# Supplementary material for: Modeling forecast errors for microgrid operation using Gaussian process regression
Source: Sci Rep. 2024 Jan 25;14:2166. doi: 10.1038/s41598-024-52224-y (PMC10810794; doi:10.1038/s41598-024-52224-y)
Supplement: Supplementary file 1 — Supplementary Information. [file 41598_2024_52224_MOESM1_ESM.zip]

Archive with 5 entries (5 files):
- HSdistribution.fig
- code4distributeKr_modified.m
- 4quantile wind speed distribution_siteHPOFF.fig
- matlab230530.mat
- WIND201812.xlsx
