# Supplementary material for: Modeling forecast errors for microgrid operation using Gaussian process regression
Source: Sci Rep. 2024 Jan 25;14:2166. doi: 10.1038/s41598-024-52224-y (PMC10810794; doi:10.1038/s41598-024-52224-y)
Supplement: Supplementary file 1 — Supplementary Information. [file 41598_2024_52224_MOESM1_ESM.zip › code4distributeKr_modified.m]

clc
clear
close all
load('matlab221029.mat')
gen_sys = [0 240 280 355 430 465 500 535]';
sigHS = [4444 4444 4748 5028.125 5308.25 5668.75 5976.75 6284.75]';


r_arry2 = table2array(tt2018(:,2:14));
r_arry3 = table2array(tt2018(:,1:14));
r_arry2(r_arry2==0)=1e-2;
rwth = width(r_arry2);  %garo 13
rlgth = length(r_arry2);   %%sero 7040
pdcell = cell(4,rwth);  %%%8by1 cell
mingen = 240;
maxgen = 535;
%% calculate net load demand + remaining generator online

for i = 1:rwth
    pdtemp = createFitWB(r_arry2(:,i));
    pdcell_original{i} = pdtemp;
end

r_arry2 = table2array(tt2018(:,2:14)); % wind speed array 13
windgen_arry2 = windcap.*wind2pwrPU(r_arry2);
aggrewind = sum(windgen_arry2,2);
load = r_arry3(:,1);
netload = load-aggrewind;

for i = 1:rlgth
    if netload(i)>=0
        if netload(i)>=maxgen
            gen_online(i) = maxgen;
            hvdc(i) = netload(i)-maxgen;
        else
            gen_online(i) = netload(i);
            hvdc(i) = 0;
        end
    else
        gen_online(i) = mingen;
        hvdc(i) = -netload(i);
    end
end

gen_online = gen_online';
hvdc = hvdc';

%% fitting sigHS vs gen online => function 'sigHSfit'
[xData, yData] = prepareCurveData( gen_sys, sigHS );

% fittype과 옵션을 설정하십시오.
ft = 'linearinterp';

% 데이터에 모델을 피팅하십시오.
[sigHSfit, gof] = fit( xData, yData, ft, 'Normalize', 'on' );

%%


pd_aggrewind = fitdist(aggrewind,'kernel','kernel','normal','support','unbounded','width',30);
wind_25val = icdf(pd_aggrewind,0.25);
wind_50val = icdf(pd_aggrewind,0.5);
wind_75val = icdf(pd_aggrewind,0.75);

%% wind gen categorizing
windx25 = 1;
windx50 = 1;
windx75 = 1;
windx100 = 1;
for i = 1:rlgth
    if aggrewind(i,1) < wind_25val
        arry_25(windx25,:) = r_arry3(i,:);
        gen_online25(windx25,:) = gen_online(i,:);
        windx25 = windx25+1;
    elseif aggrewind(i,1) < wind_50val
        arry_50(windx50,:) = r_arry3(i,:);
        gen_online50(windx50,:) = gen_online(i,:);
        windx50 = windx50+1;
    elseif aggrewind(i,1) < wind_75val
        arry_75(windx75,:) = r_arry3(i,:);
        gen_online75(windx75,:) = gen_online(i,:);
        windx75 = windx75+1;
    else
        arry_100(windx100,:) = r_arry3(i,:);
        gen_online100(windx100,:) = gen_online(i,:);
        windx100 = windx100+1;
    end
end

%linear HS fit function => calculate inertia HS by remaining generator
HS25 = sigHSfit(gen_online25);
HS50 = sigHSfit(gen_online50);
HS75 = sigHSfit(gen_online75);
HS100 = sigHSfit(gen_online100);


%% Syncgen distribution
arry_25_gen = [arry_25(:,1) windcap.*wind2pwrPU(arry_25(:,2:rwth+1))];
arry_50_gen = [arry_50(:,1) windcap.*wind2pwrPU(arry_50(:,2:rwth+1))];
arry_75_gen = [arry_75(:,1) windcap.*wind2pwrPU(arry_75(:,2:rwth+1))];
arry_100_gen = [arry_100(:,1) windcap.*wind2pwrPU(arry_100(:,2:rwth+1))];

sync_25_gen = arry_25_gen(:,1)-sum(arry_25_gen(:,2:rwth+1),2);
sync_50_gen = arry_50_gen(:,1)-sum(arry_50_gen(:,2:rwth+1),2);
sync_75_gen = arry_75_gen(:,1)-sum(arry_75_gen(:,2:rwth+1),2);
sync_100_gen = arry_100_gen(:,1)-sum(arry_100_gen(:,2:rwth+1),2);

%% Gaussina normalization  => 4*13 = 52 pdf and covariance matrix
for i = 1:rwth
    pdtemp = fitdist(arry_25(:,i+1),'kernel','kernel','normal','support','unbounded','width',1);   
    pdcell{1,i} = pdtemp;  
end
for i = 1:rwth
    pdtemp = fitdist(arry_50(:,i+1),'kernel','kernel','normal','support','unbounded','width',1);   
    pdcell{2,i} = pdtemp;  
end
for i = 1:rwth
    pdtemp = fitdist(arry_75(:,i+1),'kernel','kernel','normal','support','unbounded','width',1);   
    pdcell{3,i} = pdtemp;  
end
for i = 1:rwth
    pdtemp = fitdist(arry_100(:,i+1),'kernel','kernel','normal','support','unbounded','width',1);   
    pdcell{4,i} = pdtemp;  
end


r_arry_uni = zeros(rlgth,1);
r_arry_gau = zeros(rlgth,1);
pd_norm = makedist('Normal');


for i = 1:rwth
    r_arry_uni25(:,i) = cdf(pdcell{1,i},arry_25(:,i+1));
    r_arry_uni50(:,i) = cdf(pdcell{2,i},arry_50(:,i+1));
    r_arry_uni75(:,i) = cdf(pdcell{3,i},arry_75(:,i+1));
    r_arry_uni100(:,i) = cdf(pdcell{4,i},arry_100(:,i+1));
    r_arry_uni_whole(:,i) =  cdf(pdcell_original{i},r_arry2(:,i));


    r_arry_gau25(:,i) = icdf(pd_norm,r_arry_uni25(:,i));
    r_arry_gau50(:,i) = icdf(pd_norm,r_arry_uni50(:,i));
    r_arry_gau75(:,i) = icdf(pd_norm,r_arry_uni75(:,i));
    r_arry_gau100(:,i) = icdf(pd_norm,r_arry_uni100(:,i));
    r_arry_gau_whole(:,i) = icdf(pd_norm,r_arry_uni_whole(:,i));
end

r_arry_uni_total = [r_arry_uni25; r_arry_uni50; r_arry_uni75; r_arry_uni100;];
r_arry_gau_total = [r_arry_gau25; r_arry_gau50; r_arry_gau75; r_arry_gau100;];

cov25 = cov(r_arry_gau25);
cov50 = cov(r_arry_gau50);
cov75 = cov(r_arry_gau75);
cov100 = cov(r_arry_gau100);
cov_whole = cov(r_arry_gau_whole);

%% load demand fitting
rload = tt2018.load;
pd_load = createFitload(rload);
load_25 = icdf(pd_load,0.25);
load_50 = icdf(pd_load,0.5);
load_75 = icdf(pd_load,0.75);


%% load demand wind categorize
% indx25 = 1;
% indx50 = 1;
% indx75 = 1;
% indx100 = 1;
% for i = 1:rlgth
%     if r_arry3(i,1) < load_25
%         wind_25(indx25,:) = r_arry3(i,:);
%         indx25 = indx25+1;
%     elseif r_arry3(i,1) < load_50
%         wind_50(indx50,:) = r_arry3(i,:);
%         indx50 = indx50+1;
%     elseif r_arry3(i,1) < load_75
%         wind_75(indx75,:) = r_arry3(i,:);
%         indx75 = indx75+1;
%     else
%         wind_100(indx100,:) = r_arry3(i,:);
%         indx100 = indx100+1;
%     end
% end
% 
% for i = 1:rwth
%     pdcell25{i} = fitdist(arry_25(:,i+1),'kernel','kernel','normal','support','unbounded');
%     pdcell50{i} = fitdist(arry_50(:,i+1),'kernel','kernel','normal','support','unbounded');
%     pdcell75{i} = fitdist(arry_75(:,i+1),'kernel','kernel','normal','support','unbounded');
%     pdcell100{i} = fitdist(arry_100(:,i+1),'kernel','kernel','normal','support','unbounded');
% end
% 
% for i = 1:rwth
%     cfd_r_arry_uni25(:,i) = cdf(pdcell25{i},arry_25(:,i+1));
%     cfd_r_arry_uni50(:,i) = cdf(pdcell50{i},arry_50(:,i+1));
%     cfd_r_arry_uni75(:,i) = cdf(pdcell75{i},arry_75(:,i+1));
%     cfd_r_arry_uni100(:,i) = cdf(pdcell100{i},arry_100(:,i+1));
%     
%     cfd_r_arry_gau25(:,i) = icdf(pd_norm,cfd_r_arry_uni25(:,i));
%     cfd_r_arry_gau50(:,i) = icdf(pd_norm,cfd_r_arry_uni50(:,i));
%     cfd_r_arry_gau75(:,i) = icdf(pd_norm,cfd_r_arry_uni75(:,i));
%     cfd_r_arry_gau100(:,i) = icdf(pd_norm,cfd_r_arry_uni100(:,i));
% end

% cov25 = cov(cfd_r_arry_gau25);
% cov50 = cov(cfd_r_arry_gau50);
% cov75 = cov(cfd_r_arry_gau75);
% cov100 = cov(cfd_r_arry_gau100);


%% evaluation 
rndnb = 3000;

R25 = mvnrnd(zeros(1,rwth),cov25,rndnb);
R50 = mvnrnd(zeros(1,rwth),cov50,rndnb);
R75 = mvnrnd(zeros(1,rwth),cov75,rndnb);
R100 = mvnrnd(zeros(1,rwth),cov100,rndnb);
R_whole = mvnrnd(zeros(1,rwth),cov_whole,rndnb);

for i = 1:rwth
    R_arry25_uni(:,i) = cdf(pd_norm,R25(:,i));
    R_arry50_uni(:,i) = cdf(pd_norm,R50(:,i));
    R_arry75_uni(:,i) = cdf(pd_norm,R75(:,i));
    R_arry100_uni(:,i) = cdf(pd_norm,R100(:,i));
    R_arry_whole_uni(:,i) = cdf(pd_norm,R_whole(:,i));

    R_arry25_real(:,i) = icdf(pdcell{1,i},R_arry25_uni(:,i));
    R_arry50_real(:,i) = icdf(pdcell{2,i},R_arry50_uni(:,i));
    R_arry75_real(:,i) = icdf(pdcell{3,i},R_arry75_uni(:,i));   
    R_arry100_real(:,i) = icdf(pdcell{4,i},R_arry100_uni(:,i));
    R_arry_whole_real(:,i) = icdf(pdcell_original{i},R_arry_whole_uni(:,i));
end

R_arry25_wp = windcap.*wind2pwrPU(R_arry25_real);
R_arry50_wp = windcap.*wind2pwrPU(R_arry50_real);
R_arry75_wp = windcap.*wind2pwrPU(R_arry75_real);
R_arry100_wp = windcap.*wind2pwrPU(R_arry100_real);
R_arry_whole_wp = windcap.*wind2pwrPU(R_arry_whole_real);


%%
minHS = 6000;
ch_con = 0.9; % chance of satisfying the minimum HS requirement

[gg100, hvdc100, sumHS100] = HScal(random(pd_load,rndnb,1),R_arry100_wp,sigHSfit,maxgen,mingen);
[gg75, hvdc75, sumHS75] = HScal(random(pd_load,rndnb,1),R_arry75_wp,sigHSfit,maxgen,mingen);
[gg50, hvdc50, sumHS50] = HScal(random(pd_load,rndnb,1),R_arry50_wp,sigHSfit,maxgen,mingen);
[gg25, hvdc25, sumHS25] = HScal(random(pd_load,rndnb,1),R_arry25_wp,sigHSfit,maxgen,mingen);
[gg_whole, hvdc_whole, sumHS_whole] = HScal(random(pd_load,rndnb,1),R_arry_whole_wp,sigHSfit,maxgen,mingen);

reqHS25 = minHS-sumHS25;
reqHS50 = minHS-sumHS50;
reqHS75 = minHS-sumHS75;
reqHS100 = minHS-sumHS100;
reqHS_whole = minHS-sumHS_whole;

reqHS25(reqHS25<0) = 0;
reqHS50(reqHS50<0) = 0;
reqHS75(reqHS75<0) = 0;
reqHS100(reqHS100<0) = 0;
reqHS_whole(reqHS_whole<0) = 0;

Hir25 = WindHopt(R_arry25_wp,reqHS25,ch_con);
Hir50 = WindHopt(R_arry50_wp,reqHS50,ch_con);
Hir75 = WindHopt(R_arry75_wp,reqHS75,ch_con);
Hir100 = WindHopt(R_arry100_wp,reqHS100,ch_con);

R_arry_wp = [R_arry25_wp; R_arry50_wp; R_arry75_wp; R_arry100_wp];
reqHS = [reqHS25; reqHS50; reqHS75; reqHS100];

%Hir case without 4 quantile division
Hir_wo4qt = WindHopt(R_arry_whole_wp,reqHS_whole,ch_con)';
%Hir case with 4 quantile division
Hir = [Hir25 Hir50 Hir75 Hir100]'


%% evlaulation 
%make Hir matrix have flat front and end
Hir_flat = [Hir(1,:); Hir; Hir(4,:)];
Hir_mean_ws = zeros(4,rwth);

% prepare wind speed average data for each distribution
for i=1:4
    for j=1:rwth
        Hir_mean_ws(i,j) = pdcell{i,j}.mean;
    end
end

%make Hir_mean_ws matrix have flat font and end

Hir_mean_ws = [Hir_mean_ws(1,:)-0.1; Hir_mean_ws; Hir_mean_ws(4,:)+0.1];
Hir_fit = {};

%make linearlized Hir function in terms of intake wind speed
for i = 1:rwth
    [HIR_fit_temp, gof] = fit( Hir_mean_ws(:,i), Hir_flat(:,i), ft, 'Normalize', 'on' );
    Hir_fit{i,1} = HIR_fit_temp;
end


% make evlauation for original 7040 cases.
gen_wind_matrix7040 = [gen_online windgen_arry2];


%case for dynamic HS 
windHS7040 = zeros(length(gen_wind_matrix7040),1);

for i = 1:length(gen_wind_matrix7040)
    windHS = sigHSfit(gen_wind_matrix7040(i,1)); %generator HS
    for j = 1:width(gen_wind_matrix7040)-1  % j=1:13
        windHS = windHS + Hir_fit{j,1}(gen_wind_matrix7040(i,j+1))*gen_wind_matrix7040(i,j+1);  % HS + HS of wind generator
    end
    windHS7040(i,1) = windHS;
end


%case for static HS
windHS7040_static = zeros(length(gen_wind_matrix7040),1);

for i = 1:length(gen_wind_matrix7040)
    windHS = sigHSfit(gen_wind_matrix7040(i,1)); %generator HS
    for j = 1:width(gen_wind_matrix7040)-1  % j=1:13
        windHS = windHS + Hir_wo4qt(j)*(gen_wind_matrix7040(i,j+1));  % HS + HS of wind generator
    end
    windHS7040_static(i,1) = windHS;
end


%case for constant HS

windHS7040_const = zeros(length(gen_wind_matrix7040),1);
Hir_const = 3.9;

for i = 1:length(gen_wind_matrix7040)
    windHS = sigHSfit(gen_wind_matrix7040(i,1)); %generator HS
    for j = 1:width(gen_wind_matrix7040)-1  % j=1:13
        windHS = windHS + Hir_const*(gen_wind_matrix7040(i,j+1));  % HS + HS of wind generator
    end
    windHS7040_const(i,1) = windHS;
end


result = [];
%number of satisfaction scenario
result(1,1) = numel(find(windHS7040>6000));
result(2,1) =numel(find(windHS7040_static>6000));
result(3,1) =numel(find(windHS7040_const>6000));

%chance of satisfaction
result(1,2) = numel(find(windHS7040>6000))/7040*100;
result(2,2) = numel(find(windHS7040_static>6000))/7040*100;
result(3,2) = numel(find(windHS7040_const>6000))/7040*100;

%%%Squared sum of unnecessary(shortage of) required inertia
result(1,3) = sum(sum((windHS7040-6000).^2));
result(2,3) = sum(sum((windHS7040_static-6000).^2));
result(3,3) = sum(sum((windHS7040_const-6000).^2));

% result(1,3) = sum(sum(abs(windHS7040-6000)));
% result(2,3) = sum(sum(abs(windHS7040_static-6000)));
% result(3,3) = sum(sum(abs(windHS7040_const-6000)));


result
