# Supplementary material for: Modeling forecast errors for microgrid operation using Gaussian process regression
Source: Sci Rep. 2024 Jan 25;14:2166. doi: 10.1038/s41598-024-52224-y (PMC10810794; doi:10.1038/s41598-024-52224-y)
Supplement: Supplementary file 1 — Supplementary Information. [file 41598_2024_52224_MOESM1_ESM.zip › WIND201812.xlsx]

## Sheet: Sheet3
	8728		8662		8666		8744		8554		8744		8678		8743		8744
	중문		대흘		선흘		한림		남원		표선		가파도		외도		기상과			중문	대흘	선흘	한림	남원	표선	가파도	외도	기상과
	328		330		751		779		780		792		855		863		884			328	330	751	779	780	792	855	863	884
2018-01-01	1.8	2018-01-01	4.8	2018-01-01	4.1	2018-01-01	3.5	2018-01-01	3.6	2018-01-01	1.4	2018-01-01	8.2	2018-01-01	3.3	2018-01-01	2.2		2018-01-01	1.8	4.8	4.1	3.5	3.6	1.4	8.2	3.3	2.2
2018-01-01 01:00:00	1.3	2018-01-01 01:00:00	3.6	2018-01-01 01:00:00	3.4	2018-01-01 01:00:00	4.2	2018-01-01 01:00:00	5	2018-01-01 01:00:00	2.7	2018-01-01 01:00:00	7.9	2018-01-01 01:00:00	3.3	2018-01-01 01:00:00	2.6		2018-01-01 01:00:00	1.3	3.6	3.4	4.2	5	2.7	7.9	3.3	2.6
2018-01-01 02:00:00	1.6	2018-01-01 02:00:00	4.5	2018-01-01 02:00:00	4.7	2018-01-01 02:00:00	3.9	2018-01-01 02:00:00	2.7	2018-01-01 02:00:00	0.4	2018-01-01 02:00:00	7.6	2018-01-01 02:00:00	3.5	2018-01-01 02:00:00	1.6		2018-01-01 02:00:00	1.6	4.5	4.7	3.9	2.7	0.4	7.6	3.5	1.6
2018-01-01 03:00:00	1.9	2018-01-01 03:00:00	4.9	2018-01-01 03:00:00	4	2018-01-01 03:00:00	5.5	2018-01-01 03:00:00	2.3	2018-01-01 03:00:00	2.6	2018-01-01 03:00:00	6.3	2018-01-01 03:00:00	3.9	2018-01-01 03:00:00	2.5		2018-01-01 03:00:00	1.9	4.9	4	5.5	2.3	2.6	6.3	3.9	2.5
2018-01-01 04:00:00	1.5	2018-01-01 04:00:00	4.9	2018-01-01 04:00:00	5.4	2018-01-01 04:00:00	4.9	2018-01-01 04:00:00	4.2	2018-01-01 04:00:00	2.8	2018-01-01 04:00:00	7.7	2018-01-01 04:00:00	3.5	2018-01-01 04:00:00	1.1		2018-01-01 04:00:00	1.5	4.9	5.4	4.9	4.2	2.8	7.7	3.5	1.1
2018-01-01 05:00:00	1.4	2018-01-01 05:00:00	4.2	2018-01-01 05:00:00	4.8	2018-01-01 05:00:00	5.3	2018-01-01 05:00:00	4.6	2018-01-01 05:00:00	4.3	2018-01-01 05:00:00	6.5	2018-01-01 05:00:00	3.4	2018-01-01 05:00:00	2.7		2018-01-01 05:00:00	1.4	4.2	4.8	5.3	4.6	4.3	6.5	3.4	2.7
2018-01-01 06:00:00	2	2018-01-01 06:00:00	4.2	2018-01-01 06:00:00	4.4	2018-01-01 06:00:00	5.1	2018-01-01 06:00:00	5.3	2018-01-01 06:00:00	3.3	2018-01-01 06:00:00	6.5	2018-01-01 06:00:00	3.1	2018-01-01 06:00:00	1.4		2018-01-01 06:00:00	2	4.2	4.4	5.1	5.3	3.3	6.5	3.1	1.4
2018-01-01 07:00:00	2.1	2018-01-01 07:00:00	3	2018-01-01 07:00:00	3.9	2018-01-01 07:00:00	4.8	2018-01-01 07:00:00	4.7	2018-01-01 07:00:00	2.9	2018-01-01 07:00:00	5.4	2018-01-01 07:00:00	2.8	2018-01-01 07:00:00	1.9		2018-01-01 07:00:00	2.1	3	3.9	4.8	4.7	2.9	5.4	2.8	1.9
2018-01-01 08:00:00	1.9	2018-01-01 08:00:00	3.1	2018-01-01 08:00:00	2.5	2018-01-01 08:00:00	4.4	2018-01-01 08:00:00	3.6	2018-01-01 08:00:00	2.1	2018-01-01 08:00:00	4.6	2018-01-01 08:00:00	2.8	2018-01-01 08:00:00	3.7		2018-01-01 08:00:00	1.9	3.1	2.5	4.4	3.6	2.1	4.6	2.8	3.7
2018-01-01 09:00:00	1.4	2018-01-01 09:00:00	3.1	2018-01-01 09:00:00	3.5	2018-01-01 09:00:00	2.8	2018-01-01 09:00:00	3.1	2018-01-01 09:00:00	2.8	2018-01-01 09:00:00	4.7	2018-01-01 09:00:00	3	2018-01-01 09:00:00	1.5		2018-01-01 09:00:00	1.4	3.1	3.5	2.8	3.1	2.8	4.7	3	1.5
2018-01-01 10:00:00	2.2	2018-01-01 10:00:00	2.9	2018-01-01 10:00:00	3.6	2018-01-01 10:00:00	3.4	2018-01-01 10:00:00	4.4	2018-01-01 10:00:00	4.1	2018-01-01 10:00:00	6.7	2018-01-01 10:00:00	2.1	2018-01-01 10:00:00	1.2		2018-01-01 10:00:00	2.2	2.9	3.6	3.4	4.4	4.1	6.7	2.1	1.2
2018-01-01 11:00:00	2.3	2018-01-01 11:00:00	3.4	2018-01-01 11:00:00	3.8	2018-01-01 11:00:00	3.9	2018-01-01 11:00:00	5.5	2018-01-01 11:00:00	4.2	2018-01-01 11:00:00	6.5	2018-01-01 11:00:00	1.8	2018-01-01 11:00:00	2.5		2018-01-01 11:00:00	2.3	3.4	3.8	3.9	5.5	4.2	6.5	1.8	2.5
2018-01-01 12:00:00	2.7	2018-01-01 12:00:00	4.3	2018-01-01 12:00:00	4.5	2018-01-01 12:00:00	3.9	2018-01-01 12:00:00	5.1	2018-01-01 12:00:00	3.6	2018-01-01 12:00:00	6.9	2018-01-01 12:00:00	2	2018-01-01 12:00:00	2.4		2018-01-01 12:00:00	2.7	4.3	4.5	3.9	5.1	3.6	6.9	2	2.4
2018-01-01 13:00:00	2.2	2018-01-01 13:00:00	3.9	2018-01-01 13:00:00	4.8	2018-01-01 13:00:00	3.4	2018-01-01 13:00:00	5.1	2018-01-01 13:00:00	3.7	2018-01-01 13:00:00	6.4	2018-01-01 13:00:00	2.2	2018-01-01 13:00:00	2.4		2018-01-01 13:00:00	2.2	3.9	4.8	3.4	5.1	3.7	6.4	2.2	2.4
2018-01-01 14:00:00	3.1	2018-01-01 14:00:00	4.1	2018-01-01 14:00:00	4	2018-01-01 14:00:00	3.8	2018-01-01 14:00:00	3.6	2018-01-01 14:00:00	4.6	2018-01-01 14:00:00	6.1	2018-01-01 14:00:00	1.6	2018-01-01 14:00:00	1.9		2018-01-01 14:00:00	3.1	4.1	4	3.8	3.6	4.6	6.1	1.6	1.9
2018-01-01 15:00:00	3.9	2018-01-01 15:00:00	3.4	2018-01-01 15:00:00	3.9	2018-01-01 15:00:00	3.3	2018-01-01 15:00:00	2.9	2018-01-01 15:00:00	4.4	2018-01-01 15:00:00	7.8	2018-01-01 15:00:00	2.3	2018-01-01 15:00:00	2.3		2018-01-01 15:00:00	3.9	3.4	3.9	3.3	2.9	4.4	7.8	2.3	2.3
2018-01-01 16:00:00	2.5	2018-01-01 16:00:00	4	2018-01-01 16:00:00	4.4	2018-01-01 16:00:00	4.7	2018-01-01 16:00:00	1.7	2018-01-01 16:00:00	4.5	2018-01-01 16:00:00	8.3	2018-01-01 16:00:00	2.7	2018-01-01 16:00:00	1.1		2018-01-01 16:00:00	2.5	4	4.4	4.7	1.7	4.5	8.3	2.7	1.1
2018-01-01 17:00:00	2.8	2018-01-01 17:00:00	4.1	2018-01-01 17:00:00	4.7	2018-01-01 17:00:00	4.8	2018-01-01 17:00:00	4.2	2018-01-01 17:00:00	4.3	2018-01-01 17:00:00	8.2	2018-01-01 17:00:00	2.5	2018-01-01 17:00:00	1.7		2018-01-01 17:00:00	2.8	4.1	4.7	4.8	4.2	4.3	8.2	2.5	1.7
2018-01-01 18:00:00	2.4	2018-01-01 18:00:00	2.7	2018-01-01 18:00:00	3.5	2018-01-01 18:00:00	4.1	2018-01-01 18:00:00	4.8	2018-01-01 18:00:00	3.4	2018-01-01 18:00:00	6.2	2018-01-01 18:00:00	2.3	2018-01-01 18:00:00	0.6		2018-01-01 18:00:00	2.4	2.7	3.5	4.1	4.8	3.4	6.2	2.3	0.6
2018-01-01 19:00:00	1.3	2018-01-01 19:00:00	2.7	2018-01-01 19:00:00	1.5	2018-01-01 19:00:00	3.7	2018-01-01 19:00:00	4	2018-01-01 19:00:00	2.7	2018-01-01 19:00:00	8.3	2018-01-01 19:00:00	1.4	2018-01-01 19:00:00	1.2		2018-01-01 19:00:00	1.3	2.7	1.5	3.7	4	2.7	8.3	1.4	1.2
2018-01-01 20:00:00	1.5	2018-01-01 20:00:00	2.2	2018-01-01 20:00:00	0.7	2018-01-01 20:00:00	1.9	2018-01-01 20:00:00	5	2018-01-01 20:00:00	2.9	2018-01-01 20:00:00	7.7	2018-01-01 20:00:00	1.5	2018-01-01 20:00:00	1.1		2018-01-01 20:00:00	1.5	2.2	0.7	1.9	5	2.9	7.7	1.5	1.1
2018-01-01 21:00:00	1.3	2018-01-01 21:00:00	1.3	2018-01-01 21:00:00	0.2	2018-01-01 21:00:00	2.1	2018-01-01 21:00:00	5.2	2018-01-01 21:00:00	3.1	2018-01-01 21:00:00	6.5	2018-01-01 21:00:00	1.1	2018-01-01 21:00:00	1.5		2018-01-01 21:00:00	1.3	1.3	0.2	2.1	5.2	3.1	6.5	1.1	1.5
2018-01-01 22:00:00	1.7	2018-01-01 22:00:00	0.7	2018-01-01 22:00:00	0	2018-01-01 22:00:00	2.4	2018-01-01 22:00:00	4.5	2018-01-01 22:00:00	3	2018-01-01 22:00:00	6.9	2018-01-01 22:00:00	1.5	2018-01-01 22:00:00	2.4		2018-01-01 22:00:00	1.7	0.7	0	2.4	4.5	3	6.9	1.5	2.4
2018-01-01 23:00:00	1.3	2018-01-01 23:00:00	2.1	2018-01-01 23:00:00	1.1	2018-01-01 23:00:00	2.1	2018-01-01 23:00:00	4.8	2018-01-01 23:00:00	2.9	2018-01-01 23:00:00	6.9	2018-01-01 23:00:00	1.8	2018-01-01 23:00:00	1.5		2018-01-01 23:00:00	1.3	2.1	1.1	2.1	4.8	2.9	6.9	1.8	1.5
2018-01-02	1.2	2018-01-02	2.3	2018-01-02	1	2018-01-02	2.9	2018-01-02	4.4	2018-01-02	2.6	2018-01-02	7.7	2018-01-02	2.5	2018-01-02	1.7		2018-01-02	1.2	2.3	1	2.9	4.4	2.6	7.7	2.5	1.7
2018-01-02 01:00:00	1.1	2018-01-02 01:00:00	1.9	2018-01-02 01:00:00	1.7	2018-01-02 01:00:00	2.7	2018-01-02 01:00:00	5.4	2018-01-02 01:00:00	3	2018-01-02 01:00:00	7.9	2018-01-02 01:00:00	2.1	2018-01-02 01:00:00	1.7		2018-01-02 01:00:00	1.1	1.9	1.7	2.7	5.4	3	7.9	2.1	1.7
2018-01-02 02:00:00	1.1	2018-01-02 02:00:00	1.6	2018-01-02 02:00:00	0	2018-01-02 02:00:00	3.8	2018-01-02 02:00:00	5.1	2018-01-02 02:00:00	3.4	2018-01-02 02:00:00	7.1	2018-01-02 02:00:00	2.5	2018-01-02 02:00:00	1.4		2018-01-02 02:00:00	1.1	1.6	0	3.8	5.1	3.4	7.1	2.5	1.4
2018-01-02 03:00:00	0.7	2018-01-02 03:00:00	1.9	2018-01-02 03:00:00	2.1	2018-01-02 03:00:00	3.9	2018-01-02 03:00:00	4.8	2018-01-02 03:00:00	3.5	2018-01-02 03:00:00	3.2	2018-01-02 03:00:00	3	2018-01-02 03:00:00	1.9		2018-01-02 03:00:00	0.7	1.9	2.1	3.9	4.8	3.5	3.2	3	1.9
2018-01-02 04:00:00	1.3	2018-01-02 04:00:00	2.1	2018-01-02 04:00:00	1.9	2018-01-02 04:00:00	1.9	2018-01-02 04:00:00	4.5	2018-01-02 04:00:00	2.1	2018-01-02 04:00:00	3	2018-01-02 04:00:00	2.5	2018-01-02 04:00:00	1.4		2018-01-02 04:00:00	1.3	2.1	1.9	1.9	4.5	2.1	3	2.5	1.4
2018-01-02 05:00:00	1.3	2018-01-02 05:00:00	2.2	2018-01-02 05:00:00	0.1	2018-01-02 05:00:00	2.7	2018-01-02 05:00:00	3	2018-01-02 05:00:00	2.5	2018-01-02 05:00:00	2.8	2018-01-02 05:00:00	2.6	2018-01-02 05:00:00	1.4		2018-01-02 05:00:00	1.3	2.2	0.1	2.7	3	2.5	2.8	2.6	1.4
2018-01-02 06:00:00	1.6	2018-01-02 06:00:00	2.4	2018-01-02 06:00:00	1	2018-01-02 06:00:00	2.2	2018-01-02 06:00:00	3.8	2018-01-02 06:00:00	0.6	2018-01-02 06:00:00	3.2	2018-01-02 06:00:00	2.7	2018-01-02 06:00:00	1.7		2018-01-02 06:00:00	1.6	2.4	1	2.2	3.8	0.6	3.2	2.7	1.7
2018-01-02 07:00:00	1.4	2018-01-02 07:00:00	2.1	2018-01-02 07:00:00	1.2	2018-01-02 07:00:00	2.6	2018-01-02 07:00:00	3.6	2018-01-02 07:00:00	1.1	2018-01-02 07:00:00	3.8	2018-01-02 07:00:00	3.1	2018-01-02 07:00:00	1.3		2018-01-02 07:00:00	1.4	2.1	1.2	2.6	3.6	1.1	3.8	3.1	1.3
2018-01-02 08:00:00	1.3	2018-01-02 08:00:00	2.3	2018-01-02 08:00:00	1.1	2018-01-02 08:00:00	2.6	2018-01-02 08:00:00	3.6	2018-01-02 08:00:00	1.9	2018-01-02 08:00:00	3.1	2018-01-02 08:00:00	2.5	2018-01-02 08:00:00	1.4		2018-01-02 08:00:00	1.3	2.3	1.1	2.6	3.6	1.9	3.1	2.5	1.4
2018-01-02 09:00:00	0.4	2018-01-02 09:00:00	1.8	2018-01-02 09:00:00	1.1	2018-01-02 09:00:00	2.7	2018-01-02 09:00:00	3.5	2018-01-02 09:00:00	1.2	2018-01-02 09:00:00	3.1	2018-01-02 09:00:00	2.3	2018-01-02 09:00:00	0.9		2018-01-02 09:00:00	0.4	1.8	1.1	2.7	3.5	1.2	3.1	2.3	0.9
2018-01-02 10:00:00	0.9	2018-01-02 10:00:00	0.4	2018-01-02 10:00:00	0.8	2018-01-02 10:00:00	3.1	2018-01-02 10:00:00	3.7	2018-01-02 10:00:00	1.8	2018-01-02 10:00:00	0.9	2018-01-02 10:00:00	1.9	2018-01-02 10:00:00	1.3		2018-01-02 10:00:00	0.9	0.4	0.8	3.1	3.7	1.8	0.9	1.9	1.3
2018-01-02 11:00:00	1.7	2018-01-02 11:00:00	1.8	2018-01-02 11:00:00	2.8	2018-01-02 11:00:00	3.1	2018-01-02 11:00:00	3.6	2018-01-02 11:00:00	3	2018-01-02 11:00:00	2	2018-01-02 11:00:00	2.2	2018-01-02 11:00:00	1		2018-01-02 11:00:00	1.7	1.8	2.8	3.1	3.6	3	2	2.2	1
2018-01-02 12:00:00	1.9	2018-01-02 12:00:00	1.4	2018-01-02 12:00:00	2.2	2018-01-02 12:00:00	3.1	2018-01-02 12:00:00	2.9	2018-01-02 12:00:00	2.7	2018-01-02 12:00:00	1.9	2018-01-02 12:00:00	3.3	2018-01-02 12:00:00	1.9		2018-01-02 12:00:00	1.9	1.4	2.2	3.1	2.9	2.7	1.9	3.3	1.9
2018-01-02 13:00:00	1.3	2018-01-02 13:00:00	2.6	2018-01-02 13:00:00	3.1	2018-01-02 13:00:00	4.1	2018-01-02 13:00:00	2.5	2018-01-02 13:00:00	3	2018-01-02 13:00:00	1.5	2018-01-02 13:00:00	2.4	2018-01-02 13:00:00	1.8		2018-01-02 13:00:00	1.3	2.6	3.1	4.1	2.5	3	1.5	2.4	1.8
2018-01-02 14:00:00	2.7	2018-01-02 14:00:00	2.9	2018-01-02 14:00:00	3.5	2018-01-02 14:00:00	3.1	2018-01-02 14:00:00	3.4	2018-01-02 14:00:00	3.5	2018-01-02 14:00:00	2.5	2018-01-02 14:00:00	1.9	2018-01-02 14:00:00	2.4		2018-01-02 14:00:00	2.7	2.9	3.5	3.1	3.4	3.5	2.5	1.9	2.4
2018-01-02 15:00:00	2.5	2018-01-02 15:00:00	3.1	2018-01-02 15:00:00	4	2018-01-02 15:00:00	3.1	2018-01-02 15:00:00	2.4	2018-01-02 15:00:00	4.6	2018-01-02 15:00:00	4.7	2018-01-02 15:00:00	3.2	2018-01-02 15:00:00	2.3		2018-01-02 15:00:00	2.5	3.1	4	3.1	2.4	4.6	4.7	3.2	2.3
2018-01-02 16:00:00	1.9	2018-01-02 16:00:00	3.3	2018-01-02 16:00:00	3.5	2018-01-02 16:00:00	3	2018-01-02 16:00:00	1.9	2018-01-02 16:00:00	4.4	2018-01-02 16:00:00	5.3	2018-01-02 16:00:00	1.8	2018-01-02 16:00:00	1.6		2018-01-02 16:00:00	1.9	3.3	3.5	3	1.9	4.4	5.3	1.8	1.6
2018-01-02 17:00:00	1.2	2018-01-02 17:00:00	1.9	2018-01-02 17:00:00	2.4	2018-01-02 17:00:00	2.4	2018-01-02 17:00:00	2.4	2018-01-02 17:00:00	3.9	2018-01-02 17:00:00	5.4	2018-01-02 17:00:00	0.3	2018-01-02 17:00:00	2.4		2018-01-02 17:00:00	1.2	1.9	2.4	2.4	2.4	3.9	5.4	0.3	2.4
2018-01-02 18:00:00	1.1	2018-01-02 18:00:00	1.7	2018-01-02 18:00:00	0.3	2018-01-02 18:00:00	1.9	2018-01-02 18:00:00	3.1	2018-01-02 18:00:00	3.4	2018-01-02 18:00:00	6.9	2018-01-02 18:00:00	0.8	2018-01-02 18:00:00	1.9		2018-01-02 18:00:00	1.1	1.7	0.3	1.9	3.1	3.4	6.9	0.8	1.9
2018-01-02 19:00:00	2.3	2018-01-02 19:00:00	1.8	2018-01-02 19:00:00	0.2	2018-01-02 19:00:00	1.9	2018-01-02 19:00:00	5.1	2018-01-02 19:00:00	2.9	2018-01-02 19:00:00	5.3	2018-01-02 19:00:00	1.1	2018-01-02 19:00:00	1.5		2018-01-02 19:00:00	2.3	1.8	0.2	1.9	5.1	2.9	5.3	1.1	1.5
2018-01-02 20:00:00	0.8	2018-01-02 20:00:00	2.1	2018-01-02 20:00:00	0.6	2018-01-02 20:00:00	2.7	2018-01-02 20:00:00	3.4	2018-01-02 20:00:00	2.6	2018-01-02 20:00:00	4.6	2018-01-02 20:00:00	1.5	2018-01-02 20:00:00	1.3		2018-01-02 20:00:00	0.8	2.1	0.6	2.7	3.4	2.6	4.6	1.5	1.3
2018-01-02 21:00:00	0.5	2018-01-02 21:00:00	0.7	2018-01-02 21:00:00	0	2018-01-02 21:00:00	3.3	2018-01-02 21:00:00	4.7	2018-01-02 21:00:00	1.6	2018-01-02 21:00:00	5.5	2018-01-02 21:00:00	2	2018-01-02 21:00:00	1.1		2018-01-02 21:00:00	0.5	0.7	0	3.3	4.7	1.6	5.5	2	1.1
2018-01-02 22:00:00	0.6	2018-01-02 22:00:00	1.4	2018-01-02 22:00:00	0.2	2018-01-02 22:00:00	2.2	2018-01-02 22:00:00	4.4	2018-01-02 22:00:00	2.3	2018-01-02 22:00:00	6.7	2018-01-02 22:00:00	0.9	2018-01-02 22:00:00	1		2018-01-02 22:00:00	0.6	1.4	0.2	2.2	4.4	2.3	6.7	0.9	1
2018-01-02 23:00:00	1.1	2018-01-02 23:00:00	1	2018-01-02 23:00:00	1	2018-01-02 23:00:00	2.2	2018-01-02 23:00:00	4.9	2018-01-02 23:00:00	3.4	2018-01-02 23:00:00	8.9	2018-01-02 23:00:00	0.3	2018-01-02 23:00:00	1.3		2018-01-02 23:00:00	1.1	1	1	2.2	4.9	3.4	8.9	0.3	1.3
2018-01-03	2.7	2018-01-03	4.1	2018-01-03	4.3	2018-01-03	4.1	2018-01-03	4	2018-01-03	3.1	2018-01-03	4.7	2018-01-03	2.9	2018-01-03	1.8		2018-01-03	2.7	4.1	4.3	4.1	4	3.1	4.7	2.9	1.8
2018-01-03 01:00:00	1.9	2018-01-03 01:00:00	4.5	2018-01-03 01:00:00	4.4	2018-01-03 01:00:00	5.3	2018-01-03 01:00:00	5	2018-01-03 01:00:00	3	2018-01-03 01:00:00	6.2	2018-01-03 01:00:00	2.3	2018-01-03 01:00:00	2.1		2018-01-03 01:00:00	1.9	4.5	4.4	5.3	5	3	6.2	2.3	2.1
2018-01-03 02:00:00	2.3	2018-01-03 02:00:00	4.3	2018-01-03 02:00:00	4.3	2018-01-03 02:00:00	5.1	2018-01-03 02:00:00	3.7	2018-01-03 02:00:00	1.6	2018-01-03 02:00:00	7.3	2018-01-03 02:00:00	3.2	2018-01-03 02:00:00	0.8		2018-01-03 02:00:00	2.3	4.3	4.3	5.1	3.7	1.6	7.3	3.2	0.8
2018-01-03 03:00:00	3.1	2018-01-03 03:00:00	4.4	2018-01-03 03:00:00	4.7	2018-01-03 03:00:00	5.6	2018-01-03 03:00:00	6.1	2018-01-03 03:00:00	4.1	2018-01-03 03:00:00	8.6	2018-01-03 03:00:00	3.9	2018-01-03 03:00:00	0.4		2018-01-03 03:00:00	3.1	4.4	4.7	5.6	6.1	4.1	8.6	3.9	0.4
2018-01-03 04:00:00	2.6	2018-01-03 04:00:00	5	2018-01-03 04:00:00	5.1	2018-01-03 04:00:00	5	2018-01-03 04:00:00	6.8	2018-01-03 04:00:00	3.3	2018-01-03 04:00:00	9.2	2018-01-03 04:00:00	2.5	2018-01-03 04:00:00	0.9		2018-01-03 04:00:00	2.6	5	5.1	5	6.8	3.3	9.2	2.5	0.9
2018-01-03 05:00:00	2.4	2018-01-03 05:00:00	4	2018-01-03 05:00:00	5.1	2018-01-03 05:00:00	5.5	2018-01-03 05:00:00	5.7	2018-01-03 05:00:00	4.1	2018-01-03 05:00:00	9.6	2018-01-03 05:00:00	2.6	2018-01-03 05:00:00	0.9		2018-01-03 05:00:00	2.4	4	5.1	5.5	5.7	4.1	9.6	2.6	0.9
2018-01-03 06:00:00	1.7	2018-01-03 06:00:00	3.6	2018-01-03 06:00:00	4.9	2018-01-03 06:00:00	4.6	2018-01-03 06:00:00	5.3	2018-01-03 06:00:00	3.2	2018-01-03 06:00:00	9.1	2018-01-03 06:00:00	2.4	2018-01-03 06:00:00	0.8		2018-01-03 06:00:00	1.7	3.6	4.9	4.6	5.3	3.2	9.1	2.4	0.8
2018-01-03 07:00:00	2.3	2018-01-03 07:00:00	3.5	2018-01-03 07:00:00	3.9	2018-01-03 07:00:00	5.9	2018-01-03 07:00:00	5.9	2018-01-03 07:00:00	4.4	2018-01-03 07:00:00	10.2	2018-01-03 07:00:00	1.6	2018-01-03 07:00:00	1		2018-01-03 07:00:00	2.3	3.5	3.9	5.9	5.9	4.4	10.2	1.6	1
2018-01-03 08:00:00	1.6	2018-01-03 08:00:00	3.6	2018-01-03 08:00:00	4.8	2018-01-03 08:00:00	5.5	2018-01-03 08:00:00	6.4	2018-01-03 08:00:00	5.2	2018-01-03 08:00:00	10.1	2018-01-03 08:00:00	2	2018-01-03 08:00:00	0.4		2018-01-03 08:00:00	1.6	3.6	4.8	5.5	6.4	5.2	10.1	2	0.4
2018-01-03 09:00:00	2.3	2018-01-03 09:00:00	3.5	2018-01-03 09:00:00	3.9	2018-01-03 09:00:00	5.4	2018-01-03 09:00:00	4.1	2018-01-03 09:00:00	4.7	2018-01-03 09:00:00	9.5	2018-01-03 09:00:00	2.1	2018-01-03 09:00:00	0.8		2018-01-03 09:00:00	2.3	3.5	3.9	5.4	4.1	4.7	9.5	2.1	0.8
2018-01-03 10:00:00	2.6	2018-01-03 10:00:00	5	2018-01-03 10:00:00	4.8	2018-01-03 10:00:00	5.6	2018-01-03 10:00:00	4.5	2018-01-03 10:00:00	4.7	2018-01-03 10:00:00	9.5	2018-01-03 10:00:00	2.9	2018-01-03 10:00:00	0.6		2018-01-03 10:00:00	2.6	5	4.8	5.6	4.5	4.7	9.5	2.9	0.6
2018-01-03 11:00:00	1.4	2018-01-03 11:00:00	4.5	2018-01-03 11:00:00	5.4	2018-01-03 11:00:00	6.3	2018-01-03 11:00:00	4.4	2018-01-03 11:00:00	5.6	2018-01-03 11:00:00	10.8	2018-01-03 11:00:00	3.1	2018-01-03 11:00:00	0.9		2018-01-03 11:00:00	1.4	4.5	5.4	6.3	4.4	5.6	10.8	3.1	0.9
2018-01-03 12:00:00	2.1	2018-01-03 12:00:00	4.7	2018-01-03 12:00:00	5.6	2018-01-03 12:00:00	6.1	2018-01-03 12:00:00	1.5	2018-01-03 12:00:00	6.1	2018-01-03 12:00:00	11.1	2018-01-03 12:00:00	3	2018-01-03 12:00:00	1.7		2018-01-03 12:00:00	2.1	4.7	5.6	6.1	1.5	6.1	11.1	3	1.7
2018-01-03 13:00:00	1.9	2018-01-03 13:00:00	4.5	2018-01-03 13:00:00	6	2018-01-03 13:00:00	4.6	2018-01-03 13:00:00	3.2	2018-01-03 13:00:00	7.1	2018-01-03 13:00:00	11.2	2018-01-03 13:00:00	3	2018-01-03 13:00:00	2		2018-01-03 13:00:00	1.9	4.5	6	4.6	3.2	7.1	11.2	3	2
2018-01-03 14:00:00	3.8	2018-01-03 14:00:00	4.3	2018-01-03 14:00:00	6.1	2018-01-03 14:00:00	6.7	2018-01-03 14:00:00	5.1	2018-01-03 14:00:00	6.7	2018-01-03 14:00:00	12.5	2018-01-03 14:00:00	3.9	2018-01-03 14:00:00	2.6		2018-01-03 14:00:00	3.8	4.3	6.1	6.7	5.1	6.7	12.5	3.9	2.6
2018-01-03 15:00:00	3	2018-01-03 15:00:00	5	2018-01-03 15:00:00	6.3	2018-01-03 15:00:00	6.1	2018-01-03 15:00:00	4.9	2018-01-03 15:00:00	6.7	2018-01-03 15:00:00	12.7	2018-01-03 15:00:00	2.8	2018-01-03 15:00:00	2.1		2018-01-03 15:00:00	3	5	6.3	6.1	4.9	6.7	12.7	2.8	2.1
2018-01-03 16:00:00	3.4	2018-01-03 16:00:00	5.4	2018-01-03 16:00:00	6.7	2018-01-03 16:00:00	7.2	2018-01-03 16:00:00	6	2018-01-03 16:00:00	7.3	2018-01-03 16:00:00	11.6	2018-01-03 16:00:00	3	2018-01-03 16:00:00	1.5		2018-01-03 16:00:00	3.4	5.4	6.7	7.2	6	7.3	11.6	3	1.5
2018-01-03 17:00:00	3	2018-01-03 17:00:00	4.8	2018-01-03 17:00:00	5.9	2018-01-03 17:00:00	6.3	2018-01-03 17:00:00	6.5	2018-01-03 17:00:00	7.2	2018-01-03 17:00:00	11.1	2018-01-03 17:00:00	3.1	2018-01-03 17:00:00	1.5		2018-01-03 17:00:00	3	4.8	5.9	6.3	6.5	7.2	11.1	3.1	1.5
2018-01-03 18:00:00	2.6	2018-01-03 18:00:00	4.7	2018-01-03 18:00:00	5.2	2018-01-03 18:00:00	6.1	2018-01-03 18:00:00	6.8	2018-01-03 18:00:00	5.3	2018-01-03 18:00:00	10.4	2018-01-03 18:00:00	2.5	2018-01-03 18:00:00	0.7		2018-01-03 18:00:00	2.6	4.7	5.2	6.1	6.8	5.3	10.4	2.5	0.7
2018-01-03 19:00:00	2.5	2018-01-03 19:00:00	5.2	2018-01-03 19:00:00	5.1	2018-01-03 19:00:00	6	2018-01-03 19:00:00	5.7	2018-01-03 19:00:00	5.2	2018-01-03 19:00:00	10.6	2018-01-03 19:00:00	2.7	2018-01-03 19:00:00	0.6		2018-01-03 19:00:00	2.5	5.2	5.1	6	5.7	5.2	10.6	2.7	0.6
2018-01-03 20:00:00	1.4	2018-01-03 20:00:00	3.9	2018-01-03 20:00:00	5.1	2018-01-03 20:00:00	5	2018-01-03 20:00:00	6	2018-01-03 20:00:00	5.1	2018-01-03 20:00:00	10.7	2018-01-03 20:00:00	3.3	2018-01-03 20:00:00	1.1		2018-01-03 20:00:00	1.4	3.9	5.1	5	6	5.1	10.7	3.3	1.1
2018-01-03 21:00:00	1.2	2018-01-03 21:00:00	4.6	2018-01-03 21:00:00	5.3	2018-01-03 21:00:00	5.5	2018-01-03 21:00:00	6.1	2018-01-03 21:00:00	5.4	2018-01-03 21:00:00	11.1	2018-01-03 21:00:00	2.2	2018-01-03 21:00:00	0.5		2018-01-03 21:00:00	1.2	4.6	5.3	5.5	6.1	5.4	11.1	2.2	0.5
2018-01-03 22:00:00	1.4	2018-01-03 22:00:00	3	2018-01-03 22:00:00	4.3	2018-01-03 22:00:00	4.6	2018-01-03 22:00:00	4.9	2018-01-03 22:00:00	6.4	2018-01-03 22:00:00	9.1	2018-01-03 22:00:00	1.4	2018-01-03 22:00:00	0.8		2018-01-03 22:00:00	1.4	3	4.3	4.6	4.9	6.4	9.1	1.4	0.8
2018-01-03 23:00:00	1.1	2018-01-03 23:00:00	3.8	2018-01-03 23:00:00	3.8	2018-01-03 23:00:00	5.1	2018-01-03 23:00:00	5.2	2018-01-03 23:00:00	6.1	2018-01-03 23:00:00	9.2	2018-01-03 23:00:00	2.1	2018-01-03 23:00:00	0.8		2018-01-03 23:00:00	1.1	3.8	3.8	5.1	5.2	6.1	9.2	2.1	0.8
2018-01-04	1	2018-01-04	3.5	2018-01-04	4.2	2018-01-04	5.2	2018-01-04	5.7	2018-01-04	4.4	2018-01-04	9.4	2018-01-04	1.3	2018-01-04	0.5		2018-01-04	1	3.5	4.2	5.2	5.7	4.4	9.4	1.3	0.5
2018-01-04 01:00:00	0.6	2018-01-04 01:00:00	3.5	2018-01-04 01:00:00	4.4	2018-01-04 01:00:00	4.7	2018-01-04 01:00:00	7.5	2018-01-04 01:00:00	5	2018-01-04 01:00:00	9.9	2018-01-04 01:00:00	0.6	2018-01-04 01:00:00	1.6		2018-01-04 01:00:00	0.6	3.5	4.4	4.7	7.5	5	9.9	0.6	1.6
2018-01-04 02:00:00	0.9	2018-01-04 02:00:00	3.4	2018-01-04 02:00:00	5.1	2018-01-04 02:00:00	4	2018-01-04 02:00:00	7.8	2018-01-04 02:00:00	6.1	2018-01-04 02:00:00	10	2018-01-04 02:00:00	1.6	2018-01-04 02:00:00	1.7		2018-01-04 02:00:00	0.9	3.4	5.1	4	7.8	6.1	10	1.6	1.7
2018-01-04 03:00:00	0.8	2018-01-04 03:00:00	3.5	2018-01-04 03:00:00	4.7	2018-01-04 03:00:00	4.4	2018-01-04 03:00:00	6.7	2018-01-04 03:00:00	5.5	2018-01-04 03:00:00	11.9	2018-01-04 03:00:00	2	2018-01-04 03:00:00	1.4		2018-01-04 03:00:00	0.8	3.5	4.7	4.4	6.7	5.5	11.9	2	1.4
2018-01-04 04:00:00	1.7	2018-01-04 04:00:00	3	2018-01-04 04:00:00	4	2018-01-04 04:00:00	5.1	2018-01-04 04:00:00	6	2018-01-04 04:00:00	4.6	2018-01-04 04:00:00	13.4	2018-01-04 04:00:00	1.9	2018-01-04 04:00:00	0.2		2018-01-04 04:00:00	1.7	3	4	5.1	6	4.6	13.4	1.9	0.2
2018-01-04 05:00:00	0.9	2018-01-04 05:00:00	3.1	2018-01-04 05:00:00	4	2018-01-04 05:00:00	4.8	2018-01-04 05:00:00	4.9	2018-01-04 05:00:00	5.4	2018-01-04 05:00:00	8.9	2018-01-04 05:00:00	2	2018-01-04 05:00:00	0.6		2018-01-04 05:00:00	0.9	3.1	4	4.8	4.9	5.4	8.9	2	0.6
2018-01-04 06:00:00	1.4	2018-01-04 06:00:00	3.3	2018-01-04 06:00:00	4.4	2018-01-04 06:00:00	5.1	2018-01-04 06:00:00	5.4	2018-01-04 06:00:00	5.9	2018-01-04 06:00:00	12.6	2018-01-04 06:00:00	2.1	2018-01-04 06:00:00	0.4		2018-01-04 06:00:00	1.4	3.3	4.4	5.1	5.4	5.9	12.6	2.1	0.4
2018-01-04 07:00:00	2	2018-01-04 07:00:00	3.1	2018-01-04 07:00:00	3.9	2018-01-04 07:00:00	4.1	2018-01-04 07:00:00	6.2	2018-01-04 07:00:00	6.5	2018-01-04 07:00:00	11.9	2018-01-04 07:00:00	1.5	2018-01-04 07:00:00	1.5		2018-01-04 07:00:00	2	3.1	3.9	4.1	6.2	6.5	11.9	1.5	1.5
2018-01-04 08:00:00	1.2	2018-01-04 08:00:00	4.4	2018-01-04 08:00:00	4.1	2018-01-04 08:00:00	4.2	2018-01-04 08:00:00	6	2018-01-04 08:00:00	5.5	2018-01-04 08:00:00	10.4	2018-01-04 08:00:00	1.3	2018-01-04 08:00:00	1.5		2018-01-04 08:00:00	1.2	4.4	4.1	4.2	6	5.5	10.4	1.3	1.5
2018-01-04 09:00:00	1.4	2018-01-04 09:00:00	3.5	2018-01-04 09:00:00	4.5	2018-01-04 09:00:00	4.4	2018-01-04 09:00:00	5	2018-01-04 09:00:00	6.1	2018-01-04 09:00:00	10.9	2018-01-04 09:00:00	2.9	2018-01-04 09:00:00	1.7		2018-01-04 09:00:00	1.4	3.5	4.5	4.4	5	6.1	10.9	2.9	1.7
2018-01-04 10:00:00	1.3	2018-01-04 10:00:00	3.1	2018-01-04 10:00:00	3.1	2018-01-04 10:00:00	3.9	2018-01-04 10:00:00	4.4	2018-01-04 10:00:00	5.4	2018-01-04 10:00:00	10.5	2018-01-04 10:00:00	1.9	2018-01-04 10:00:00	1.7		2018-01-04 10:00:00	1.3	3.1	3.1	3.9	4.4	5.4	10.5	1.9	1.7
2018-01-04 11:00:00	0.9	2018-01-04 11:00:00	3.2	2018-01-04 11:00:00	3.6	2018-01-04 11:00:00	4.1	2018-01-04 11:00:00	3.5	2018-01-04 11:00:00	5.6	2018-01-04 11:00:00	10.4	2018-01-04 11:00:00	2.2	2018-01-04 11:00:00	3.2		2018-01-04 11:00:00	0.9	3.2	3.6	4.1	3.5	5.6	10.4	2.2	3.2
2018-01-04 12:00:00	1	2018-01-04 12:00:00	2.6	2018-01-04 12:00:00	3.9	2018-01-04 12:00:00	4.3	2018-01-04 12:00:00	3.2	2018-01-04 12:00:00	5.1	2018-01-04 12:00:00	10.9	2018-01-04 12:00:00	2.2	2018-01-04 12:00:00	3		2018-01-04 12:00:00	1	2.6	3.9	4.3	3.2	5.1	10.9	2.2	3
2018-01-04 13:00:00	1.6	2018-01-04 13:00:00	3.5	2018-01-04 13:00:00	3.9	2018-01-04 13:00:00	3.9	2018-01-04 13:00:00	0.6	2018-01-04 13:00:00	5.7	2018-01-04 13:00:00	11	2018-01-04 13:00:00	1.7	2018-01-04 13:00:00	1.6		2018-01-04 13:00:00	1.6	3.5	3.9	3.9	0.6	5.7	11	1.7	1.6
2018-01-04 14:00:00	1.5	2018-01-04 14:00:00	3.3	2018-01-04 14:00:00	4.2	2018-01-04 14:00:00	3.6	2018-01-04 14:00:00	1.9	2018-01-04 14:00:00	5.7	2018-01-04 14:00:00	10.9	2018-01-04 14:00:00	1.5	2018-01-04 14:00:00	2		2018-01-04 14:00:00	1.5	3.3	4.2	3.6	1.9	5.7	10.9	1.5	2
2018-01-04 15:00:00	0.7	2018-01-04 15:00:00	3.2	2018-01-04 15:00:00	4.3	2018-01-04 15:00:00	4	2018-01-04 15:00:00	1.3	2018-01-04 15:00:00	5.3	2018-01-04 15:00:00	11.1	2018-01-04 15:00:00	2.2	2018-01-04 15:00:00	2.3		2018-01-04 15:00:00	0.7	3.2	4.3	4	1.3	5.3	11.1	2.2	2.3
2018-01-04 16:00:00	1.3	2018-01-04 16:00:00	3.2	2018-01-04 16:00:00	4.5	2018-01-04 16:00:00	3.3	2018-01-04 16:00:00	1.5	2018-01-04 16:00:00	5	2018-01-04 16:00:00	10.8	2018-01-04 16:00:00	2.1	2018-01-04 16:00:00	2		2018-01-04 16:00:00	1.3	3.2	4.5	3.3	1.5	5	10.8	2.1	2
2018-01-04 17:00:00	1.3	2018-01-04 17:00:00	2.5	2018-01-04 17:00:00	3	2018-01-04 17:00:00	3.1	2018-01-04 17:00:00	1.4	2018-01-04 17:00:00	4.3	2018-01-04 17:00:00	9.9	2018-01-04 17:00:00	1.4	2018-01-04 17:00:00	1.4		2018-01-04 17:00:00	1.3	2.5	3	3.1	1.4	4.3	9.9	1.4	1.4
2018-01-04 18:00:00	1.7	2018-01-04 18:00:00	1.6	2018-01-04 18:00:00	2.4	2018-01-04 18:00:00	2.3	2018-01-04 18:00:00	1.4	2018-01-04 18:00:00	4.6	2018-01-04 18:00:00	9.2	2018-01-04 18:00:00	1.2	2018-01-04 18:00:00	0.8		2018-01-04 18:00:00	1.7	1.6	2.4	2.3	1.4	4.6	9.2	1.2	0.8
2018-01-04 19:00:00	0.8	2018-01-04 19:00:00	1.9	2018-01-04 19:00:00	1.9	2018-01-04 19:00:00	2.9	2018-01-04 19:00:00	1.3	2018-01-04 19:00:00	4.4	2018-01-04 19:00:00	9.6	2018-01-04 19:00:00	1.3	2018-01-04 19:00:00	0.8		2018-01-04 19:00:00	0.8	1.9	1.9	2.9	1.3	4.4	9.6	1.3	0.8
2018-01-04 20:00:00	0.3	2018-01-04 20:00:00	2.2	2018-01-04 20:00:00	2.5	2018-01-04 20:00:00	2.9	2018-01-04 20:00:00	2.5	2018-01-04 20:00:00	4.7	2018-01-04 20:00:00	8	2018-01-04 20:00:00	1.2	2018-01-04 20:00:00	0.6		2018-01-04 20:00:00	0.3	2.2	2.5	2.9	2.5	4.7	8	1.2	0.6
2018-01-04 21:00:00	1.2	2018-01-04 21:00:00	2	2018-01-04 21:00:00	2	2018-01-04 21:00:00	2.4	2018-01-04 21:00:00	2.2	2018-01-04 21:00:00	3.6	2018-01-04 21:00:00	7.4	2018-01-04 21:00:00	1.3	2018-01-04 21:00:00	0.6		2018-01-04 21:00:00	1.2	2	2	2.4	2.2	3.6	7.4	1.3	0.6
2018-01-04 22:00:00	0.6	2018-01-04 22:00:00	2	2018-01-04 22:00:00	1.5	2018-01-04 22:00:00	2.4	2018-01-04 22:00:00	2.1	2018-01-04 22:00:00	3.8	2018-01-04 22:00:00	6.8	2018-01-04 22:00:00	2	2018-01-04 22:00:00	0.3		2018-01-04 22:00:00	0.6	2	1.5	2.4	2.1	3.8	6.8	2	0.3
2018-01-04 23:00:00	0.5	2018-01-04 23:00:00	2.2	2018-01-04 23:00:00	1.1	2018-01-04 23:00:00	2.2	2018-01-04 23:00:00	1.5	2018-01-04 23:00:00	3.1	2018-01-04 23:00:00	7.9	2018-01-04 23:00:00	1.3	2018-01-04 23:00:00	1.1		2018-01-04 23:00:00	0.5	2.2	1.1	2.2	1.5	3.1	7.9	1.3	1.1
2018-01-05	0.8	2018-01-05	1.8	2018-01-05	0.8	2018-01-05	2	2018-01-05	2	2018-01-05	3	2018-01-05	7.5	2018-01-05	1.3	2018-01-05	1.3		2018-01-05	0.8	1.8	0.8	2	2	3	7.5	1.3	1.3
2018-01-05 01:00:00	0.6	2018-01-05 01:00:00	2.3	2018-01-05 01:00:00	1	2018-01-05 01:00:00	2.3	2018-01-05 01:00:00	1.9	2018-01-05 01:00:00	3.1	2018-01-05 01:00:00	7.8	2018-01-05 01:00:00	1.2	2018-01-05 01:00:00	0.9		2018-01-05 01:00:00	0.6	2.3	1	2.3	1.9	3.1	7.8	1.2	0.9
2018-01-05 02:00:00	1.6	2018-01-05 02:00:00	2.2	2018-01-05 02:00:00	1.3	2018-01-05 02:00:00	2.1	2018-01-05 02:00:00	2	2018-01-05 02:00:00	2.5	2018-01-05 02:00:00	6.9	2018-01-05 02:00:00	1.3	2018-01-05 02:00:00	1.1		2018-01-05 02:00:00	1.6	2.2	1.3	2.1	2	2.5	6.9	1.3	1.1
2018-01-05 03:00:00	0.4	2018-01-05 03:00:00	2.1	2018-01-05 03:00:00	0.6	2018-01-05 03:00:00	2.6	2018-01-05 03:00:00	2	2018-01-05 03:00:00	2.8	2018-01-05 03:00:00	6.7	2018-01-05 03:00:00	1.6	2018-01-05 03:00:00	0.7		2018-01-05 03:00:00	0.4	2.1	0.6	2.6	2	2.8	6.7	1.6	0.7
2018-01-05 04:00:00	1.1	2018-01-05 04:00:00	3.1	2018-01-05 04:00:00	1.9	2018-01-05 04:00:00	2.2	2018-01-05 04:00:00	1.9	2018-01-05 04:00:00	3.7	2018-01-05 04:00:00	8	2018-01-05 04:00:00	1.4	2018-01-05 04:00:00	0.8		2018-01-05 04:00:00	1.1	3.1	1.9	2.2	1.9	3.7	8	1.4	0.8
2018-01-05 05:00:00	2.2	2018-01-05 05:00:00	2.8	2018-01-05 05:00:00	1.8	2018-01-05 05:00:00	2.2	2018-01-05 05:00:00	2.2	2018-01-05 05:00:00	3.4	2018-01-05 05:00:00	8.2	2018-01-05 05:00:00	1.4	2018-01-05 05:00:00	0.2		2018-01-05 05:00:00	2.2	2.8	1.8	2.2	2.2	3.4	8.2	1.4	0.2
2018-01-05 06:00:00	2.2	2018-01-05 06:00:00	2.5	2018-01-05 06:00:00	1.7	2018-01-05 06:00:00	2.3	2018-01-05 06:00:00	3.4	2018-01-05 06:00:00	4.1	2018-01-05 06:00:00	9.1	2018-01-05 06:00:00	1.4	2018-01-05 06:00:00	1.6		2018-01-05 06:00:00	2.2	2.5	1.7	2.3	3.4	4.1	9.1	1.4	1.6
2018-01-05 07:00:00	3.2	2018-01-05 07:00:00	2	2018-01-05 07:00:00	1.8	2018-01-05 07:00:00	3.1	2018-01-05 07:00:00	5	2018-01-05 07:00:00	5.3	2018-01-05 07:00:00	9.6	2018-01-05 07:00:00	1.3	2018-01-05 07:00:00	1.5		2018-01-05 07:00:00	3.2	2	1.8	3.1	5	5.3	9.6	1.3	1.5
2018-01-05 08:00:00	3.6	2018-01-05 08:00:00	3.1	2018-01-05 08:00:00	3.4	2018-01-05 08:00:00	4.4	2018-01-05 08:00:00	6.2	2018-01-05 08:00:00	5.3	2018-01-05 08:00:00	8.5	2018-01-05 08:00:00	3.2	2018-01-05 08:00:00	0.9		2018-01-05 08:00:00	3.6	3.1	3.4	4.4	6.2	5.3	8.5	3.2	0.9
2018-01-05 09:00:00	3.1	2018-01-05 09:00:00	3.1	2018-01-05 09:00:00	3.7	2018-01-05 09:00:00	5.4	2018-01-05 09:00:00	6.9	2018-01-05 09:00:00	5.8	2018-01-05 09:00:00	8.1	2018-01-05 09:00:00	2.6	2018-01-05 09:00:00	2.1		2018-01-05 09:00:00	3.1	3.1	3.7	5.4	6.9	5.8	8.1	2.6	2.1
2018-01-05 10:00:00	2.9	2018-01-05 10:00:00	3.5	2018-01-05 10:00:00	2.4	2018-01-05 10:00:00	4.9	2018-01-05 10:00:00	6.7	2018-01-05 10:00:00	2.1	2018-01-05 10:00:00	7.6	2018-01-05 10:00:00	2.8	2018-01-05 10:00:00	0.9		2018-01-05 10:00:00	2.9	3.5	2.4	4.9	6.7	2.1	7.6	2.8	0.9
2018-01-05 11:00:00	2.6	2018-01-05 11:00:00	4.3	2018-01-05 11:00:00	3.4	2018-01-05 11:00:00	4.1	2018-01-05 11:00:00	7.2	2018-01-05 11:00:00	2.7	2018-01-05 11:00:00	6.2	2018-01-05 11:00:00	2.9	2018-01-05 11:00:00	1.5		2018-01-05 11:00:00	2.6	4.3	3.4	4.1	7.2	2.7	6.2	2.9	1.5
2018-01-05 12:00:00	3.1	2018-01-05 12:00:00	4.4	2018-01-05 12:00:00	4.5	2018-01-05 12:00:00	4.8	2018-01-05 12:00:00	6.5	2018-01-05 12:00:00	3.2	2018-01-05 12:00:00	9.9	2018-01-05 12:00:00	3.7	2018-01-05 12:00:00	1.4		2018-01-05 12:00:00	3.1	4.4	4.5	4.8	6.5	3.2	9.9	3.7	1.4
2018-01-05 13:00:00	3.2	2018-01-05 13:00:00	5.7	2018-01-05 13:00:00	5.5	2018-01-05 13:00:00	5	2018-01-05 13:00:00	3.5	2018-01-05 13:00:00	4.1	2018-01-05 13:00:00	9.8	2018-01-05 13:00:00	4.1	2018-01-05 13:00:00	4.3		2018-01-05 13:00:00	3.2	5.7	5.5	5	3.5	4.1	9.8	4.1	4.3
2018-01-05 14:00:00	3.3	2018-01-05 14:00:00	5	2018-01-05 14:00:00	6.3	2018-01-05 14:00:00	4.9	2018-01-05 14:00:00	4.7	2018-01-05 14:00:00	3.8	2018-01-05 14:00:00	9.8	2018-01-05 14:00:00	5.7	2018-01-05 14:00:00	3.8		2018-01-05 14:00:00	3.3	5	6.3	4.9	4.7	3.8	9.8	5.7	3.8
2018-01-05 15:00:00	2.6	2018-01-05 15:00:00	6.3	2018-01-05 15:00:00	5.9	2018-01-05 15:00:00	4.8	2018-01-05 15:00:00	4.6	2018-01-05 15:00:00	5	2018-01-05 15:00:00	9.5	2018-01-05 15:00:00	5.5	2018-01-05 15:00:00	4.4		2018-01-05 15:00:00	2.6	6.3	5.9	4.8	4.6	5	9.5	5.5	4.4
2018-01-05 16:00:00	2.5	2018-01-05 16:00:00	5.3	2018-01-05 16:00:00	5.6	2018-01-05 16:00:00	4.5	2018-01-05 16:00:00	5.4	2018-01-05 16:00:00	4.9	2018-01-05 16:00:00	10.4	2018-01-05 16:00:00	4.3	2018-01-05 16:00:00	6		2018-01-05 16:00:00	2.5	5.3	5.6	4.5	5.4	4.9	10.4	4.3	6
2018-01-05 17:00:00	3.3	2018-01-05 17:00:00	6.4	2018-01-05 17:00:00	7	2018-01-05 17:00:00	5.4	2018-01-05 17:00:00	7.2	2018-01-05 17:00:00	7.3	2018-01-05 17:00:00	10.8	2018-01-05 17:00:00	4.6	2018-01-05 17:00:00	6.3		2018-01-05 17:00:00	3.3	6.4	7	5.4	7.2	7.3	10.8	4.6	6.3
2018-01-05 18:00:00	3.2	2018-01-05 18:00:00	6.4	2018-01-05 18:00:00	5.6	2018-01-05 18:00:00	5.1	2018-01-05 18:00:00	7.2	2018-01-05 18:00:00	6.6	2018-01-05 18:00:00	11.5	2018-01-05 18:00:00	4.7	2018-01-05 18:00:00	4.7		2018-01-05 18:00:00	3.2	6.4	5.6	5.1	7.2	6.6	11.5	4.7	4.7
2018-01-05 19:00:00	3.3	2018-01-05 19:00:00	5	2018-01-05 19:00:00	6.4	2018-01-05 19:00:00	4.7	2018-01-05 19:00:00	5.9	2018-01-05 19:00:00	3.7	2018-01-05 19:00:00	10.1	2018-01-05 19:00:00	3.8	2018-01-05 19:00:00	3.3		2018-01-05 19:00:00	3.3	5	6.4	4.7	5.9	3.7	10.1	3.8	3.3
2018-01-05 20:00:00	2.1	2018-01-05 20:00:00	6.6	2018-01-05 20:00:00	6	2018-01-05 20:00:00	6.1	2018-01-05 20:00:00	4.5	2018-01-05 20:00:00	5.6	2018-01-05 20:00:00	10.5	2018-01-05 20:00:00	4.6	2018-01-05 20:00:00	2.9		2018-01-05 20:00:00	2.1	6.6	6	6.1	4.5	5.6	10.5	4.6	2.9
2018-01-05 21:00:00	2.1	2018-01-05 21:00:00	6	2018-01-05 21:00:00	6.1	2018-01-05 21:00:00	4.9	2018-01-05 21:00:00	5.3	2018-01-05 21:00:00	4.8	2018-01-05 21:00:00	10.3	2018-01-05 21:00:00	3.6	2018-01-05 21:00:00	2.3		2018-01-05 21:00:00	2.1	6	6.1	4.9	5.3	4.8	10.3	3.6	2.3
2018-01-05 22:00:00	3	2018-01-05 22:00:00	5.6	2018-01-05 22:00:00	5.4	2018-01-05 22:00:00	5.1	2018-01-05 22:00:00	3.2	2018-01-05 22:00:00	3.7	2018-01-05 22:00:00	9.4	2018-01-05 22:00:00	3.9	2018-01-05 22:00:00	1.6		2018-01-05 22:00:00	3	5.6	5.4	5.1	3.2	3.7	9.4	3.9	1.6
2018-01-05 23:00:00	3.6	2018-01-05 23:00:00	5.3	2018-01-05 23:00:00	6.1	2018-01-05 23:00:00	4.7	2018-01-05 23:00:00	5.4	2018-01-05 23:00:00	4.2	2018-01-05 23:00:00	9.1	2018-01-05 23:00:00	5.2	2018-01-05 23:00:00	3.7		2018-01-05 23:00:00	3.6	5.3	6.1	4.7	5.4	4.2	9.1	5.2	3.7
2018-01-06	2.6	2018-01-06	6.8	2018-01-06	5.5	2018-01-06	5.9	2018-01-06	5.1	2018-01-06	5.1	2018-01-06	8.9	2018-01-06	3.3	2018-01-06	3		2018-01-06	2.6	6.8	5.5	5.9	5.1	5.1	8.9	3.3	3
2018-01-06 01:00:00	3	2018-01-06 01:00:00	5.5	2018-01-06 01:00:00	5.2	2018-01-06 01:00:00	5.7	2018-01-06 01:00:00	3.9	2018-01-06 01:00:00	5.5	2018-01-06 01:00:00	8.2	2018-01-06 01:00:00	3.7	2018-01-06 01:00:00	1.5		2018-01-06 01:00:00	3	5.5	5.2	5.7	3.9	5.5	8.2	3.7	1.5
2018-01-06 02:00:00	2	2018-01-06 02:00:00	5.7	2018-01-06 02:00:00	4.5	2018-01-06 02:00:00	5.5	2018-01-06 02:00:00	4.9	2018-01-06 02:00:00	6.5	2018-01-06 02:00:00	9.6	2018-01-06 02:00:00	4.2	2018-01-06 02:00:00	1.3		2018-01-06 02:00:00	2	5.7	4.5	5.5	4.9	6.5	9.6	4.2	1.3
2018-01-06 03:00:00	2.3	2018-01-06 03:00:00	5.9	2018-01-06 03:00:00	6	2018-01-06 03:00:00	6.2	2018-01-06 03:00:00	6.2	2018-01-06 03:00:00	5.9	2018-01-06 03:00:00	11	2018-01-06 03:00:00	4.8	2018-01-06 03:00:00	0.7		2018-01-06 03:00:00	2.3	5.9	6	6.2	6.2	5.9	11	4.8	0.7
2018-01-06 04:00:00	2.4	2018-01-06 04:00:00	5.8	2018-01-06 04:00:00	6.4	2018-01-06 04:00:00	5.9	2018-01-06 04:00:00	6.7	2018-01-06 04:00:00	5.3	2018-01-06 04:00:00	9.5	2018-01-06 04:00:00	4.1	2018-01-06 04:00:00	2		2018-01-06 04:00:00	2.4	5.8	6.4	5.9	6.7	5.3	9.5	4.1	2
2018-01-06 05:00:00	2.5	2018-01-06 05:00:00	5.1	2018-01-06 05:00:00	5.2	2018-01-06 05:00:00	6.2	2018-01-06 05:00:00	5	2018-01-06 05:00:00	4.2	2018-01-06 05:00:00	10.7	2018-01-06 05:00:00	4.8	2018-01-06 05:00:00	1.8		2018-01-06 05:00:00	2.5	5.1	5.2	6.2	5	4.2	10.7	4.8	1.8
2018-01-06 06:00:00	1.8	2018-01-06 06:00:00	5.4	2018-01-06 06:00:00	5.2	2018-01-06 06:00:00	6.4	2018-01-06 06:00:00	6.7	2018-01-06 06:00:00	3.6	2018-01-06 06:00:00	10.3	2018-01-06 06:00:00	3.6	2018-01-06 06:00:00	1.2		2018-01-06 06:00:00	1.8	5.4	5.2	6.4	6.7	3.6	10.3	3.6	1.2
2018-01-06 07:00:00	2.2	2018-01-06 07:00:00	4.7	2018-01-06 07:00:00	5.7	2018-01-06 07:00:00	5.9	2018-01-06 07:00:00	5.8	2018-01-06 07:00:00	4.1	2018-01-06 07:00:00	8.4	2018-01-06 07:00:00	3.4	2018-01-06 07:00:00	1.8		2018-01-06 07:00:00	2.2	4.7	5.7	5.9	5.8	4.1	8.4	3.4	1.8
2018-01-06 08:00:00	2.2	2018-01-06 08:00:00	5	2018-01-06 08:00:00	5.7	2018-01-06 08:00:00	6.1	2018-01-06 08:00:00	7	2018-01-06 08:00:00	4.8	2018-01-06 08:00:00	9.3	2018-01-06 08:00:00	4.1	2018-01-06 08:00:00	1.6		2018-01-06 08:00:00	2.2	5	5.7	6.1	7	4.8	9.3	4.1	1.6
2018-01-06 09:00:00	3.4	2018-01-06 09:00:00	4	2018-01-06 09:00:00	4.8	2018-01-06 09:00:00	5.6	2018-01-06 09:00:00	6.6	2018-01-06 09:00:00	4.1	2018-01-06 09:00:00	7.5	2018-01-06 09:00:00	3.4	2018-01-06 09:00:00	0.2		2018-01-06 09:00:00	3.4	4	4.8	5.6	6.6	4.1	7.5	3.4	0.2
2018-01-06 10:00:00	3.7	2018-01-06 10:00:00	5.1	2018-01-06 10:00:00	6.3	2018-01-06 10:00:00	5.6	2018-01-06 10:00:00	6.4	2018-01-06 10:00:00	4.5	2018-01-06 10:00:00	8.9	2018-01-06 10:00:00	3.8	2018-01-06 10:00:00	1.6		2018-01-06 10:00:00	3.7	5.1	6.3	5.6	6.4	4.5	8.9	3.8	1.6
2018-01-06 11:00:00	4	2018-01-06 11:00:00	4.7	2018-01-06 11:00:00	5.8	2018-01-06 11:00:00	4.6	2018-01-06 11:00:00	5.1	2018-01-06 11:00:00	5.8	2018-01-06 11:00:00	8.9	2018-01-06 11:00:00	2.2	2018-01-06 11:00:00	2.2		2018-01-06 11:00:00	4	4.7	5.8	4.6	5.1	5.8	8.9	2.2	2.2
2018-01-06 12:00:00	1.9	2018-01-06 12:00:00	4	2018-01-06 12:00:00	5	2018-01-06 12:00:00	4.2	2018-01-06 12:00:00	2.2	2018-01-06 12:00:00	4.8	2018-01-06 12:00:00	9.2	2018-01-06 12:00:00	1.8	2018-01-06 12:00:00	1.6		2018-01-06 12:00:00	1.9	4	5	4.2	2.2	4.8	9.2	1.8	1.6
2018-01-06 13:00:00	2.8	2018-01-06 13:00:00	4.4	2018-01-06 13:00:00	5.1	2018-01-06 13:00:00	4.6	2018-01-06 13:00:00	2.5	2018-01-06 13:00:00	5.5	2018-01-06 13:00:00	8.9	2018-01-06 13:00:00	3.1	2018-01-06 13:00:00	1.6		2018-01-06 13:00:00	2.8	4.4	5.1	4.6	2.5	5.5	8.9	3.1	1.6
2018-01-06 14:00:00	3.4	2018-01-06 14:00:00	4.9	2018-01-06 14:00:00	5.8	2018-01-06 14:00:00	5	2018-01-06 14:00:00	2.8	2018-01-06 14:00:00	5.9	2018-01-06 14:00:00	8.2	2018-01-06 14:00:00	2.6	2018-01-06 14:00:00	2.8		2018-01-06 14:00:00	3.4	4.9	5.8	5	2.8	5.9	8.2	2.6	2.8
2018-01-06 15:00:00	3.6	2018-01-06 15:00:00	4.3	2018-01-06 15:00:00	3.8	2018-01-06 15:00:00	4.4	2018-01-06 15:00:00	3.6	2018-01-06 15:00:00	4.4	2018-01-06 15:00:00	9.2	2018-01-06 15:00:00	2.4	2018-01-06 15:00:00	2		2018-01-06 15:00:00	3.6	4.3	3.8	4.4	3.6	4.4	9.2	2.4	2
2018-01-06 16:00:00	2.2	2018-01-06 16:00:00	3.5	2018-01-06 16:00:00	4.6	2018-01-06 16:00:00	3.9	2018-01-06 16:00:00	1.6	2018-01-06 16:00:00	4.2	2018-01-06 16:00:00	8.6	2018-01-06 16:00:00	1.6	2018-01-06 16:00:00	1.3		2018-01-06 16:00:00	2.2	3.5	4.6	3.9	1.6	4.2	8.6	1.6	1.3
2018-01-06 17:00:00	1.9	2018-01-06 17:00:00	2.9	2018-01-06 17:00:00	3	2018-01-06 17:00:00	2.5	2018-01-06 17:00:00	1.3	2018-01-06 17:00:00	2.7	2018-01-06 17:00:00	9.6	2018-01-06 17:00:00	1.5	2018-01-06 17:00:00	1		2018-01-06 17:00:00	1.9	2.9	3	2.5	1.3	2.7	9.6	1.5	1
2018-01-06 18:00:00	1.9	2018-01-06 18:00:00	2.9	2018-01-06 18:00:00	1.8	2018-01-06 18:00:00	3.3	2018-01-06 18:00:00	2	2018-01-06 18:00:00	2.8	2018-01-06 18:00:00	8.2	2018-01-06 18:00:00	1.3	2018-01-06 18:00:00	1.2		2018-01-06 18:00:00	1.9	2.9	1.8	3.3	2	2.8	8.2	1.3	1.2
2018-01-06 19:00:00	1.4	2018-01-06 19:00:00	3.1	2018-01-06 19:00:00	1.8	2018-01-06 19:00:00	1.6	2018-01-06 19:00:00	2.6	2018-01-06 19:00:00	2.8	2018-01-06 19:00:00	8.5	2018-01-06 19:00:00	1.6	2018-01-06 19:00:00	1.5		2018-01-06 19:00:00	1.4	3.1	1.8	1.6	2.6	2.8	8.5	1.6	1.5
2018-01-06 20:00:00	0.8	2018-01-06 20:00:00	2.7	2018-01-06 20:00:00	1.7	2018-01-06 20:00:00	2.3	2018-01-06 20:00:00	2.4	2018-01-06 20:00:00	3.6	2018-01-06 20:00:00	7	2018-01-06 20:00:00	1.7	2018-01-06 20:00:00	1.5		2018-01-06 20:00:00	0.8	2.7	1.7	2.3	2.4	3.6	7	1.7	1.5
2018-01-06 21:00:00	0.7	2018-01-06 21:00:00	2.5	2018-01-06 21:00:00	1.7	2018-01-06 21:00:00	1.7	2018-01-06 21:00:00	1.6	2018-01-06 21:00:00	3.7	2018-01-06 21:00:00	7.4	2018-01-06 21:00:00	1.2	2018-01-06 21:00:00	1.1		2018-01-06 21:00:00	0.7	2.5	1.7	1.7	1.6	3.7	7.4	1.2	1.1
2018-01-06 22:00:00	0.9	2018-01-06 22:00:00	2.4	2018-01-06 22:00:00	1.7	2018-01-06 22:00:00	2	2018-01-06 22:00:00	1.6	2018-01-06 22:00:00	3.5	2018-01-06 22:00:00	7.8	2018-01-06 22:00:00	0.5	2018-01-06 22:00:00	1.2		2018-01-06 22:00:00	0.9	2.4	1.7	2	1.6	3.5	7.8	0.5	1.2
2018-01-06 23:00:00	1	2018-01-06 23:00:00	2.3	2018-01-06 23:00:00	1.9	2018-01-06 23:00:00	1.9	2018-01-06 23:00:00	1.5	2018-01-06 23:00:00	3.1	2018-01-06 23:00:00	7	2018-01-06 23:00:00	1.3	2018-01-06 23:00:00	1.3		2018-01-06 23:00:00	1	2.3	1.9	1.9	1.5	3.1	7	1.3	1.3
2018-01-07	1.3	2018-01-07	2.2	2018-01-07	1.5	2018-01-07	2.7	2018-01-07	2.1	2018-01-07	3.3	2018-01-07	8.3	2018-01-07	2.2	2018-01-07	1.5		2018-01-07	1.3	2.2	1.5	2.7	2.1	3.3	8.3	2.2	1.5
2018-01-07 01:00:00	0.9	2018-01-07 01:00:00	2.4	2018-01-07 01:00:00	1.7	2018-01-07 01:00:00	3.5	2018-01-07 01:00:00	2.2	2018-01-07 01:00:00	3.3	2018-01-07 01:00:00	7.1	2018-01-07 01:00:00	2.1	2018-01-07 01:00:00	1.4		2018-01-07 01:00:00	0.9	2.4	1.7	3.5	2.2	3.3	7.1	2.1	1.4
2018-01-07 02:00:00	1	2018-01-07 02:00:00	2.1	2018-01-07 02:00:00	1.2	2018-01-07 02:00:00	2.3	2018-01-07 02:00:00	2.2	2018-01-07 02:00:00	2.4	2018-01-07 02:00:00	6.3	2018-01-07 02:00:00	1.8	2018-01-07 02:00:00	1.1		2018-01-07 02:00:00	1	2.1	1.2	2.3	2.2	2.4	6.3	1.8	1.1
2018-01-07 03:00:00	0.7	2018-01-07 03:00:00	2.1	2018-01-07 03:00:00	0.4	2018-01-07 03:00:00	2.1	2018-01-07 03:00:00	2.4	2018-01-07 03:00:00	2	2018-01-07 03:00:00	4	2018-01-07 03:00:00	1.9	2018-01-07 03:00:00	1.7		2018-01-07 03:00:00	0.7	2.1	0.4	2.1	2.4	2	4	1.9	1.7
2018-01-07 04:00:00	0.8	2018-01-07 04:00:00	1.8	2018-01-07 04:00:00	1	2018-01-07 04:00:00	1.9	2018-01-07 04:00:00	3.2	2018-01-07 04:00:00	2.4	2018-01-07 04:00:00	2.9	2018-01-07 04:00:00	2.3	2018-01-07 04:00:00	1.5		2018-01-07 04:00:00	0.8	1.8	1	1.9	3.2	2.4	2.9	2.3	1.5
2018-01-07 05:00:00	0.1	2018-01-07 05:00:00	2.2	2018-01-07 05:00:00	1.8	2018-01-07 05:00:00	1.8	2018-01-07 05:00:00	2.7	2018-01-07 05:00:00	2.4	2018-01-07 05:00:00	3.8	2018-01-07 05:00:00	2.2	2018-01-07 05:00:00	1.7		2018-01-07 05:00:00	0.1	2.2	1.8	1.8	2.7	2.4	3.8	2.2	1.7
2018-01-07 06:00:00	0.7	2018-01-07 06:00:00	2.3	2018-01-07 06:00:00	2.8	2018-01-07 06:00:00	0.5	2018-01-07 06:00:00	2.3	2018-01-07 06:00:00	1.9	2018-01-07 06:00:00	4.1	2018-01-07 06:00:00	2.3	2018-01-07 06:00:00	2		2018-01-07 06:00:00	0.7	2.3	2.8	0.5	2.3	1.9	4.1	2.3	2
2018-01-07 07:00:00	0.6	2018-01-07 07:00:00	2.2	2018-01-07 07:00:00	3	2018-01-07 07:00:00	0	2018-01-07 07:00:00	2	2018-01-07 07:00:00	1	2018-01-07 07:00:00	3.3	2018-01-07 07:00:00	2.2	2018-01-07 07:00:00	2.5		2018-01-07 07:00:00	0.6	2.2	3	0	2	1	3.3	2.2	2.5
2018-01-07 08:00:00	0.9	2018-01-07 08:00:00	2.6	2018-01-07 08:00:00	1.8	2018-01-07 08:00:00	1.4	2018-01-07 08:00:00	2.3	2018-01-07 08:00:00	2	2018-01-07 08:00:00	4	2018-01-07 08:00:00	1.5	2018-01-07 08:00:00	2.2		2018-01-07 08:00:00	0.9	2.6	1.8	1.4	2.3	2	4	1.5	2.2
2018-01-07 09:00:00	0.8	2018-01-07 09:00:00	2.2	2018-01-07 09:00:00	2.1	2018-01-07 09:00:00	2.1	2018-01-07 09:00:00	2	2018-01-07 09:00:00	2.1	2018-01-07 09:00:00	4.2	2018-01-07 09:00:00	1.7	2018-01-07 09:00:00	2.6		2018-01-07 09:00:00	0.8	2.2	2.1	2.1	2	2.1	4.2	1.7	2.6
2018-01-07 10:00:00	1	2018-01-07 10:00:00	0.2	2018-01-07 10:00:00	2.1	2018-01-07 10:00:00	1	2018-01-07 10:00:00	1.5	2018-01-07 10:00:00	1.2	2018-01-07 10:00:00	5.7	2018-01-07 10:00:00	1.6	2018-01-07 10:00:00	2.1		2018-01-07 10:00:00	1	0.2	2.1	1	1.5	1.2	5.7	1.6	2.1
2018-01-07 11:00:00	1.3	2018-01-07 11:00:00	0.6	2018-01-07 11:00:00	1.5	2018-01-07 11:00:00	1.3	2018-01-07 11:00:00	2.4	2018-01-07 11:00:00	1.2	2018-01-07 11:00:00	5	2018-01-07 11:00:00	0.6	2018-01-07 11:00:00	2.8		2018-01-07 11:00:00	1.3	0.6	1.5	1.3	2.4	1.2	5	0.6	2.8
2018-01-07 12:00:00	0.8	2018-01-07 12:00:00	0.8	2018-01-07 12:00:00	0.6	2018-01-07 12:00:00	1.4	2018-01-07 12:00:00	1.7	2018-01-07 12:00:00	1	2018-01-07 12:00:00	4	2018-01-07 12:00:00	0.4	2018-01-07 12:00:00	1.8		2018-01-07 12:00:00	0.8	0.8	0.6	1.4	1.7	1	4	0.4	1.8
2018-01-07 13:00:00	1.7	2018-01-07 13:00:00	1	2018-01-07 13:00:00	0.9	2018-01-07 13:00:00	1.5	2018-01-07 13:00:00	2.5	2018-01-07 13:00:00	1.7	2018-01-07 13:00:00	5	2018-01-07 13:00:00	1.2	2018-01-07 13:00:00	2.9		2018-01-07 13:00:00	1.7	1	0.9	1.5	2.5	1.7	5	1.2	2.9
2018-01-07 14:00:00	2.1	2018-01-07 14:00:00	1.5	2018-01-07 14:00:00	0.5	2018-01-07 14:00:00	1.8	2018-01-07 14:00:00	1.2	2018-01-07 14:00:00	0.6	2018-01-07 14:00:00	5.4	2018-01-07 14:00:00	0.8	2018-01-07 14:00:00	3.3		2018-01-07 14:00:00	2.1	1.5	0.5	1.8	1.2	0.6	5.4	0.8	3.3
2018-01-07 15:00:00	1.7	2018-01-07 15:00:00	2.3	2018-01-07 15:00:00	1.2	2018-01-07 15:00:00	0.2	2018-01-07 15:00:00	1.3	2018-01-07 15:00:00	1.8	2018-01-07 15:00:00	4.5	2018-01-07 15:00:00	1.5	2018-01-07 15:00:00	2.7		2018-01-07 15:00:00	1.7	2.3	1.2	0.2	1.3	1.8	4.5	1.5	2.7
2018-01-07 16:00:00	1.1	2018-01-07 16:00:00	1.1	2018-01-07 16:00:00	0.8	2018-01-07 16:00:00	0.9	2018-01-07 16:00:00	1.4	2018-01-07 16:00:00	1.3	2018-01-07 16:00:00	5.5	2018-01-07 16:00:00	1.2	2018-01-07 16:00:00	2.3		2018-01-07 16:00:00	1.1	1.1	0.8	0.9	1.4	1.3	5.5	1.2	2.3
2018-01-07 17:00:00	1.1	2018-01-07 17:00:00	1.4	2018-01-07 17:00:00	1.2	2018-01-07 17:00:00	0.8	2018-01-07 17:00:00	0.8	2018-01-07 17:00:00	1.4	2018-01-07 17:00:00	5.1	2018-01-07 17:00:00	0.8	2018-01-07 17:00:00	2		2018-01-07 17:00:00	1.1	1.4	1.2	0.8	0.8	1.4	5.1	0.8	2
2018-01-07 18:00:00	1.6	2018-01-07 18:00:00	3.4	2018-01-07 18:00:00	2.2	2018-01-07 18:00:00	1.1	2018-01-07 18:00:00	2.2	2018-01-07 18:00:00	1.6	2018-01-07 18:00:00	6	2018-01-07 18:00:00	1.6	2018-01-07 18:00:00	3		2018-01-07 18:00:00	1.6	3.4	2.2	1.1	2.2	1.6	6	1.6	3
2018-01-07 19:00:00	1.8	2018-01-07 19:00:00	4.2	2018-01-07 19:00:00	1.6	2018-01-07 19:00:00	1.6	2018-01-07 19:00:00	4	2018-01-07 19:00:00	2.3	2018-01-07 19:00:00	7.8	2018-01-07 19:00:00	0.3	2018-01-07 19:00:00	3.1		2018-01-07 19:00:00	1.8	4.2	1.6	1.6	4	2.3	7.8	0.3	3.1
2018-01-07 20:00:00	1.7	2018-01-07 20:00:00	3.9	2018-01-07 20:00:00	2.1	2018-01-07 20:00:00	0.6	2018-01-07 20:00:00	2.5	2018-01-07 20:00:00	1.9	2018-01-07 20:00:00	7.7	2018-01-07 20:00:00	1.8	2018-01-07 20:00:00	3.5		2018-01-07 20:00:00	1.7	3.9	2.1	0.6	2.5	1.9	7.7	1.8	3.5
2018-01-07 21:00:00	1.5	2018-01-07 21:00:00	1.6	2018-01-07 21:00:00	1.1	2018-01-07 21:00:00	2.4	2018-01-07 21:00:00	1.2	2018-01-07 21:00:00	0.9	2018-01-07 21:00:00	7.1	2018-01-07 21:00:00	2.1	2018-01-07 21:00:00	3.3		2018-01-07 21:00:00	1.5	1.6	1.1	2.4	1.2	0.9	7.1	2.1	3.3
2018-01-07 22:00:00	1.6	2018-01-07 22:00:00	2.1	2018-01-07 22:00:00	2.8	2018-01-07 22:00:00	1.7	2018-01-07 22:00:00	2.3	2018-01-07 22:00:00	1.1	2018-01-07 22:00:00	7.5	2018-01-07 22:00:00	1.8	2018-01-07 22:00:00	3.9		2018-01-07 22:00:00	1.6	2.1	2.8	1.7	2.3	1.1	7.5	1.8	3.9
2018-01-07 23:00:00	0.4	2018-01-07 23:00:00	2.5	2018-01-07 23:00:00	2	2018-01-07 23:00:00	1.9	2018-01-07 23:00:00	3	2018-01-07 23:00:00	1.8	2018-01-07 23:00:00	6.5	2018-01-07 23:00:00	0.5	2018-01-07 23:00:00	3.1		2018-01-07 23:00:00	0.4	2.5	2	1.9	3	1.8	6.5	0.5	3.1
2018-01-08	0.5	2018-01-08	2.8	2018-01-08	2.4	2018-01-08	1.4	2018-01-08	2.9	2018-01-08	2.6	2018-01-08	5.7	2018-01-08	1.3	2018-01-08	2.6		2018-01-08	0.5	2.8	2.4	1.4	2.9	2.6	5.7	1.3	2.6
2018-01-08 01:00:00	0.1	2018-01-08 01:00:00	3.3	2018-01-08 01:00:00	2.8	2018-01-08 01:00:00	0.1	2018-01-08 01:00:00	3.1	2018-01-08 01:00:00	2.2	2018-01-08 01:00:00	5	2018-01-08 01:00:00	0.3	2018-01-08 01:00:00	2.4		2018-01-08 01:00:00	0.1	3.3	2.8	0.1	3.1	2.2	5	0.3	2.4
2018-01-08 02:00:00	0.8	2018-01-08 02:00:00	2.4	2018-01-08 02:00:00	3.4	2018-01-08 02:00:00	0.4	2018-01-08 02:00:00	3	2018-01-08 02:00:00	2.2	2018-01-08 02:00:00	5.9	2018-01-08 02:00:00	0	2018-01-08 02:00:00	2		2018-01-08 02:00:00	0.8	2.4	3.4	0.4	3	2.2	5.9	0	2
2018-01-08 03:00:00	0.6	2018-01-08 03:00:00	2	2018-01-08 03:00:00	1.8	2018-01-08 03:00:00	0.5	2018-01-08 03:00:00	3	2018-01-08 03:00:00	1.9	2018-01-08 03:00:00	6.6	2018-01-08 03:00:00	0.7	2018-01-08 03:00:00	3.4		2018-01-08 03:00:00	0.6	2	1.8	0.5	3	1.9	6.6	0.7	3.4
2018-01-08 04:00:00	1	2018-01-08 04:00:00	2.2	2018-01-08 04:00:00	1.5	2018-01-08 04:00:00	1.2	2018-01-08 04:00:00	2.2	2018-01-08 04:00:00	1.4	2018-01-08 04:00:00	7.4	2018-01-08 04:00:00	1.4	2018-01-08 04:00:00	3.7		2018-01-08 04:00:00	1	2.2	1.5	1.2	2.2	1.4	7.4	1.4	3.7
2018-01-08 05:00:00	0.8	2018-01-08 05:00:00	2.4	2018-01-08 05:00:00	2.6	2018-01-08 05:00:00	1.3	2018-01-08 05:00:00	1.8	2018-01-08 05:00:00	1	2018-01-08 05:00:00	7.1	2018-01-08 05:00:00	1.9	2018-01-08 05:00:00	3.3		2018-01-08 05:00:00	0.8	2.4	2.6	1.3	1.8	1	7.1	1.9	3.3
2018-01-08 06:00:00	0.4	2018-01-08 06:00:00	3.2	2018-01-08 06:00:00	0.4	2018-01-08 06:00:00	0.9	2018-01-08 06:00:00	1.7	2018-01-08 06:00:00	1.8	2018-01-08 06:00:00	6.1	2018-01-08 06:00:00	1.6	2018-01-08 06:00:00	2		2018-01-08 06:00:00	0.4	3.2	0.4	0.9	1.7	1.8	6.1	1.6	2
2018-01-08 07:00:00	0.6	2018-01-08 07:00:00	1.7	2018-01-08 07:00:00	2.3	2018-01-08 07:00:00	1.1	2018-01-08 07:00:00	1.9	2018-01-08 07:00:00	0.9	2018-01-08 07:00:00	5.4	2018-01-08 07:00:00	1.6	2018-01-08 07:00:00	2.8		2018-01-08 07:00:00	0.6	1.7	2.3	1.1	1.9	0.9	5.4	1.6	2.8
2018-01-08 08:00:00	0.7	2018-01-08 08:00:00	2.1	2018-01-08 08:00:00	1.4	2018-01-08 08:00:00	1.7	2018-01-08 08:00:00	1.2	2018-01-08 08:00:00	1	2018-01-08 08:00:00	2.9	2018-01-08 08:00:00	0.5	2018-01-08 08:00:00	1.4		2018-01-08 08:00:00	0.7	2.1	1.4	1.7	1.2	1	2.9	0.5	1.4
2018-01-08 09:00:00	0.8	2018-01-08 09:00:00	2.5	2018-01-08 09:00:00	0.4	2018-01-08 09:00:00	5	2018-01-08 09:00:00	2	2018-01-08 09:00:00	0.8	2018-01-08 09:00:00	8.9	2018-01-08 09:00:00	6.8	2018-01-08 09:00:00	0.9		2018-01-08 09:00:00	0.8	2.5	0.4	5	2	0.8	8.9	6.8	0.9
2018-01-08 10:00:00	1.9	2018-01-08 10:00:00	3.4	2018-01-08 10:00:00	3.6	2018-01-08 10:00:00	5.7	2018-01-08 10:00:00	2.9	2018-01-08 10:00:00	4.1	2018-01-08 10:00:00	12.6	2018-01-08 10:00:00	3.1	2018-01-08 10:00:00	1.3		2018-01-08 10:00:00	1.9	3.4	3.6	5.7	2.9	4.1	12.6	3.1	1.3
2018-01-08 11:00:00	4.4	2018-01-08 11:00:00	4.4	2018-01-08 11:00:00	4.2	2018-01-08 11:00:00	6.1	2018-01-08 11:00:00	6.2	2018-01-08 11:00:00	5.2	2018-01-08 11:00:00	10.9	2018-01-08 11:00:00	2.9	2018-01-08 11:00:00	0.8		2018-01-08 11:00:00	4.4	4.4	4.2	6.1	6.2	5.2	10.9	2.9	0.8
2018-01-08 12:00:00	3	2018-01-08 12:00:00	3.4	2018-01-08 12:00:00	4.1	2018-01-08 12:00:00	5.1	2018-01-08 12:00:00	6.5	2018-01-08 12:00:00	6.3	2018-01-08 12:00:00	11.5	2018-01-08 12:00:00	2.7	2018-01-08 12:00:00	3.6		2018-01-08 12:00:00	3	3.4	4.1	5.1	6.5	6.3	11.5	2.7	3.6
2018-01-08 13:00:00	3.5	2018-01-08 13:00:00	3.5	2018-01-08 13:00:00	6.5	2018-01-08 13:00:00	3.4	2018-01-08 13:00:00	4.3	2018-01-08 13:00:00	5.7	2018-01-08 13:00:00	9.6	2018-01-08 13:00:00	1.5	2018-01-08 13:00:00	3		2018-01-08 13:00:00	3.5	3.5	6.5	3.4	4.3	5.7	9.6	1.5	3
2018-01-08 14:00:00	4.6	2018-01-08 14:00:00	4.6	2018-01-08 14:00:00	4	2018-01-08 14:00:00	5.8	2018-01-08 14:00:00	2.7	2018-01-08 14:00:00	5.5	2018-01-08 14:00:00	11.9	2018-01-08 14:00:00	3	2018-01-08 14:00:00	1.7		2018-01-08 14:00:00	4.6	4.6	4	5.8	2.7	5.5	11.9	3	1.7
2018-01-08 15:00:00	5	2018-01-08 15:00:00	5.2	2018-01-08 15:00:00	5	2018-01-08 15:00:00	5	2018-01-08 15:00:00	4.6	2018-01-08 15:00:00	6.9	2018-01-08 15:00:00	12.1	2018-01-08 15:00:00	4.6	2018-01-08 15:00:00	3.3		2018-01-08 15:00:00	5	5.2	5	5	4.6	6.9	12.1	4.6	3.3
2018-01-08 16:00:00	5.6	2018-01-08 16:00:00	4.8	2018-01-08 16:00:00	5.2	2018-01-08 16:00:00	4.7	2018-01-08 16:00:00	6.5	2018-01-08 16:00:00	7	2018-01-08 16:00:00	11.1	2018-01-08 16:00:00	4.8	2018-01-08 16:00:00	5.2		2018-01-08 16:00:00	5.6	4.8	5.2	4.7	6.5	7	11.1	4.8	5.2
2018-01-08 17:00:00	3.9	2018-01-08 17:00:00	4.6	2018-01-08 17:00:00	4	2018-01-08 17:00:00	3.7	2018-01-08 17:00:00	7.1	2018-01-08 17:00:00	5.7	2018-01-08 17:00:00	10.2	2018-01-08 17:00:00	4.2	2018-01-08 17:00:00	5.8		2018-01-08 17:00:00	3.9	4.6	4	3.7	7.1	5.7	10.2	4.2	5.8
2018-01-08 18:00:00	3.3	2018-01-08 18:00:00	5.1	2018-01-08 18:00:00	3.5	2018-01-08 18:00:00	2.8	2018-01-08 18:00:00	5.2	2018-01-08 18:00:00	4.8	2018-01-08 18:00:00	9.4	2018-01-08 18:00:00	3.1	2018-01-08 18:00:00	2.3		2018-01-08 18:00:00	3.3	5.1	3.5	2.8	5.2	4.8	9.4	3.1	2.3
2018-01-08 19:00:00	2.7	2018-01-08 19:00:00	4.2	2018-01-08 19:00:00	3.2	2018-01-08 19:00:00	3.2	2018-01-08 19:00:00	2.1	2018-01-08 19:00:00	1.8	2018-01-08 19:00:00	8.8	2018-01-08 19:00:00	4.4	2018-01-08 19:00:00	2.1		2018-01-08 19:00:00	2.7	4.2	3.2	3.2	2.1	1.8	8.8	4.4	2.1
2018-01-08 20:00:00	4.4	2018-01-08 20:00:00	6.1	2018-01-08 20:00:00	2.7	2018-01-08 20:00:00	4.8	2018-01-08 20:00:00	0.8	2018-01-08 20:00:00	3.5	2018-01-08 20:00:00	14.8	2018-01-08 20:00:00	7.3	2018-01-08 20:00:00	3.7		2018-01-08 20:00:00	4.4	6.1	2.7	4.8	0.8	3.5	14.8	7.3	3.7
2018-01-08 21:00:00	4.8	2018-01-08 21:00:00	8.3	2018-01-08 21:00:00	5.3	2018-01-08 21:00:00	5.1	2018-01-08 21:00:00	1.3	2018-01-08 21:00:00	4.2	2018-01-08 21:00:00	15.7	2018-01-08 21:00:00	8.3	2018-01-08 21:00:00	3.7		2018-01-08 21:00:00	4.8	8.3	5.3	5.1	1.3	4.2	15.7	8.3	3.7
2018-01-08 22:00:00	5.7	2018-01-08 22:00:00	10.9	2018-01-08 22:00:00	6.6	2018-01-08 22:00:00	5.3	2018-01-08 22:00:00	1.9	2018-01-08 22:00:00	4.5	2018-01-08 22:00:00	15.1	2018-01-08 22:00:00	7.7	2018-01-08 22:00:00	4.6		2018-01-08 22:00:00	5.7	10.9	6.6	5.3	1.9	4.5	15.1	7.7	4.6
2018-01-08 23:00:00	5.9	2018-01-08 23:00:00	8.9	2018-01-08 23:00:00	6.4	2018-01-08 23:00:00	4.5	2018-01-08 23:00:00	2.8	2018-01-08 23:00:00	5.4	2018-01-08 23:00:00	14.7	2018-01-08 23:00:00	6	2018-01-08 23:00:00	4.1		2018-01-08 23:00:00	5.9	8.9	6.4	4.5	2.8	5.4	14.7	6	4.1
2018-01-09	5.1	2018-01-09	8.5	2018-01-09	6.3	2018-01-09	5.7	2018-01-09	1.7	2018-01-09	3.5	2018-01-09	14.4	2018-01-09	7.1	2018-01-09	4.2		2018-01-09	5.1	8.5	6.3	5.7	1.7	3.5	14.4	7.1	4.2
2018-01-09 01:00:00	5.7	2018-01-09 01:00:00	9.8	2018-01-09 01:00:00	8.4	2018-01-09 01:00:00	5.7	2018-01-09 01:00:00	3.6	2018-01-09 01:00:00	4	2018-01-09 01:00:00	15	2018-01-09 01:00:00	8	2018-01-09 01:00:00	4.1		2018-01-09 01:00:00	5.7	9.8	8.4	5.7	3.6	4	15	8	4.1
2018-01-09 02:00:00	5.6	2018-01-09 02:00:00	10.7	2018-01-09 02:00:00	9	2018-01-09 02:00:00	5	2018-01-09 02:00:00	4.4	2018-01-09 02:00:00	4.5	2018-01-09 02:00:00	14.9	2018-01-09 02:00:00	9.3	2018-01-09 02:00:00	4.3		2018-01-09 02:00:00	5.6	10.7	9	5	4.4	4.5	14.9	9.3	4.3
2018-01-09 03:00:00	5.2	2018-01-09 03:00:00	9.7	2018-01-09 03:00:00	8	2018-01-09 03:00:00	5.6	2018-01-09 03:00:00	5.1	2018-01-09 03:00:00	3.5	2018-01-09 03:00:00	15.3	2018-01-09 03:00:00	8.2	2018-01-09 03:00:00	4.3		2018-01-09 03:00:00	5.2	9.7	8	5.6	5.1	3.5	15.3	8.2	4.3
2018-01-09 04:00:00	5.1	2018-01-09 04:00:00	9	2018-01-09 04:00:00	8.7	2018-01-09 04:00:00	5.6	2018-01-09 04:00:00	2.9	2018-01-09 04:00:00	4.1	2018-01-09 04:00:00	15	2018-01-09 04:00:00	7.3	2018-01-09 04:00:00	4.1		2018-01-09 04:00:00	5.1	9	8.7	5.6	2.9	4.1	15	7.3	4.1
2018-01-09 05:00:00	5.3	2018-01-09 05:00:00	11	2018-01-09 05:00:00	8.4	2018-01-09 05:00:00	6.3	2018-01-09 05:00:00	5.1	2018-01-09 05:00:00	1.9	2018-01-09 05:00:00	16	2018-01-09 05:00:00	6.9	2018-01-09 05:00:00	4		2018-01-09 05:00:00	5.3	11	8.4	6.3	5.1	1.9	16	6.9	4
2018-01-09 06:00:00	5.6	2018-01-09 06:00:00	10	2018-01-09 06:00:00	6.3	2018-01-09 06:00:00	5.8	2018-01-09 06:00:00	5	2018-01-09 06:00:00	3.9	2018-01-09 06:00:00	14.2	2018-01-09 06:00:00	7.4	2018-01-09 06:00:00	5		2018-01-09 06:00:00	5.6	10	6.3	5.8	5	3.9	14.2	7.4	5
2018-01-09 07:00:00	4.6	2018-01-09 07:00:00	10.1	2018-01-09 07:00:00	9.5	2018-01-09 07:00:00	5.2	2018-01-09 07:00:00	4.3	2018-01-09 07:00:00	3.3	2018-01-09 07:00:00	14.1	2018-01-09 07:00:00	5.7	2018-01-09 07:00:00	3.9		2018-01-09 07:00:00	4.6	10.1	9.5	5.2	4.3	3.3	14.1	5.7	3.9
2018-01-09 08:00:00	3.4	2018-01-09 08:00:00	8.3	2018-01-09 08:00:00	7.7	2018-01-09 08:00:00	4.7	2018-01-09 08:00:00	1.8	2018-01-09 08:00:00	1.7	2018-01-09 08:00:00	11.6	2018-01-09 08:00:00	6.6	2018-01-09 08:00:00	3.8		2018-01-09 08:00:00	3.4	8.3	7.7	4.7	1.8	1.7	11.6	6.6	3.8
2018-01-09 09:00:00	5	2018-01-09 09:00:00	9.2	2018-01-09 09:00:00	6.9	2018-01-09 09:00:00	4.6	2018-01-09 09:00:00	2.5	2018-01-09 09:00:00	4.3	2018-01-09 09:00:00	14.5	2018-01-09 09:00:00	7.7	2018-01-09 09:00:00	4.1		2018-01-09 09:00:00	5	9.2	6.9	4.6	2.5	4.3	14.5	7.7	4.1
2018-01-09 10:00:00	5	2018-01-09 10:00:00	8.6	2018-01-09 10:00:00	7.5	2018-01-09 10:00:00	4.6	2018-01-09 10:00:00	3.7	2018-01-09 10:00:00	5.3	2018-01-09 10:00:00	15.4	2018-01-09 10:00:00	6.5	2018-01-09 10:00:00	5.4		2018-01-09 10:00:00	5	8.6	7.5	4.6	3.7	5.3	15.4	6.5	5.4
2018-01-09 11:00:00	7.3	2018-01-09 11:00:00	8.6	2018-01-09 11:00:00	6.6	2018-01-09 11:00:00	5.6	2018-01-09 11:00:00	4.1	2018-01-09 11:00:00	4.6	2018-01-09 11:00:00	14.2	2018-01-09 11:00:00	6.3	2018-01-09 11:00:00	4.6		2018-01-09 11:00:00	7.3	8.6	6.6	5.6	4.1	4.6	14.2	6.3	4.6
2018-01-09 12:00:00	5.9	2018-01-09 12:00:00	8.8	2018-01-09 12:00:00	6.6	2018-01-09 12:00:00	4.8	2018-01-09 12:00:00	5	2018-01-09 12:00:00	6.2	2018-01-09 12:00:00	14.4	2018-01-09 12:00:00	6.5	2018-01-09 12:00:00	4.2		2018-01-09 12:00:00	5.9	8.8	6.6	4.8	5	6.2	14.4	6.5	4.2
2018-01-09 13:00:00	5.8	2018-01-09 13:00:00	8.2	2018-01-09 13:00:00	5.4	2018-01-09 13:00:00	4.5	2018-01-09 13:00:00	2.8	2018-01-09 13:00:00	4.6	2018-01-09 13:00:00	14.1	2018-01-09 13:00:00	6.8	2018-01-09 13:00:00	5		2018-01-09 13:00:00	5.8	8.2	5.4	4.5	2.8	4.6	14.1	6.8	5
2018-01-09 14:00:00	6.3	2018-01-09 14:00:00	8.5	2018-01-09 14:00:00	7.9	2018-01-09 14:00:00	4.2	2018-01-09 14:00:00	2.8	2018-01-09 14:00:00	5.4	2018-01-09 14:00:00	14.1	2018-01-09 14:00:00	5.5	2018-01-09 14:00:00	5.2		2018-01-09 14:00:00	6.3	8.5	7.9	4.2	2.8	5.4	14.1	5.5	5.2
2018-01-09 15:00:00	5.2	2018-01-09 15:00:00	9.6	2018-01-09 15:00:00	7.7	2018-01-09 15:00:00	4.3	2018-01-09 15:00:00	3.5	2018-01-09 15:00:00	4.8	2018-01-09 15:00:00	13.7	2018-01-09 15:00:00	5.8	2018-01-09 15:00:00	4.4		2018-01-09 15:00:00	5.2	9.6	7.7	4.3	3.5	4.8	13.7	5.8	4.4
2018-01-09 16:00:00	5.3	2018-01-09 16:00:00	8.9	2018-01-09 16:00:00	6.4	2018-01-09 16:00:00	4.1	2018-01-09 16:00:00	1.7	2018-01-09 16:00:00	7	2018-01-09 16:00:00	13.4	2018-01-09 16:00:00	5.1	2018-01-09 16:00:00	4.2		2018-01-09 16:00:00	5.3	8.9	6.4	4.1	1.7	7	13.4	5.1	4.2
2018-01-09 17:00:00	5.6	2018-01-09 17:00:00	8.6	2018-01-09 17:00:00	6.3	2018-01-09 17:00:00	4.2	2018-01-09 17:00:00	3.2	2018-01-09 17:00:00	5.4	2018-01-09 17:00:00	13.2	2018-01-09 17:00:00	4.4	2018-01-09 17:00:00	3.3		2018-01-09 17:00:00	5.6	8.6	6.3	4.2	3.2	5.4	13.2	4.4	3.3
2018-01-09 18:00:00	3.8	2018-01-09 18:00:00	7.6	2018-01-09 18:00:00	7	2018-01-09 18:00:00	3.1	2018-01-09 18:00:00	3.2	2018-01-09 18:00:00	2.9	2018-01-09 18:00:00	11.6	2018-01-09 18:00:00	5.7	2018-01-09 18:00:00	3.8		2018-01-09 18:00:00	3.8	7.6	7	3.1	3.2	2.9	11.6	5.7	3.8
2018-01-09 19:00:00	3.3	2018-01-09 19:00:00	6.4	2018-01-09 19:00:00	3.9	2018-01-09 19:00:00	3.5	2018-01-09 19:00:00	2.6	2018-01-09 19:00:00	2.3	2018-01-09 19:00:00	11.8	2018-01-09 19:00:00	4.7	2018-01-09 19:00:00	2.3		2018-01-09 19:00:00	3.3	6.4	3.9	3.5	2.6	2.3	11.8	4.7	2.3
2018-01-09 20:00:00	2.3	2018-01-09 20:00:00	5.3	2018-01-09 20:00:00	3.7	2018-01-09 20:00:00	3.3	2018-01-09 20:00:00	1.2	2018-01-09 20:00:00	2.8	2018-01-09 20:00:00	8.9	2018-01-09 20:00:00	4.8	2018-01-09 20:00:00	2.7		2018-01-09 20:00:00	2.3	5.3	3.7	3.3	1.2	2.8	8.9	4.8	2.7
2018-01-09 21:00:00	2	2018-01-09 21:00:00	4.5	2018-01-09 21:00:00	2.5	2018-01-09 21:00:00	4.3	2018-01-09 21:00:00	2.5	2018-01-09 21:00:00	3.9	2018-01-09 21:00:00	10.3	2018-01-09 21:00:00	4	2018-01-09 21:00:00	1.9		2018-01-09 21:00:00	2	4.5	2.5	4.3	2.5	3.9	10.3	4	1.9
2018-01-09 22:00:00	2.5	2018-01-09 22:00:00	4.8	2018-01-09 22:00:00	4	2018-01-09 22:00:00	3.9	2018-01-09 22:00:00	0.9	2018-01-09 22:00:00	2	2018-01-09 22:00:00	10	2018-01-09 22:00:00	4.5	2018-01-09 22:00:00	2.5		2018-01-09 22:00:00	2.5	4.8	4	3.9	0.9	2	10	4.5	2.5
2018-01-09 23:00:00	3.2	2018-01-09 23:00:00	3.4	2018-01-09 23:00:00	2	2018-01-09 23:00:00	2.3	2018-01-09 23:00:00	1.6	2018-01-09 23:00:00	3.3	2018-01-09 23:00:00	11.7	2018-01-09 23:00:00	5	2018-01-09 23:00:00	2.7		2018-01-09 23:00:00	3.2	3.4	2	2.3	1.6	3.3	11.7	5	2.7
2018-01-10	3.5	2018-01-10	3.8	2018-01-10	1.1	2018-01-10	4.2	2018-01-10	2.3	2018-01-10	2.4	2018-01-10	12.6	2018-01-10	5.9	2018-01-10	3.1		2018-01-10	3.5	3.8	1.1	4.2	2.3	2.4	12.6	5.9	3.1
2018-01-10 01:00:00	2.5	2018-01-10 01:00:00	6.6	2018-01-10 01:00:00	1.5	2018-01-10 01:00:00	4.2	2018-01-10 01:00:00	4.6	2018-01-10 01:00:00	1.6	2018-01-10 01:00:00	12.1	2018-01-10 01:00:00	5.5	2018-01-10 01:00:00	2.7		2018-01-10 01:00:00	2.5	6.6	1.5	4.2	4.6	1.6	12.1	5.5	2.7
2018-01-10 02:00:00	3	2018-01-10 02:00:00	4.6	2018-01-10 02:00:00	1.6	2018-01-10 02:00:00	4.7	2018-01-10 02:00:00	5.7	2018-01-10 02:00:00	3.3	2018-01-10 02:00:00	12.2	2018-01-10 02:00:00	3.4	2018-01-10 02:00:00	3.7		2018-01-10 02:00:00	3	4.6	1.6	4.7	5.7	3.3	12.2	3.4	3.7
2018-01-10 03:00:00	4.3	2018-01-10 03:00:00	6	2018-01-10 03:00:00	2.2	2018-01-10 03:00:00	4.1	2018-01-10 03:00:00	5.5	2018-01-10 03:00:00	0.2	2018-01-10 03:00:00	13.9	2018-01-10 03:00:00	6.4	2018-01-10 03:00:00	4.4		2018-01-10 03:00:00	4.3	6	2.2	4.1	5.5	0.2	13.9	6.4	4.4
2018-01-10 04:00:00	2.2	2018-01-10 04:00:00	5.7	2018-01-10 04:00:00	4	2018-01-10 04:00:00	5	2018-01-10 04:00:00	6	2018-01-10 04:00:00	1.8	2018-01-10 04:00:00	13.7	2018-01-10 04:00:00	5.4	2018-01-10 04:00:00	2.8		2018-01-10 04:00:00	2.2	5.7	4	5	6	1.8	13.7	5.4	2.8
2018-01-10 05:00:00	5.1	2018-01-10 05:00:00	6.9	2018-01-10 05:00:00	5.5	2018-01-10 05:00:00	6.9	2018-01-10 05:00:00	1	2018-01-10 05:00:00	1.9	2018-01-10 05:00:00	14.2	2018-01-10 05:00:00	4.4	2018-01-10 05:00:00	3.3		2018-01-10 05:00:00	5.1	6.9	5.5	6.9	1	1.9	14.2	4.4	3.3
2018-01-10 06:00:00	3	2018-01-10 06:00:00	6	2018-01-10 06:00:00	3.6	2018-01-10 06:00:00	5	2018-01-10 06:00:00	3.5	2018-01-10 06:00:00	1.9	2018-01-10 06:00:00	14.9	2018-01-10 06:00:00	7.6	2018-01-10 06:00:00	3.3		2018-01-10 06:00:00	3	6	3.6	5	3.5	1.9	14.9	7.6	3.3
2018-01-10 07:00:00	5.2	2018-01-10 07:00:00	8.9	2018-01-10 07:00:00	4.6	2018-01-10 07:00:00	5.1	2018-01-10 07:00:00	3.3	2018-01-10 07:00:00	7.4	2018-01-10 07:00:00	15.8	2018-01-10 07:00:00	6	2018-01-10 07:00:00	4.4		2018-01-10 07:00:00	5.2	8.9	4.6	5.1	3.3	7.4	15.8	6	4.4
2018-01-10 08:00:00	6.5	2018-01-10 08:00:00	8.9	2018-01-10 08:00:00	6.7	2018-01-10 08:00:00	6.4	2018-01-10 08:00:00	1.9	2018-01-10 08:00:00	5	2018-01-10 08:00:00	16.3	2018-01-10 08:00:00	9.1	2018-01-10 08:00:00	5.3		2018-01-10 08:00:00	6.5	8.9	6.7	6.4	1.9	5	16.3	9.1	5.3
2018-01-10 09:00:00	6.2	2018-01-10 09:00:00	9	2018-01-10 09:00:00	4.9	2018-01-10 09:00:00	5.2	2018-01-10 09:00:00	3.3	2018-01-10 09:00:00	5.7	2018-01-10 09:00:00	13.6	2018-01-10 09:00:00	5.4	2018-01-10 09:00:00	5.3		2018-01-10 09:00:00	6.2	9	4.9	5.2	3.3	5.7	13.6	5.4	5.3
2018-01-10 10:00:00	6.9	2018-01-10 10:00:00	9	2018-01-10 10:00:00	6.5	2018-01-10 10:00:00	6.2	2018-01-10 10:00:00	3	2018-01-10 10:00:00	5.2	2018-01-10 10:00:00	16.2	2018-01-10 10:00:00	6.9	2018-01-10 10:00:00	6.1		2018-01-10 10:00:00	6.9	9	6.5	6.2	3	5.2	16.2	6.9	6.1
2018-01-10 11:00:00	5	2018-01-10 11:00:00	8.5	2018-01-10 11:00:00	8	2018-01-10 11:00:00	5.8	2018-01-10 11:00:00	2.4	2018-01-10 11:00:00	4.1	2018-01-10 11:00:00	14.9	2018-01-10 11:00:00	6.9	2018-01-10 11:00:00	5		2018-01-10 11:00:00	5	8.5	8	5.8	2.4	4.1	14.9	6.9	5
2018-01-10 12:00:00	5.8	2018-01-10 12:00:00	8.4	2018-01-10 12:00:00	7.7	2018-01-10 12:00:00	7.7	2018-01-10 12:00:00	5.6	2018-01-10 12:00:00	6.2	2018-01-10 12:00:00	15.1	2018-01-10 12:00:00	7.6	2018-01-10 12:00:00	5		2018-01-10 12:00:00	5.8	8.4	7.7	7.7	5.6	6.2	15.1	7.6	5
2018-01-10 13:00:00	6.7	2018-01-10 13:00:00	9.7	2018-01-10 13:00:00	8.1	2018-01-10 13:00:00	7.1	2018-01-10 13:00:00	5.9	2018-01-10 13:00:00	5.4	2018-01-10 13:00:00	15.3	2018-01-10 13:00:00	8.3	2018-01-10 13:00:00	5.6		2018-01-10 13:00:00	6.7	9.7	8.1	7.1	5.9	5.4	15.3	8.3	5.6
2018-01-10 14:00:00	4.4	2018-01-10 14:00:00	10.4	2018-01-10 14:00:00	8.3	2018-01-10 14:00:00	6.6	2018-01-10 14:00:00	5.4	2018-01-10 14:00:00	6.3	2018-01-10 14:00:00	12.2	2018-01-10 14:00:00	9.3	2018-01-10 14:00:00	5.6		2018-01-10 14:00:00	4.4	10.4	8.3	6.6	5.4	6.3	12.2	9.3	5.6
2018-01-10 15:00:00	6.3	2018-01-10 15:00:00	10.4	2018-01-10 15:00:00	7.8	2018-01-10 15:00:00	6	2018-01-10 15:00:00	5.5	2018-01-10 15:00:00	6.7	2018-01-10 15:00:00	16.7	2018-01-10 15:00:00	7.5	2018-01-10 15:00:00	4.9		2018-01-10 15:00:00	6.3	10.4	7.8	6	5.5	6.7	16.7	7.5	4.9
2018-01-10 16:00:00	6.3	2018-01-10 16:00:00	11	2018-01-10 16:00:00	7.8	2018-01-10 16:00:00	8	2018-01-10 16:00:00	4.6	2018-01-10 16:00:00	6.4	2018-01-10 16:00:00	17.4	2018-01-10 16:00:00	8.9	2018-01-10 16:00:00	4.2		2018-01-10 16:00:00	6.3	11	7.8	8	4.6	6.4	17.4	8.9	4.2
2018-01-10 17:00:00	6	2018-01-10 17:00:00	10.3	2018-01-10 17:00:00	8.6	2018-01-10 17:00:00	6.8	2018-01-10 17:00:00	2.1	2018-01-10 17:00:00	6.2	2018-01-10 17:00:00	16.3	2018-01-10 17:00:00	9	2018-01-10 17:00:00	4.4		2018-01-10 17:00:00	6	10.3	8.6	6.8	2.1	6.2	16.3	9	4.4
2018-01-10 18:00:00	5.5	2018-01-10 18:00:00	9.2	2018-01-10 18:00:00	7.4	2018-01-10 18:00:00	5.4	2018-01-10 18:00:00	2.7	2018-01-10 18:00:00	6	2018-01-10 18:00:00	15.9	2018-01-10 18:00:00	8.3	2018-01-10 18:00:00	4		2018-01-10 18:00:00	5.5	9.2	7.4	5.4	2.7	6	15.9	8.3	4
2018-01-10 19:00:00	5.2	2018-01-10 19:00:00	10.7	2018-01-10 19:00:00	8.9	2018-01-10 19:00:00	6.4	2018-01-10 19:00:00	2.7	2018-01-10 19:00:00	6.3	2018-01-10 19:00:00	15.6	2018-01-10 19:00:00	7.9	2018-01-10 19:00:00	2.9		2018-01-10 19:00:00	5.2	10.7	8.9	6.4	2.7	6.3	15.6	7.9	2.9
2018-01-10 20:00:00	6.3	2018-01-10 20:00:00	7.8	2018-01-10 20:00:00	5.9	2018-01-10 20:00:00	5.2	2018-01-10 20:00:00	5	2018-01-10 20:00:00	3.8	2018-01-10 20:00:00	15.3	2018-01-10 20:00:00	5.6	2018-01-10 20:00:00	3.2		2018-01-10 20:00:00	6.3	7.8	5.9	5.2	5	3.8	15.3	5.6	3.2
2018-01-10 21:00:00	4.7	2018-01-10 21:00:00	5.9	2018-01-10 21:00:00	4.9	2018-01-10 21:00:00	7.3	2018-01-10 21:00:00	3.2	2018-01-10 21:00:00	5.8	2018-01-10 21:00:00	15	2018-01-10 21:00:00	5.8	2018-01-10 21:00:00	4.1		2018-01-10 21:00:00	4.7	5.9	4.9	7.3	3.2	5.8	15	5.8	4.1
2018-01-10 22:00:00	3.3	2018-01-10 22:00:00	8.3	2018-01-10 22:00:00	7	2018-01-10 22:00:00	4.6	2018-01-10 22:00:00	4.5	2018-01-10 22:00:00	3.3	2018-01-10 22:00:00	14.4	2018-01-10 22:00:00	6.5	2018-01-10 22:00:00	3.6		2018-01-10 22:00:00	3.3	8.3	7	4.6	4.5	3.3	14.4	6.5	3.6
2018-01-10 23:00:00	3.7	2018-01-10 23:00:00	9.6	2018-01-10 23:00:00	8.3	2018-01-10 23:00:00	5.6	2018-01-10 23:00:00	3.5	2018-01-10 23:00:00	5.5	2018-01-10 23:00:00	14.4	2018-01-10 23:00:00	7.1	2018-01-10 23:00:00	3.3		2018-01-10 23:00:00	3.7	9.6	8.3	5.6	3.5	5.5	14.4	7.1	3.3
2018-01-11	4.3	2018-01-11	8.8	2018-01-11	8.1	2018-01-11	5.2	2018-01-11	1.8	2018-01-11	4.1	2018-01-11	15.9	2018-01-11	7.5	2018-01-11	3.4		2018-01-11	4.3	8.8	8.1	5.2	1.8	4.1	15.9	7.5	3.4
2018-01-11 01:00:00	3.3	2018-01-11 01:00:00	6.9	2018-01-11 01:00:00	7.6	2018-01-11 01:00:00	5.3	2018-01-11 01:00:00	2.1	2018-01-11 01:00:00	5.9	2018-01-11 01:00:00	12.7	2018-01-11 01:00:00	6.8	2018-01-11 01:00:00	1.9		2018-01-11 01:00:00	3.3	6.9	7.6	5.3	2.1	5.9	12.7	6.8	1.9
2018-01-11 02:00:00	4.1	2018-01-11 02:00:00	6.6	2018-01-11 02:00:00	4.7	2018-01-11 02:00:00	5.8	2018-01-11 02:00:00	3	2018-01-11 02:00:00	5.2	2018-01-11 02:00:00	14	2018-01-11 02:00:00	5.5	2018-01-11 02:00:00	3.3		2018-01-11 02:00:00	4.1	6.6	4.7	5.8	3	5.2	14	5.5	3.3
2018-01-11 03:00:00	4.8	2018-01-11 03:00:00	7.7	2018-01-11 03:00:00	6.5	2018-01-11 03:00:00	6.6	2018-01-11 03:00:00	1.8	2018-01-11 03:00:00	1.2	2018-01-11 03:00:00	16.6	2018-01-11 03:00:00	5.6	2018-01-11 03:00:00	4.4		2018-01-11 03:00:00	4.8	7.7	6.5	6.6	1.8	1.2	16.6	5.6	4.4
2018-01-11 04:00:00	4.5	2018-01-11 04:00:00	5.5	2018-01-11 04:00:00	4.6	2018-01-11 04:00:00	3.4	2018-01-11 04:00:00	2.5	2018-01-11 04:00:00	2.4	2018-01-11 04:00:00	13.8	2018-01-11 04:00:00	5.3	2018-01-11 04:00:00	2.1		2018-01-11 04:00:00	4.5	5.5	4.6	3.4	2.5	2.4	13.8	5.3	2.1
2018-01-11 05:00:00	4.4	2018-01-11 05:00:00	5.8	2018-01-11 05:00:00	3.6	2018-01-11 05:00:00	4.1	2018-01-11 05:00:00	3	2018-01-11 05:00:00	1.9	2018-01-11 05:00:00	11.8	2018-01-11 05:00:00	5.1	2018-01-11 05:00:00	3.1		2018-01-11 05:00:00	4.4	5.8	3.6	4.1	3	1.9	11.8	5.1	3.1
2018-01-11 06:00:00	2.9	2018-01-11 06:00:00	6.5	2018-01-11 06:00:00	6	2018-01-11 06:00:00	4.4	2018-01-11 06:00:00	3.5	2018-01-11 06:00:00	2.4	2018-01-11 06:00:00	13.9	2018-01-11 06:00:00	8.1	2018-01-11 06:00:00	1.7		2018-01-11 06:00:00	2.9	6.5	6	4.4	3.5	2.4	13.9	8.1	1.7
2018-01-11 07:00:00	3.2	2018-01-11 07:00:00	6.8	2018-01-11 07:00:00	4.8	2018-01-11 07:00:00	4.4	2018-01-11 07:00:00	3.3	2018-01-11 07:00:00	4	2018-01-11 07:00:00	9.5	2018-01-11 07:00:00	5.3	2018-01-11 07:00:00	3.2		2018-01-11 07:00:00	3.2	6.8	4.8	4.4	3.3	4	9.5	5.3	3.2
2018-01-11 08:00:00	2	2018-01-11 08:00:00	5	2018-01-11 08:00:00	3.7	2018-01-11 08:00:00	4	2018-01-11 08:00:00	2.7	2018-01-11 08:00:00	0.4	2018-01-11 08:00:00	11.3	2018-01-11 08:00:00	5	2018-01-11 08:00:00	1.1		2018-01-11 08:00:00	2	5	3.7	4	2.7	0.4	11.3	5	1.1
2018-01-11 09:00:00	2.4	2018-01-11 09:00:00	5.1	2018-01-11 09:00:00	5.9	2018-01-11 09:00:00	4.6	2018-01-11 09:00:00	1.1	2018-01-11 09:00:00	1.6	2018-01-11 09:00:00	11.6	2018-01-11 09:00:00	4.4	2018-01-11 09:00:00	1.5		2018-01-11 09:00:00	2.4	5.1	5.9	4.6	1.1	1.6	11.6	4.4	1.5
2018-01-11 10:00:00	2.1	2018-01-11 10:00:00	6.4	2018-01-11 10:00:00	5.5	2018-01-11 10:00:00	6.3	2018-01-11 10:00:00	2.2	2018-01-11 10:00:00	3	2018-01-11 10:00:00	10.2	2018-01-11 10:00:00	5	2018-01-11 10:00:00	2.2		2018-01-11 10:00:00	2.1	6.4	5.5	6.3	2.2	3	10.2	5	2.2
2018-01-11 11:00:00	4.6	2018-01-11 11:00:00	6.2	2018-01-11 11:00:00	2.2	2018-01-11 11:00:00	4.9	2018-01-11 11:00:00	1.9	2018-01-11 11:00:00	4.2	2018-01-11 11:00:00	10.2	2018-01-11 11:00:00	6.2	2018-01-11 11:00:00	3.5		2018-01-11 11:00:00	4.6	6.2	2.2	4.9	1.9	4.2	10.2	6.2	3.5
2018-01-11 12:00:00	2.8	2018-01-11 12:00:00	4.7	2018-01-11 12:00:00	4.2	2018-01-11 12:00:00	4.2	2018-01-11 12:00:00	2.1	2018-01-11 12:00:00	3.3	2018-01-11 12:00:00	10.4	2018-01-11 12:00:00	6.7	2018-01-11 12:00:00	3.5		2018-01-11 12:00:00	2.8	4.7	4.2	4.2	2.1	3.3	10.4	6.7	3.5
2018-01-11 13:00:00	4.3	2018-01-11 13:00:00	5.6	2018-01-11 13:00:00	5.7	2018-01-11 13:00:00	4.8	2018-01-11 13:00:00	2	2018-01-11 13:00:00	4.3	2018-01-11 13:00:00	9	2018-01-11 13:00:00	6	2018-01-11 13:00:00	4.4		2018-01-11 13:00:00	4.3	5.6	5.7	4.8	2	4.3	9	6	4.4
2018-01-11 14:00:00	3.7	2018-01-11 14:00:00	5.8	2018-01-11 14:00:00	6	2018-01-11 14:00:00	5.4	2018-01-11 14:00:00	2.4	2018-01-11 14:00:00	4.6	2018-01-11 14:00:00	14.2	2018-01-11 14:00:00	7.2	2018-01-11 14:00:00	4.9		2018-01-11 14:00:00	3.7	5.8	6	5.4	2.4	4.6	14.2	7.2	4.9
2018-01-11 15:00:00	3.9	2018-01-11 15:00:00	6.9	2018-01-11 15:00:00	4.5	2018-01-11 15:00:00	4.8	2018-01-11 15:00:00	1.1	2018-01-11 15:00:00	3.3	2018-01-11 15:00:00	13.7	2018-01-11 15:00:00	4.7	2018-01-11 15:00:00	3.1		2018-01-11 15:00:00	3.9	6.9	4.5	4.8	1.1	3.3	13.7	4.7	3.1
2018-01-11 16:00:00	2.2	2018-01-11 16:00:00	5.9	2018-01-11 16:00:00	5.5	2018-01-11 16:00:00	5	2018-01-11 16:00:00	1.8	2018-01-11 16:00:00	5.8	2018-01-11 16:00:00	12.7	2018-01-11 16:00:00	6.3	2018-01-11 16:00:00	1.9		2018-01-11 16:00:00	2.2	5.9	5.5	5	1.8	5.8	12.7	6.3	1.9
2018-01-11 17:00:00	2.9	2018-01-11 17:00:00	6.9	2018-01-11 17:00:00	7.2	2018-01-11 17:00:00	5.8	2018-01-11 17:00:00	2.4	2018-01-11 17:00:00	3	2018-01-11 17:00:00	9.9	2018-01-11 17:00:00	4.5	2018-01-11 17:00:00	2.3		2018-01-11 17:00:00	2.9	6.9	7.2	5.8	2.4	3	9.9	4.5	2.3
2018-01-11 18:00:00	2.6	2018-01-11 18:00:00	5.6	2018-01-11 18:00:00	4.7	2018-01-11 18:00:00	4.2	2018-01-11 18:00:00	3.9	2018-01-11 18:00:00	3	2018-01-11 18:00:00	12.6	2018-01-11 18:00:00	5.9	2018-01-11 18:00:00	2.4		2018-01-11 18:00:00	2.6	5.6	4.7	4.2	3.9	3	12.6	5.9	2.4
2018-01-11 19:00:00	2	2018-01-11 19:00:00	6.9	2018-01-11 19:00:00	6.7	2018-01-11 19:00:00	6.5	2018-01-11 19:00:00	2.5	2018-01-11 19:00:00	1.8	2018-01-11 19:00:00	8.7	2018-01-11 19:00:00	6.3	2018-01-11 19:00:00	3		2018-01-11 19:00:00	2	6.9	6.7	6.5	2.5	1.8	8.7	6.3	3
2018-01-11 20:00:00	2.2	2018-01-11 20:00:00	7.2	2018-01-11 20:00:00	6.7	2018-01-11 20:00:00	6.7	2018-01-11 20:00:00	2.3	2018-01-11 20:00:00	3.2	2018-01-11 20:00:00	9.2	2018-01-11 20:00:00	7.1	2018-01-11 20:00:00	2		2018-01-11 20:00:00	2.2	7.2	6.7	6.7	2.3	3.2	9.2	7.1	2
2018-01-11 21:00:00	3	2018-01-11 21:00:00	5	2018-01-11 21:00:00	4.8	2018-01-11 21:00:00	7	2018-01-11 21:00:00	2.5	2018-01-11 21:00:00	2.8	2018-01-11 21:00:00	9.2	2018-01-11 21:00:00	7.3	2018-01-11 21:00:00	3.6		2018-01-11 21:00:00	3	5	4.8	7	2.5	2.8	9.2	7.3	3.6
2018-01-11 22:00:00	2.9	2018-01-11 22:00:00	6.3	2018-01-11 22:00:00	6.5	2018-01-11 22:00:00	4.3	2018-01-11 22:00:00	4	2018-01-11 22:00:00	3.1	2018-01-11 22:00:00	10.8	2018-01-11 22:00:00	6.6	2018-01-11 22:00:00	2.8		2018-01-11 22:00:00	2.9	6.3	6.5	4.3	4	3.1	10.8	6.6	2.8
2018-01-11 23:00:00	0.9	2018-01-11 23:00:00	7	2018-01-11 23:00:00	5.8	2018-01-11 23:00:00	4.7	2018-01-11 23:00:00	2.8	2018-01-11 23:00:00	2.1	2018-01-11 23:00:00	9.7	2018-01-11 23:00:00	4.6	2018-01-11 23:00:00	2.4		2018-01-11 23:00:00	0.9	7	5.8	4.7	2.8	2.1	9.7	4.6	2.4
2018-01-12	2.8	2018-01-12	7.3	2018-01-12	5.3	2018-01-12	5.7	2018-01-12	2.9	2018-01-12	2.4	2018-01-12	9.4	2018-01-12	6.7	2018-01-12	2.3		2018-01-12	2.8	7.3	5.3	5.7	2.9	2.4	9.4	6.7	2.3
2018-01-12 01:00:00	2.6	2018-01-12 01:00:00	5.3	2018-01-12 01:00:00	8.1	2018-01-12 01:00:00	5.2	2018-01-12 01:00:00	2.1	2018-01-12 01:00:00	2.5	2018-01-12 01:00:00	10.2	2018-01-12 01:00:00	6.9	2018-01-12 01:00:00	2.3		2018-01-12 01:00:00	2.6	5.3	8.1	5.2	2.1	2.5	10.2	6.9	2.3
2018-01-12 02:00:00	1.7	2018-01-12 02:00:00	5.9	2018-01-12 02:00:00	5.1	2018-01-12 02:00:00	4.7	2018-01-12 02:00:00	0.9	2018-01-12 02:00:00	1.9	2018-01-12 02:00:00	11.1	2018-01-12 02:00:00	7	2018-01-12 02:00:00	1.9		2018-01-12 02:00:00	1.7	5.9	5.1	4.7	0.9	1.9	11.1	7	1.9
2018-01-12 03:00:00	2.2	2018-01-12 03:00:00	6.5	2018-01-12 03:00:00	5.4	2018-01-12 03:00:00	5.7	2018-01-12 03:00:00	4.1	2018-01-12 03:00:00	2	2018-01-12 03:00:00	10.2	2018-01-12 03:00:00	6.1	2018-01-12 03:00:00	1.2		2018-01-12 03:00:00	2.2	6.5	5.4	5.7	4.1	2	10.2	6.1	1.2
2018-01-12 04:00:00	2.4	2018-01-12 04:00:00	4.9	2018-01-12 04:00:00	3	2018-01-12 04:00:00	4.9	2018-01-12 04:00:00	2.8	2018-01-12 04:00:00	3	2018-01-12 04:00:00	8.1	2018-01-12 04:00:00	3.2	2018-01-12 04:00:00	2		2018-01-12 04:00:00	2.4	4.9	3	4.9	2.8	3	8.1	3.2	2
2018-01-12 05:00:00	2.5	2018-01-12 05:00:00	5.8	2018-01-12 05:00:00	4.9	2018-01-12 05:00:00	4.6	2018-01-12 05:00:00	2.7	2018-01-12 05:00:00	2.1	2018-01-12 05:00:00	7.9	2018-01-12 05:00:00	5	2018-01-12 05:00:00	1.7		2018-01-12 05:00:00	2.5	5.8	4.9	4.6	2.7	2.1	7.9	5	1.7
2018-01-12 06:00:00	2.9	2018-01-12 06:00:00	6	2018-01-12 06:00:00	6	2018-01-12 06:00:00	5.1	2018-01-12 06:00:00	2.2	2018-01-12 06:00:00	2.2	2018-01-12 06:00:00	11.2	2018-01-12 06:00:00	7.3	2018-01-12 06:00:00	2.2		2018-01-12 06:00:00	2.9	6	6	5.1	2.2	2.2	11.2	7.3	2.2
2018-01-12 07:00:00	3.9	2018-01-12 07:00:00	4.7	2018-01-12 07:00:00	2.5	2018-01-12 07:00:00	4.6	2018-01-12 07:00:00	1.5	2018-01-12 07:00:00	3.9	2018-01-12 07:00:00	9.2	2018-01-12 07:00:00	5.7	2018-01-12 07:00:00	1.5		2018-01-12 07:00:00	3.9	4.7	2.5	4.6	1.5	3.9	9.2	5.7	1.5
2018-01-12 08:00:00	2	2018-01-12 08:00:00	5.8	2018-01-12 08:00:00	2.3	2018-01-12 08:00:00	0.5	2018-01-12 08:00:00	1.8	2018-01-12 08:00:00	3.1	2018-01-12 08:00:00	10.3	2018-01-12 08:00:00	6.6	2018-01-12 08:00:00	1.2		2018-01-12 08:00:00	2	5.8	2.3	0.5	1.8	3.1	10.3	6.6	1.2
2018-01-12 09:00:00	1.7	2018-01-12 09:00:00	5.2	2018-01-12 09:00:00	4.8	2018-01-12 09:00:00	4.9	2018-01-12 09:00:00	1.5	2018-01-12 09:00:00	2.5	2018-01-12 09:00:00	11.3	2018-01-12 09:00:00	5	2018-01-12 09:00:00	2.7		2018-01-12 09:00:00	1.7	5.2	4.8	4.9	1.5	2.5	11.3	5	2.7
2018-01-12 10:00:00	2.7	2018-01-12 10:00:00	5.4	2018-01-12 10:00:00	5.1	2018-01-12 10:00:00	4.6	2018-01-12 10:00:00	1.8	2018-01-12 10:00:00	2.5	2018-01-12 10:00:00	11	2018-01-12 10:00:00	5.1	2018-01-12 10:00:00	2.6		2018-01-12 10:00:00	2.7	5.4	5.1	4.6	1.8	2.5	11	5.1	2.6
2018-01-12 11:00:00	2.6	2018-01-12 11:00:00	5.4	2018-01-12 11:00:00	5.8	2018-01-12 11:00:00	5	2018-01-12 11:00:00	4.1	2018-01-12 11:00:00	4.8	2018-01-12 11:00:00	8.8	2018-01-12 11:00:00	2.7	2018-01-12 11:00:00	2.5		2018-01-12 11:00:00	2.6	5.4	5.8	5	4.1	4.8	8.8	2.7	2.5
2018-01-12 12:00:00	3.8	2018-01-12 12:00:00	5.4	2018-01-12 12:00:00	6.2	2018-01-12 12:00:00	5.9	2018-01-12 12:00:00	3.1	2018-01-12 12:00:00	4.3	2018-01-12 12:00:00	10.4	2018-01-12 12:00:00	4.5	2018-01-12 12:00:00	3.1		2018-01-12 12:00:00	3.8	5.4	6.2	5.9	3.1	4.3	10.4	4.5	3.1
2018-01-12 13:00:00	3.2	2018-01-12 13:00:00	5.5	2018-01-12 13:00:00	6.9	2018-01-12 13:00:00	4.7	2018-01-12 13:00:00	4.9	2018-01-12 13:00:00	4.1	2018-01-12 13:00:00	8.2	2018-01-12 13:00:00	5.3	2018-01-12 13:00:00	4		2018-01-12 13:00:00	3.2	5.5	6.9	4.7	4.9	4.1	8.2	5.3	4
2018-01-12 14:00:00	3.6	2018-01-12 14:00:00	6.2	2018-01-12 14:00:00	6.9	2018-01-12 14:00:00	4.8	2018-01-12 14:00:00	5.6	2018-01-12 14:00:00	5.7	2018-01-12 14:00:00	9	2018-01-12 14:00:00	6	2018-01-12 14:00:00	4		2018-01-12 14:00:00	3.6	6.2	6.9	4.8	5.6	5.7	9	6	4
2018-01-12 15:00:00	3.5	2018-01-12 15:00:00	6.7	2018-01-12 15:00:00	8.1	2018-01-12 15:00:00	5.2	2018-01-12 15:00:00	5.4	2018-01-12 15:00:00	5.4	2018-01-12 15:00:00	11.6	2018-01-12 15:00:00	4.9	2018-01-12 15:00:00	3.5		2018-01-12 15:00:00	3.5	6.7	8.1	5.2	5.4	5.4	11.6	4.9	3.5
2018-01-12 16:00:00	3.3	2018-01-12 16:00:00	5.8	2018-01-12 16:00:00	6	2018-01-12 16:00:00	5.7	2018-01-12 16:00:00	6.2	2018-01-12 16:00:00	4.3	2018-01-12 16:00:00	9.4	2018-01-12 16:00:00	4.6	2018-01-12 16:00:00	3.7		2018-01-12 16:00:00	3.3	5.8	6	5.7	6.2	4.3	9.4	4.6	3.7
2018-01-12 17:00:00	2	2018-01-12 17:00:00	5.2	2018-01-12 17:00:00	5.8	2018-01-12 17:00:00	4.9	2018-01-12 17:00:00	5.4	2018-01-12 17:00:00	4.3	2018-01-12 17:00:00	9.1	2018-01-12 17:00:00	4.1	2018-01-12 17:00:00	3.3		2018-01-12 17:00:00	2	5.2	5.8	4.9	5.4	4.3	9.1	4.1	3.3
2018-01-12 18:00:00	1.7	2018-01-12 18:00:00	5.2	2018-01-12 18:00:00	5.5	2018-01-12 18:00:00	5.3	2018-01-12 18:00:00	5.4	2018-01-12 18:00:00	3.5	2018-01-12 18:00:00	8.2	2018-01-12 18:00:00	4	2018-01-12 18:00:00	2		2018-01-12 18:00:00	1.7	5.2	5.5	5.3	5.4	3.5	8.2	4	2
2018-01-12 19:00:00	1.4	2018-01-12 19:00:00	3.3	2018-01-12 19:00:00	3.4	2018-01-12 19:00:00	4.2	2018-01-12 19:00:00	4.9	2018-01-12 19:00:00	2.9	2018-01-12 19:00:00	7	2018-01-12 19:00:00	3.2	2018-01-12 19:00:00	2.1		2018-01-12 19:00:00	1.4	3.3	3.4	4.2	4.9	2.9	7	3.2	2.1
2018-01-12 20:00:00	1.3	2018-01-12 20:00:00	3.9	2018-01-12 20:00:00	3.5	2018-01-12 20:00:00	4.2	2018-01-12 20:00:00	4.2	2018-01-12 20:00:00	2.4	2018-01-12 20:00:00	6.3	2018-01-12 20:00:00	2.8	2018-01-12 20:00:00	4		2018-01-12 20:00:00	1.3	3.9	3.5	4.2	4.2	2.4	6.3	2.8	4
2018-01-12 21:00:00	1	2018-01-12 21:00:00	2.6	2018-01-12 21:00:00	1.8	2018-01-12 21:00:00	3.1	2018-01-12 21:00:00	3.2	2018-01-12 21:00:00	1.4	2018-01-12 21:00:00	6	2018-01-12 21:00:00	3.2	2018-01-12 21:00:00	2.5		2018-01-12 21:00:00	1	2.6	1.8	3.1	3.2	1.4	6	3.2	2.5
2018-01-12 22:00:00	0.1	2018-01-12 22:00:00	2.4	2018-01-12 22:00:00	2.6	2018-01-12 22:00:00	2	2018-01-12 22:00:00	2.9	2018-01-12 22:00:00	1.6	2018-01-12 22:00:00	7.3	2018-01-12 22:00:00	1.8	2018-01-12 22:00:00	1.9		2018-01-12 22:00:00	0.1	2.4	2.6	2	2.9	1.6	7.3	1.8	1.9
2018-01-12 23:00:00	1	2018-01-12 23:00:00	1.8	2018-01-12 23:00:00	1.5	2018-01-12 23:00:00	2.3	2018-01-12 23:00:00	2.8	2018-01-12 23:00:00	2.2	2018-01-12 23:00:00	5.4	2018-01-12 23:00:00	0.8	2018-01-12 23:00:00	1.6		2018-01-12 23:00:00	1	1.8	1.5	2.3	2.8	2.2	5.4	0.8	1.6
2018-01-13	0.8	2018-01-13	1.4	2018-01-13	0.3	2018-01-13	3.3	2018-01-13	2.2	2018-01-13	1.2	2018-01-13	4.4	2018-01-13	1.3	2018-01-13	1.2		2018-01-13	0.8	1.4	0.3	3.3	2.2	1.2	4.4	1.3	1.2
2018-01-13 01:00:00	0.5	2018-01-13 01:00:00	1.7	2018-01-13 01:00:00	1.1	2018-01-13 01:00:00	2.9	2018-01-13 01:00:00	2	2018-01-13 01:00:00	0.5	2018-01-13 01:00:00	4.5	2018-01-13 01:00:00	0.6	2018-01-13 01:00:00	2.6		2018-01-13 01:00:00	0.5	1.7	1.1	2.9	2	0.5	4.5	0.6	2.6
2018-01-13 02:00:00	0.5	2018-01-13 02:00:00	2.4	2018-01-13 02:00:00	1.2	2018-01-13 02:00:00	2.7	2018-01-13 02:00:00	1.9	2018-01-13 02:00:00	1.7	2018-01-13 02:00:00	5.8	2018-01-13 02:00:00	2.4	2018-01-13 02:00:00	2.4		2018-01-13 02:00:00	0.5	2.4	1.2	2.7	1.9	1.7	5.8	2.4	2.4
2018-01-13 03:00:00	0.4	2018-01-13 03:00:00	1.4	2018-01-13 03:00:00	0.4	2018-01-13 03:00:00	3.5	2018-01-13 03:00:00	1.5	2018-01-13 03:00:00	1.9	2018-01-13 03:00:00	5.6	2018-01-13 03:00:00	3.9	2018-01-13 03:00:00	2.1		2018-01-13 03:00:00	0.4	1.4	0.4	3.5	1.5	1.9	5.6	3.9	2.1
2018-01-13 04:00:00	0.8	2018-01-13 04:00:00	2.4	2018-01-13 04:00:00	0.2	2018-01-13 04:00:00	3.3	2018-01-13 04:00:00	1.5	2018-01-13 04:00:00	1.5	2018-01-13 04:00:00	5.3	2018-01-13 04:00:00	3.2	2018-01-13 04:00:00	1.4		2018-01-13 04:00:00	0.8	2.4	0.2	3.3	1.5	1.5	5.3	3.2	1.4
2018-01-13 05:00:00	0.9	2018-01-13 05:00:00	3.6	2018-01-13 05:00:00	2	2018-01-13 05:00:00	2.4	2018-01-13 05:00:00	1.9	2018-01-13 05:00:00	1.1	2018-01-13 05:00:00	5.6	2018-01-13 05:00:00	2.8	2018-01-13 05:00:00	1.7		2018-01-13 05:00:00	0.9	3.6	2	2.4	1.9	1.1	5.6	2.8	1.7
2018-01-13 06:00:00	1.2	2018-01-13 06:00:00	3.5	2018-01-13 06:00:00	2.8	2018-01-13 06:00:00	3.8	2018-01-13 06:00:00	1.9	2018-01-13 06:00:00	0.7	2018-01-13 06:00:00	5.8	2018-01-13 06:00:00	2.8	2018-01-13 06:00:00	2.4		2018-01-13 06:00:00	1.2	3.5	2.8	3.8	1.9	0.7	5.8	2.8	2.4
2018-01-13 07:00:00	1	2018-01-13 07:00:00	4.1	2018-01-13 07:00:00	1.3	2018-01-13 07:00:00	3.4	2018-01-13 07:00:00	3.1	2018-01-13 07:00:00	0.7	2018-01-13 07:00:00	5.5	2018-01-13 07:00:00	3.7	2018-01-13 07:00:00	2		2018-01-13 07:00:00	1	4.1	1.3	3.4	3.1	0.7	5.5	3.7	2
2018-01-13 08:00:00	1.2	2018-01-13 08:00:00	2.4	2018-01-13 08:00:00	1.4	2018-01-13 08:00:00	2.6	2018-01-13 08:00:00	1.5	2018-01-13 08:00:00	0.4	2018-01-13 08:00:00	5.8	2018-01-13 08:00:00	0.5	2018-01-13 08:00:00	2.4		2018-01-13 08:00:00	1.2	2.4	1.4	2.6	1.5	0.4	5.8	0.5	2.4
2018-01-13 09:00:00	1.2	2018-01-13 09:00:00	2.6	2018-01-13 09:00:00	1.6	2018-01-13 09:00:00	3.3	2018-01-13 09:00:00	1	2018-01-13 09:00:00	1.4	2018-01-13 09:00:00	5.2	2018-01-13 09:00:00	2.6	2018-01-13 09:00:00	1.1		2018-01-13 09:00:00	1.2	2.6	1.6	3.3	1	1.4	5.2	2.6	1.1
2018-01-13 10:00:00	2.1	2018-01-13 10:00:00	3.3	2018-01-13 10:00:00	3.6	2018-01-13 10:00:00	3.6	2018-01-13 10:00:00	4.3	2018-01-13 10:00:00	0.3	2018-01-13 10:00:00	6.8	2018-01-13 10:00:00	2.2	2018-01-13 10:00:00	0.8		2018-01-13 10:00:00	2.1	3.3	3.6	3.6	4.3	0.3	6.8	2.2	0.8
2018-01-13 11:00:00	2.6	2018-01-13 11:00:00	3.1	2018-01-13 11:00:00	3.3	2018-01-13 11:00:00	3.6	2018-01-13 11:00:00	2.9	2018-01-13 11:00:00	2.8	2018-01-13 11:00:00	5.9	2018-01-13 11:00:00	1.9	2018-01-13 11:00:00	2.5		2018-01-13 11:00:00	2.6	3.1	3.3	3.6	2.9	2.8	5.9	1.9	2.5
2018-01-13 12:00:00	4.3	2018-01-13 12:00:00	3.4	2018-01-13 12:00:00	3.3	2018-01-13 12:00:00	2.6	2018-01-13 12:00:00	2.7	2018-01-13 12:00:00	4	2018-01-13 12:00:00	6.8	2018-01-13 12:00:00	2.7	2018-01-13 12:00:00	2		2018-01-13 12:00:00	4.3	3.4	3.3	2.6	2.7	4	6.8	2.7	2
2018-01-13 13:00:00	3.6	2018-01-13 13:00:00	4.1	2018-01-13 13:00:00	4.4	2018-01-13 13:00:00	3	2018-01-13 13:00:00	1.9	2018-01-13 13:00:00	4.3	2018-01-13 13:00:00	7.1	2018-01-13 13:00:00	2.2	2018-01-13 13:00:00	2.5		2018-01-13 13:00:00	3.6	4.1	4.4	3	1.9	4.3	7.1	2.2	2.5
2018-01-13 14:00:00	3.1	2018-01-13 14:00:00	3.2	2018-01-13 14:00:00	3.4	2018-01-13 14:00:00	3.5	2018-01-13 14:00:00	3.3	2018-01-13 14:00:00	2.1	2018-01-13 14:00:00	6	2018-01-13 14:00:00	2.9	2018-01-13 14:00:00	2		2018-01-13 14:00:00	3.1	3.2	3.4	3.5	3.3	2.1	6	2.9	2
2018-01-13 15:00:00	3	2018-01-13 15:00:00	3.2	2018-01-13 15:00:00	2.9	2018-01-13 15:00:00	3.3	2018-01-13 15:00:00	5	2018-01-13 15:00:00	3.7	2018-01-13 15:00:00	6.4	2018-01-13 15:00:00	3.2	2018-01-13 15:00:00	1.6		2018-01-13 15:00:00	3	3.2	2.9	3.3	5	3.7	6.4	3.2	1.6
2018-01-13 16:00:00	2.7	2018-01-13 16:00:00	4.1	2018-01-13 16:00:00	3	2018-01-13 16:00:00	2.9	2018-01-13 16:00:00	2.8	2018-01-13 16:00:00	4.5	2018-01-13 16:00:00	6.4	2018-01-13 16:00:00	2.7	2018-01-13 16:00:00	1.3		2018-01-13 16:00:00	2.7	4.1	3	2.9	2.8	4.5	6.4	2.7	1.3
2018-01-13 17:00:00	2.3	2018-01-13 17:00:00	1.9	2018-01-13 17:00:00	2.5	2018-01-13 17:00:00	3.2	2018-01-13 17:00:00	1.9	2018-01-13 17:00:00	3.1	2018-01-13 17:00:00	5.4	2018-01-13 17:00:00	0.7	2018-01-13 17:00:00	1.3		2018-01-13 17:00:00	2.3	1.9	2.5	3.2	1.9	3.1	5.4	0.7	1.3
2018-01-13 18:00:00	2.7	2018-01-13 18:00:00	2.4	2018-01-13 18:00:00	1.3	2018-01-13 18:00:00	1.7	2018-01-13 18:00:00	2	2018-01-13 18:00:00	1.5	2018-01-13 18:00:00	5.4	2018-01-13 18:00:00	1.5	2018-01-13 18:00:00	1.5		2018-01-13 18:00:00	2.7	2.4	1.3	1.7	2	1.5	5.4	1.5	1.5
2018-01-13 19:00:00	2.1	2018-01-13 19:00:00	0.5	2018-01-13 19:00:00	0.1	2018-01-13 19:00:00	1.8	2018-01-13 19:00:00	3.1	2018-01-13 19:00:00	1.6	2018-01-13 19:00:00	4.9	2018-01-13 19:00:00	1.7	2018-01-13 19:00:00	2		2018-01-13 19:00:00	2.1	0.5	0.1	1.8	3.1	1.6	4.9	1.7	2
2018-01-13 20:00:00	1.9	2018-01-13 20:00:00	1.5	2018-01-13 20:00:00	0.1	2018-01-13 20:00:00	0.4	2018-01-13 20:00:00	3.9	2018-01-13 20:00:00	1.5	2018-01-13 20:00:00	4.9	2018-01-13 20:00:00	0.5	2018-01-13 20:00:00	1.8		2018-01-13 20:00:00	1.9	1.5	0.1	0.4	3.9	1.5	4.9	0.5	1.8
2018-01-13 21:00:00	2.2	2018-01-13 21:00:00	1.8	2018-01-13 21:00:00	0.6	2018-01-13 21:00:00	1.6	2018-01-13 21:00:00	2.7	2018-01-13 21:00:00	1.6	2018-01-13 21:00:00	4.7	2018-01-13 21:00:00	1.2	2018-01-13 21:00:00	1.7		2018-01-13 21:00:00	2.2	1.8	0.6	1.6	2.7	1.6	4.7	1.2	1.7
2018-01-13 22:00:00	1.9	2018-01-13 22:00:00	0.6	2018-01-13 22:00:00	1.5	2018-01-13 22:00:00	1.2	2018-01-13 22:00:00	2	2018-01-13 22:00:00	2.8	2018-01-13 22:00:00	4.9	2018-01-13 22:00:00	1.5	2018-01-13 22:00:00	1.2		2018-01-13 22:00:00	1.9	0.6	1.5	1.2	2	2.8	4.9	1.5	1.2
2018-01-13 23:00:00	0.8	2018-01-13 23:00:00	2	2018-01-13 23:00:00	0.9	2018-01-13 23:00:00	2.3	2018-01-13 23:00:00	2.8	2018-01-13 23:00:00	2.1	2018-01-13 23:00:00	4.2	2018-01-13 23:00:00	1.8	2018-01-13 23:00:00	1.3		2018-01-13 23:00:00	0.8	2	0.9	2.3	2.8	2.1	4.2	1.8	1.3
2018-01-14	0.9	2018-01-14	1.2	2018-01-14	1.2	2018-01-14	2.6	2018-01-14	2.7	2018-01-14	1.7	2018-01-14	4.7	2018-01-14	2	2018-01-14	1.1		2018-01-14	0.9	1.2	1.2	2.6	2.7	1.7	4.7	2	1.1
2018-01-14 01:00:00	1	2018-01-14 01:00:00	1.9	2018-01-14 01:00:00	0.5	2018-01-14 01:00:00	2.5	2018-01-14 01:00:00	2.5	2018-01-14 01:00:00	1.6	2018-01-14 01:00:00	3.5	2018-01-14 01:00:00	2.4	2018-01-14 01:00:00	1		2018-01-14 01:00:00	1	1.9	0.5	2.5	2.5	1.6	3.5	2.4	1
2018-01-14 02:00:00	1.3	2018-01-14 02:00:00	2.3	2018-01-14 02:00:00	0.6	2018-01-14 02:00:00	2.4	2018-01-14 02:00:00	2.4	2018-01-14 02:00:00	1.8	2018-01-14 02:00:00	4	2018-01-14 02:00:00	2.8	2018-01-14 02:00:00	1.1		2018-01-14 02:00:00	1.3	2.3	0.6	2.4	2.4	1.8	4	2.8	1.1
2018-01-14 03:00:00	1.1	2018-01-14 03:00:00	2	2018-01-14 03:00:00	1.7	2018-01-14 03:00:00	1.9	2018-01-14 03:00:00	2.8	2018-01-14 03:00:00	1.9	2018-01-14 03:00:00	3.3	2018-01-14 03:00:00	2.6	2018-01-14 03:00:00	0.8		2018-01-14 03:00:00	1.1	2	1.7	1.9	2.8	1.9	3.3	2.6	0.8
2018-01-14 04:00:00	0.8	2018-01-14 04:00:00	2.8	2018-01-14 04:00:00	2.2	2018-01-14 04:00:00	2	2018-01-14 04:00:00	2.5	2018-01-14 04:00:00	1.9	2018-01-14 04:00:00	2.9	2018-01-14 04:00:00	2.6	2018-01-14 04:00:00	1.1		2018-01-14 04:00:00	0.8	2.8	2.2	2	2.5	1.9	2.9	2.6	1.1
2018-01-14 05:00:00	0.8	2018-01-14 05:00:00	2.2	2018-01-14 05:00:00	2	2018-01-14 05:00:00	1.9	2018-01-14 05:00:00	2.1	2018-01-14 05:00:00	2.1	2018-01-14 05:00:00	3.3	2018-01-14 05:00:00	2.7	2018-01-14 05:00:00	2.1		2018-01-14 05:00:00	0.8	2.2	2	1.9	2.1	2.1	3.3	2.7	2.1
2018-01-14 06:00:00	0.9	2018-01-14 06:00:00	2.4	2018-01-14 06:00:00	1.9	2018-01-14 06:00:00	1.6	2018-01-14 06:00:00	1.9	2018-01-14 06:00:00	1	2018-01-14 06:00:00	3.2	2018-01-14 06:00:00	1.6	2018-01-14 06:00:00	2.2		2018-01-14 06:00:00	0.9	2.4	1.9	1.6	1.9	1	3.2	1.6	2.2
2018-01-14 07:00:00	0.7	2018-01-14 07:00:00	3.1	2018-01-14 07:00:00	2.5	2018-01-14 07:00:00	2	2018-01-14 07:00:00	3	2018-01-14 07:00:00	3.1	2018-01-14 07:00:00	4.3	2018-01-14 07:00:00	2.5	2018-01-14 07:00:00	2.5		2018-01-14 07:00:00	0.7	3.1	2.5	2	3	3.1	4.3	2.5	2.5
2018-01-14 08:00:00	1	2018-01-14 08:00:00	3.3	2018-01-14 08:00:00	2.7	2018-01-14 08:00:00	1.5	2018-01-14 08:00:00	2.5	2018-01-14 08:00:00	1.2	2018-01-14 08:00:00	6	2018-01-14 08:00:00	2.2	2018-01-14 08:00:00	2.7		2018-01-14 08:00:00	1	3.3	2.7	1.5	2.5	1.2	6	2.2	2.7
2018-01-14 09:00:00	1	2018-01-14 09:00:00	2.9	2018-01-14 09:00:00	2.9	2018-01-14 09:00:00	0.8	2018-01-14 09:00:00	2.2	2018-01-14 09:00:00	0.9	2018-01-14 09:00:00	5.9	2018-01-14 09:00:00	0.5	2018-01-14 09:00:00	2.7		2018-01-14 09:00:00	1	2.9	2.9	0.8	2.2	0.9	5.9	0.5	2.7
2018-01-14 10:00:00	1.2	2018-01-14 10:00:00	3	2018-01-14 10:00:00	1.2	2018-01-14 10:00:00	0.2	2018-01-14 10:00:00	1.4	2018-01-14 10:00:00	0.7	2018-01-14 10:00:00	5.6	2018-01-14 10:00:00	0.4	2018-01-14 10:00:00	2.7		2018-01-14 10:00:00	1.2	3	1.2	0.2	1.4	0.7	5.6	0.4	2.7
2018-01-14 11:00:00	1.3	2018-01-14 11:00:00	3.3	2018-01-14 11:00:00	1.3	2018-01-14 11:00:00	3.1	2018-01-14 11:00:00	1.4	2018-01-14 11:00:00	0.6	2018-01-14 11:00:00	5.9	2018-01-14 11:00:00	1.3	2018-01-14 11:00:00	2.9		2018-01-14 11:00:00	1.3	3.3	1.3	3.1	1.4	0.6	5.9	1.3	2.9
2018-01-14 12:00:00	2.5	2018-01-14 12:00:00	4.1	2018-01-14 12:00:00	3.1	2018-01-14 12:00:00	3.4	2018-01-14 12:00:00	0.8	2018-01-14 12:00:00	0.4	2018-01-14 12:00:00	5.5	2018-01-14 12:00:00	1.2	2018-01-14 12:00:00	2.7		2018-01-14 12:00:00	2.5	4.1	3.1	3.4	0.8	0.4	5.5	1.2	2.7
2018-01-14 13:00:00	2.6	2018-01-14 13:00:00	4.8	2018-01-14 13:00:00	4.9	2018-01-14 13:00:00	4.2	2018-01-14 13:00:00	0.7	2018-01-14 13:00:00	2	2018-01-14 13:00:00	4.7	2018-01-14 13:00:00	1.4	2018-01-14 13:00:00	2.6		2018-01-14 13:00:00	2.6	4.8	4.9	4.2	0.7	2	4.7	1.4	2.6
2018-01-14 14:00:00	2.2	2018-01-14 14:00:00	3.5	2018-01-14 14:00:00	3.4	2018-01-14 14:00:00	4.3	2018-01-14 14:00:00	1.6	2018-01-14 14:00:00	2.2	2018-01-14 14:00:00	4.1	2018-01-14 14:00:00	2.4	2018-01-14 14:00:00	1.4		2018-01-14 14:00:00	2.2	3.5	3.4	4.3	1.6	2.2	4.1	2.4	1.4
2018-01-14 15:00:00	1.7	2018-01-14 15:00:00	0.8	2018-01-14 15:00:00	3	2018-01-14 15:00:00	4.4	2018-01-14 15:00:00	1.5	2018-01-14 15:00:00	2	2018-01-14 15:00:00	4.3	2018-01-14 15:00:00	1.7	2018-01-14 15:00:00	1.5		2018-01-14 15:00:00	1.7	0.8	3	4.4	1.5	2	4.3	1.7	1.5
2018-01-14 16:00:00	2.2	2018-01-14 16:00:00	0.8	2018-01-14 16:00:00	3.6	2018-01-14 16:00:00	3.8	2018-01-14 16:00:00	2.2	2018-01-14 16:00:00	0.5	2018-01-14 16:00:00	4.2	2018-01-14 16:00:00	1.5	2018-01-14 16:00:00	1.7		2018-01-14 16:00:00	2.2	0.8	3.6	3.8	2.2	0.5	4.2	1.5	1.7
2018-01-14 17:00:00	1.5	2018-01-14 17:00:00	1.8	2018-01-14 17:00:00	1.9	2018-01-14 17:00:00	2.2	2018-01-14 17:00:00	1.4	2018-01-14 17:00:00	0.5	2018-01-14 17:00:00	3.5	2018-01-14 17:00:00	1.5	2018-01-14 17:00:00	0.9		2018-01-14 17:00:00	1.5	1.8	1.9	2.2	1.4	0.5	3.5	1.5	0.9
2018-01-14 18:00:00	1.3	2018-01-14 18:00:00	4	2018-01-14 18:00:00	2.6	2018-01-14 18:00:00	1.5	2018-01-14 18:00:00	1.7	2018-01-14 18:00:00	0.3	2018-01-14 18:00:00	3.3	2018-01-14 18:00:00	1.6	2018-01-14 18:00:00	1.1		2018-01-14 18:00:00	1.3	4	2.6	1.5	1.7	0.3	3.3	1.6	1.1
2018-01-14 19:00:00	0.9	2018-01-14 19:00:00	3.2	2018-01-14 19:00:00	1.6	2018-01-14 19:00:00	2.6	2018-01-14 19:00:00	1	2018-01-14 19:00:00	1.3	2018-01-14 19:00:00	3.5	2018-01-14 19:00:00	1.8	2018-01-14 19:00:00	1		2018-01-14 19:00:00	0.9	3.2	1.6	2.6	1	1.3	3.5	1.8	1
2018-01-14 20:00:00	0.7	2018-01-14 20:00:00	3.4	2018-01-14 20:00:00	3.5	2018-01-14 20:00:00	1.8	2018-01-14 20:00:00	0.9	2018-01-14 20:00:00	0.9	2018-01-14 20:00:00	3.5	2018-01-14 20:00:00	1.4	2018-01-14 20:00:00	0.7		2018-01-14 20:00:00	0.7	3.4	3.5	1.8	0.9	0.9	3.5	1.4	0.7
2018-01-14 21:00:00	0.5	2018-01-14 21:00:00	3.1	2018-01-14 21:00:00	2.6	2018-01-14 21:00:00	1.7	2018-01-14 21:00:00	1	2018-01-14 21:00:00	1.5	2018-01-14 21:00:00	3.8	2018-01-14 21:00:00	1.2	2018-01-14 21:00:00	0.6		2018-01-14 21:00:00	0.5	3.1	2.6	1.7	1	1.5	3.8	1.2	0.6
2018-01-14 22:00:00	1.3	2018-01-14 22:00:00	3.4	2018-01-14 22:00:00	2.4	2018-01-14 22:00:00	2.7	2018-01-14 22:00:00	2.2	2018-01-14 22:00:00	1.5	2018-01-14 22:00:00	3.1	2018-01-14 22:00:00	1.1	2018-01-14 22:00:00	0.9		2018-01-14 22:00:00	1.3	3.4	2.4	2.7	2.2	1.5	3.1	1.1	0.9
2018-01-14 23:00:00	0.7	2018-01-14 23:00:00	1.6	2018-01-14 23:00:00	3.3	2018-01-14 23:00:00	1.8	2018-01-14 23:00:00	1.1	2018-01-14 23:00:00	1.2	2018-01-14 23:00:00	4.3	2018-01-14 23:00:00	2.2	2018-01-14 23:00:00	1.3		2018-01-14 23:00:00	0.7	1.6	3.3	1.8	1.1	1.2	4.3	2.2	1.3
2018-01-15	0.6	2018-01-15	2	2018-01-15	2.4	2018-01-15	2.7	2018-01-15	1.6	2018-01-15	1.9	2018-01-15	5.3	2018-01-15	2.3	2018-01-15	1.9		2018-01-15	0.6	2	2.4	2.7	1.6	1.9	5.3	2.3	1.9
2018-01-15 01:00:00	1	2018-01-15 01:00:00	1.2	2018-01-15 01:00:00	3.6	2018-01-15 01:00:00	3.7	2018-01-15 01:00:00	1.9	2018-01-15 01:00:00	2.2	2018-01-15 01:00:00	4.4	2018-01-15 01:00:00	2.2	2018-01-15 01:00:00	1.6		2018-01-15 01:00:00	1	1.2	3.6	3.7	1.9	2.2	4.4	2.2	1.6
2018-01-15 02:00:00	0.7	2018-01-15 02:00:00	3	2018-01-15 02:00:00	1.6	2018-01-15 02:00:00	2.4	2018-01-15 02:00:00	3.1	2018-01-15 02:00:00	1.7	2018-01-15 02:00:00	5.1	2018-01-15 02:00:00	3.4	2018-01-15 02:00:00	1.2		2018-01-15 02:00:00	0.7	3	1.6	2.4	3.1	1.7	5.1	3.4	1.2
2018-01-15 03:00:00	1.1	2018-01-15 03:00:00	2.8	2018-01-15 03:00:00	2.8	2018-01-15 03:00:00	2.1	2018-01-15 03:00:00	2.3	2018-01-15 03:00:00	1.9	2018-01-15 03:00:00	5.5	2018-01-15 03:00:00	1.6	2018-01-15 03:00:00	2		2018-01-15 03:00:00	1.1	2.8	2.8	2.1	2.3	1.9	5.5	1.6	2
2018-01-15 04:00:00	1.3	2018-01-15 04:00:00	3.4	2018-01-15 04:00:00	0.5	2018-01-15 04:00:00	2.1	2018-01-15 04:00:00	2.8	2018-01-15 04:00:00	1.7	2018-01-15 04:00:00	6.4	2018-01-15 04:00:00	2.4	2018-01-15 04:00:00	2.2		2018-01-15 04:00:00	1.3	3.4	0.5	2.1	2.8	1.7	6.4	2.4	2.2
2018-01-15 05:00:00	1.2	2018-01-15 05:00:00	3.6	2018-01-15 05:00:00	1.4	2018-01-15 05:00:00	2.5	2018-01-15 05:00:00	3.3	2018-01-15 05:00:00	1.4	2018-01-15 05:00:00	6.5	2018-01-15 05:00:00	2.3	2018-01-15 05:00:00	2.8		2018-01-15 05:00:00	1.2	3.6	1.4	2.5	3.3	1.4	6.5	2.3	2.8
2018-01-15 06:00:00	1.5	2018-01-15 06:00:00	3.8	2018-01-15 06:00:00	2.5	2018-01-15 06:00:00	1.8	2018-01-15 06:00:00	2.7	2018-01-15 06:00:00	1.4	2018-01-15 06:00:00	5.9	2018-01-15 06:00:00	2.6	2018-01-15 06:00:00	2.7		2018-01-15 06:00:00	1.5	3.8	2.5	1.8	2.7	1.4	5.9	2.6	2.7
2018-01-15 07:00:00	1.5	2018-01-15 07:00:00	3.8	2018-01-15 07:00:00	1.9	2018-01-15 07:00:00	1.5	2018-01-15 07:00:00	2.2	2018-01-15 07:00:00	2.1	2018-01-15 07:00:00	6	2018-01-15 07:00:00	1.7	2018-01-15 07:00:00	2.7		2018-01-15 07:00:00	1.5	3.8	1.9	1.5	2.2	2.1	6	1.7	2.7
2018-01-15 08:00:00	1.4	2018-01-15 08:00:00	3.4	2018-01-15 08:00:00	1.8	2018-01-15 08:00:00	1	2018-01-15 08:00:00	1.4	2018-01-15 08:00:00	1.1	2018-01-15 08:00:00	6.1	2018-01-15 08:00:00	2.4	2018-01-15 08:00:00	1.8		2018-01-15 08:00:00	1.4	3.4	1.8	1	1.4	1.1	6.1	2.4	1.8
2018-01-15 09:00:00	1.6	2018-01-15 09:00:00	2.4	2018-01-15 09:00:00	1	2018-01-15 09:00:00	1.3	2018-01-15 09:00:00	1.2	2018-01-15 09:00:00	0.7	2018-01-15 09:00:00	5.2	2018-01-15 09:00:00	1.7	2018-01-15 09:00:00	3.3		2018-01-15 09:00:00	1.6	2.4	1	1.3	1.2	0.7	5.2	1.7	3.3
2018-01-15 10:00:00	2.6	2018-01-15 10:00:00	4	2018-01-15 10:00:00	2	2018-01-15 10:00:00	1.3	2018-01-15 10:00:00	3.3	2018-01-15 10:00:00	1.9	2018-01-15 10:00:00	5.8	2018-01-15 10:00:00	2.3	2018-01-15 10:00:00	2.8		2018-01-15 10:00:00	2.6	4	2	1.3	3.3	1.9	5.8	2.3	2.8
2018-01-15 11:00:00	2.2	2018-01-15 11:00:00	3.4	2018-01-15 11:00:00	2.8	2018-01-15 11:00:00	2.2	2018-01-15 11:00:00	3.8	2018-01-15 11:00:00	1.8	2018-01-15 11:00:00	5.1	2018-01-15 11:00:00	3.1	2018-01-15 11:00:00	2.9		2018-01-15 11:00:00	2.2	3.4	2.8	2.2	3.8	1.8	5.1	3.1	2.9
2018-01-15 12:00:00	3	2018-01-15 12:00:00	3.7	2018-01-15 12:00:00	3.5	2018-01-15 12:00:00	2.2	2018-01-15 12:00:00	3.7	2018-01-15 12:00:00	1	2018-01-15 12:00:00	5.3	2018-01-15 12:00:00	3.4	2018-01-15 12:00:00	3.2		2018-01-15 12:00:00	3	3.7	3.5	2.2	3.7	1	5.3	3.4	3.2
2018-01-15 13:00:00	3.2	2018-01-15 13:00:00	2.8	2018-01-15 13:00:00	3.7	2018-01-15 13:00:00	1.8	2018-01-15 13:00:00	4.1	2018-01-15 13:00:00	2.6	2018-01-15 13:00:00	5.8	2018-01-15 13:00:00	3.1	2018-01-15 13:00:00	2.5		2018-01-15 13:00:00	3.2	2.8	3.7	1.8	4.1	2.6	5.8	3.1	2.5
2018-01-15 14:00:00	1.9	2018-01-15 14:00:00	3.6	2018-01-15 14:00:00	3.2	2018-01-15 14:00:00	1.7	2018-01-15 14:00:00	3.6	2018-01-15 14:00:00	1.8	2018-01-15 14:00:00	5.2	2018-01-15 14:00:00	2.7	2018-01-15 14:00:00	2.9		2018-01-15 14:00:00	1.9	3.6	3.2	1.7	3.6	1.8	5.2	2.7	2.9
2018-01-15 15:00:00	2.1	2018-01-15 15:00:00	2.5	2018-01-15 15:00:00	3.2	2018-01-15 15:00:00	2	2018-01-15 15:00:00	3.8	2018-01-15 15:00:00	3	2018-01-15 15:00:00	3.9	2018-01-15 15:00:00	3.2	2018-01-15 15:00:00	3.3		2018-01-15 15:00:00	2.1	2.5	3.2	2	3.8	3	3.9	3.2	3.3
2018-01-15 16:00:00	1.8	2018-01-15 16:00:00	3	2018-01-15 16:00:00	2.7	2018-01-15 16:00:00	1.5	2018-01-15 16:00:00	3.5	2018-01-15 16:00:00	2.6	2018-01-15 16:00:00	2.5	2018-01-15 16:00:00	2	2018-01-15 16:00:00	2.5		2018-01-15 16:00:00	1.8	3	2.7	1.5	3.5	2.6	2.5	2	2.5
2018-01-15 17:00:00	1.5	2018-01-15 17:00:00	0.5	2018-01-15 17:00:00	1.6	2018-01-15 17:00:00	1.1	2018-01-15 17:00:00	3.5	2018-01-15 17:00:00	2.1	2018-01-15 17:00:00	1.8	2018-01-15 17:00:00	0.9	2018-01-15 17:00:00	2.2		2018-01-15 17:00:00	1.5	0.5	1.6	1.1	3.5	2.1	1.8	0.9	2.2
2018-01-15 18:00:00	0.5	2018-01-15 18:00:00	0	2018-01-15 18:00:00	1.3	2018-01-15 18:00:00	0.6	2018-01-15 18:00:00	2.8	2018-01-15 18:00:00	1.1	2018-01-15 18:00:00	0.8	2018-01-15 18:00:00	0.2	2018-01-15 18:00:00	0.7		2018-01-15 18:00:00	0.5	0	1.3	0.6	2.8	1.1	0.8	0.2	0.7
2018-01-15 19:00:00	1.4	2018-01-15 19:00:00	0.7	2018-01-15 19:00:00	0.8	2018-01-15 19:00:00	1.1	2018-01-15 19:00:00	1.4	2018-01-15 19:00:00	1.3	2018-01-15 19:00:00	0	2018-01-15 19:00:00	0.8	2018-01-15 19:00:00	1.2		2018-01-15 19:00:00	1.4	0.7	0.8	1.1	1.4	1.3	0	0.8	1.2
2018-01-15 20:00:00	0.7	2018-01-15 20:00:00	2.4	2018-01-15 20:00:00	2.3	2018-01-15 20:00:00	1.7	2018-01-15 20:00:00	1.6	2018-01-15 20:00:00	1.7	2018-01-15 20:00:00	1.8	2018-01-15 20:00:00	1.7	2018-01-15 20:00:00	0.7		2018-01-15 20:00:00	0.7	2.4	2.3	1.7	1.6	1.7	1.8	1.7	0.7
2018-01-15 21:00:00	0.5	2018-01-15 21:00:00	2.1	2018-01-15 21:00:00	3.5	2018-01-15 21:00:00	2.3	2018-01-15 21:00:00	1.1	2018-01-15 21:00:00	1.2	2018-01-15 21:00:00	1.3	2018-01-15 21:00:00	1.7	2018-01-15 21:00:00	0.5		2018-01-15 21:00:00	0.5	2.1	3.5	2.3	1.1	1.2	1.3	1.7	0.5
2018-01-15 22:00:00	0.8	2018-01-15 22:00:00	5	2018-01-15 22:00:00	1.9	2018-01-15 22:00:00	2.9	2018-01-15 22:00:00	1.1	2018-01-15 22:00:00	1.7	2018-01-15 22:00:00	3.3	2018-01-15 22:00:00	1.3	2018-01-15 22:00:00	1.1		2018-01-15 22:00:00	0.8	5	1.9	2.9	1.1	1.7	3.3	1.3	1.1
2018-01-15 23:00:00	1	2018-01-15 23:00:00	3.4	2018-01-15 23:00:00	2.3	2018-01-15 23:00:00	3.6	2018-01-15 23:00:00	1	2018-01-15 23:00:00	0.9	2018-01-15 23:00:00	4.4	2018-01-15 23:00:00	1.5	2018-01-15 23:00:00	1.4		2018-01-15 23:00:00	1	3.4	2.3	3.6	1	0.9	4.4	1.5	1.4
2018-01-16	0.9	2018-01-16	0.8	2018-01-16	3.1	2018-01-16	5	2018-01-16	1.5	2018-01-16	1.2	2018-01-16	5	2018-01-16	1.3	2018-01-16	1.4		2018-01-16	0.9	0.8	3.1	5	1.5	1.2	5	1.3	1.4
2018-01-16 01:00:00	0.9	2018-01-16 01:00:00	4.2	2018-01-16 01:00:00	3.4	2018-01-16 01:00:00	4.3	2018-01-16 01:00:00	1.2	2018-01-16 01:00:00	1.3	2018-01-16 01:00:00	4.4	2018-01-16 01:00:00	0.8	2018-01-16 01:00:00	1.4		2018-01-16 01:00:00	0.9	4.2	3.4	4.3	1.2	1.3	4.4	0.8	1.4
2018-01-16 02:00:00	0.9	2018-01-16 02:00:00	0.6	2018-01-16 02:00:00	3.6	2018-01-16 02:00:00	4.2	2018-01-16 02:00:00	1.3	2018-01-16 02:00:00	1.9	2018-01-16 02:00:00	4.5	2018-01-16 02:00:00	1.1	2018-01-16 02:00:00	1.2		2018-01-16 02:00:00	0.9	0.6	3.6	4.2	1.3	1.9	4.5	1.1	1.2
2018-01-16 03:00:00	0.8	2018-01-16 03:00:00	3.1	2018-01-16 03:00:00	3.1	2018-01-16 03:00:00	3.9	2018-01-16 03:00:00	0.7	2018-01-16 03:00:00	0.7	2018-01-16 03:00:00	3.6	2018-01-16 03:00:00	1.5	2018-01-16 03:00:00	1.4		2018-01-16 03:00:00	0.8	3.1	3.1	3.9	0.7	0.7	3.6	1.5	1.4
2018-01-16 04:00:00	0.6	2018-01-16 04:00:00	1.2	2018-01-16 04:00:00	1.8	2018-01-16 04:00:00	3.5	2018-01-16 04:00:00	0.7	2018-01-16 04:00:00	1.3	2018-01-16 04:00:00	3.9	2018-01-16 04:00:00	0.7	2018-01-16 04:00:00	0.5		2018-01-16 04:00:00	0.6	1.2	1.8	3.5	0.7	1.3	3.9	0.7	0.5
2018-01-16 05:00:00	1	2018-01-16 05:00:00	1.5	2018-01-16 05:00:00	3.3	2018-01-16 05:00:00	3.2	2018-01-16 05:00:00	2.2	2018-01-16 05:00:00	0.8	2018-01-16 05:00:00	3.6	2018-01-16 05:00:00	0.7	2018-01-16 05:00:00	0.6		2018-01-16 05:00:00	1	1.5	3.3	3.2	2.2	0.8	3.6	0.7	0.6
2018-01-16 06:00:00	0.9	2018-01-16 06:00:00	0.4	2018-01-16 06:00:00	3.2	2018-01-16 06:00:00	2.7	2018-01-16 06:00:00	1.9	2018-01-16 06:00:00	1	2018-01-16 06:00:00	3.6	2018-01-16 06:00:00	1.1	2018-01-16 06:00:00	0.7		2018-01-16 06:00:00	0.9	0.4	3.2	2.7	1.9	1	3.6	1.1	0.7
2018-01-16 07:00:00	0.8	2018-01-16 07:00:00	1.7	2018-01-16 07:00:00	3.3	2018-01-16 07:00:00	4.3	2018-01-16 07:00:00	1.1	2018-01-16 07:00:00	1.4	2018-01-16 07:00:00	3.8	2018-01-16 07:00:00	0.6	2018-01-16 07:00:00	0.7		2018-01-16 07:00:00	0.8	1.7	3.3	4.3	1.1	1.4	3.8	0.6	0.7
2018-01-16 08:00:00	0.9	2018-01-16 08:00:00	3.3	2018-01-16 08:00:00	5	2018-01-16 08:00:00	3.9	2018-01-16 08:00:00	1.1	2018-01-16 08:00:00	0.7	2018-01-16 08:00:00	3	2018-01-16 08:00:00	0.7	2018-01-16 08:00:00	0.9		2018-01-16 08:00:00	0.9	3.3	5	3.9	1.1	0.7	3	0.7	0.9
2018-01-16 09:00:00	0.8	2018-01-16 09:00:00	4.3	2018-01-16 09:00:00	5.3	2018-01-16 09:00:00	4	2018-01-16 09:00:00	0.7	2018-01-16 09:00:00	1	2018-01-16 09:00:00	2.9	2018-01-16 09:00:00	1.2	2018-01-16 09:00:00	0.7		2018-01-16 09:00:00	0.8	4.3	5.3	4	0.7	1	2.9	1.2	0.7
2018-01-16 10:00:00	0.8	2018-01-16 10:00:00	1.4	2018-01-16 10:00:00	4	2018-01-16 10:00:00	3	2018-01-16 10:00:00	1	2018-01-16 10:00:00	2.8	2018-01-16 10:00:00	1.8	2018-01-16 10:00:00	3.7	2018-01-16 10:00:00	0.5		2018-01-16 10:00:00	0.8	1.4	4	3	1	2.8	1.8	3.7	0.5
2018-01-16 11:00:00	0.8	2018-01-16 11:00:00	0.2	2018-01-16 11:00:00	1.2	2018-01-16 11:00:00	2.9	2018-01-16 11:00:00	0.7	2018-01-16 11:00:00	2.3	2018-01-16 11:00:00	1.4	2018-01-16 11:00:00	1.2	2018-01-16 11:00:00	0.7		2018-01-16 11:00:00	0.8	0.2	1.2	2.9	0.7	2.3	1.4	1.2	0.7
2018-01-16 12:00:00	1.4	2018-01-16 12:00:00	0.4	2018-01-16 12:00:00	2.3	2018-01-16 12:00:00	1.7	2018-01-16 12:00:00	2.7	2018-01-16 12:00:00	2.8	2018-01-16 12:00:00	3.4	2018-01-16 12:00:00	2.8	2018-01-16 12:00:00	2.1		2018-01-16 12:00:00	1.4	0.4	2.3	1.7	2.7	2.8	3.4	2.8	2.1
2018-01-16 13:00:00	0.7	2018-01-16 13:00:00	0.2	2018-01-16 13:00:00	2	2018-01-16 13:00:00	3.6	2018-01-16 13:00:00	3.2	2018-01-16 13:00:00	1.9	2018-01-16 13:00:00	3.3	2018-01-16 13:00:00	0.9	2018-01-16 13:00:00	2.8		2018-01-16 13:00:00	0.7	0.2	2	3.6	3.2	1.9	3.3	0.9	2.8
2018-01-16 14:00:00	0.4	2018-01-16 14:00:00	0.2	2018-01-16 14:00:00	0.7	2018-01-16 14:00:00	4.2	2018-01-16 14:00:00	4	2018-01-16 14:00:00	5.3	2018-01-16 14:00:00	5.4	2018-01-16 14:00:00	3.5	2018-01-16 14:00:00	2.1		2018-01-16 14:00:00	0.4	0.2	0.7	4.2	4	5.3	5.4	3.5	2.1
2018-01-16 15:00:00	2.5	2018-01-16 15:00:00	0.2	2018-01-16 15:00:00	1.3	2018-01-16 15:00:00	3.8	2018-01-16 15:00:00	4.2	2018-01-16 15:00:00	4.9	2018-01-16 15:00:00	6.9	2018-01-16 15:00:00	4.7	2018-01-16 15:00:00	3.4		2018-01-16 15:00:00	2.5	0.2	1.3	3.8	4.2	4.9	6.9	4.7	3.4
2018-01-16 16:00:00	1.3	2018-01-16 16:00:00	0.3	2018-01-16 16:00:00	0	2018-01-16 16:00:00	3.7	2018-01-16 16:00:00	4.4	2018-01-16 16:00:00	5.1	2018-01-16 16:00:00	5.1	2018-01-16 16:00:00	5.1	2018-01-16 16:00:00	3.1		2018-01-16 16:00:00	1.3	0.3	0	3.7	4.4	5.1	5.1	5.1	3.1
2018-01-16 17:00:00	0.8	2018-01-16 17:00:00	0.8	2018-01-16 17:00:00	0.8	2018-01-16 17:00:00	2.3	2018-01-16 17:00:00	4	2018-01-16 17:00:00	4.2	2018-01-16 17:00:00	2.9	2018-01-16 17:00:00	3.4	2018-01-16 17:00:00	1.8		2018-01-16 17:00:00	0.8	0.8	0.8	2.3	4	4.2	2.9	3.4	1.8
2018-01-16 18:00:00	0.8	2018-01-16 18:00:00	0.9	2018-01-16 18:00:00	0.9	2018-01-16 18:00:00	2.1	2018-01-16 18:00:00	1.4	2018-01-16 18:00:00	2.8	2018-01-16 18:00:00	2.8	2018-01-16 18:00:00	0.8	2018-01-16 18:00:00	0.9		2018-01-16 18:00:00	0.8	0.9	0.9	2.1	1.4	2.8	2.8	0.8	0.9
2018-01-16 19:00:00	0.9	2018-01-16 19:00:00	0.1	2018-01-16 19:00:00	1.5	2018-01-16 19:00:00	4.7	2018-01-16 19:00:00	1.4	2018-01-16 19:00:00	1.6	2018-01-16 19:00:00	5.8	2018-01-16 19:00:00	3.7	2018-01-16 19:00:00	2		2018-01-16 19:00:00	0.9	0.1	1.5	4.7	1.4	1.6	5.8	3.7	2
2018-01-16 20:00:00	1.3	2018-01-16 20:00:00	3.3	2018-01-16 20:00:00	4.1	2018-01-16 20:00:00	3.1	2018-01-16 20:00:00	0.8	2018-01-16 20:00:00	2.2	2018-01-16 20:00:00	6.3	2018-01-16 20:00:00	2.1	2018-01-16 20:00:00	0.6		2018-01-16 20:00:00	1.3	3.3	4.1	3.1	0.8	2.2	6.3	2.1	0.6
2018-01-16 21:00:00	0.9	2018-01-16 21:00:00	2	2018-01-16 21:00:00	3.1	2018-01-16 21:00:00	4.7	2018-01-16 21:00:00	3.7	2018-01-16 21:00:00	3	2018-01-16 21:00:00	5.3	2018-01-16 21:00:00	1.5	2018-01-16 21:00:00	2		2018-01-16 21:00:00	0.9	2	3.1	4.7	3.7	3	5.3	1.5	2
2018-01-16 22:00:00	1.3	2018-01-16 22:00:00	2.6	2018-01-16 22:00:00	2.7	2018-01-16 22:00:00	3.8	2018-01-16 22:00:00	3.2	2018-01-16 22:00:00	2.3	2018-01-16 22:00:00	3.7	2018-01-16 22:00:00	2.6	2018-01-16 22:00:00	0.7		2018-01-16 22:00:00	1.3	2.6	2.7	3.8	3.2	2.3	3.7	2.6	0.7
2018-01-16 23:00:00	0.8	2018-01-16 23:00:00	0.8	2018-01-16 23:00:00	2.1	2018-01-16 23:00:00	3.1	2018-01-16 23:00:00	3.5	2018-01-16 23:00:00	2.7	2018-01-16 23:00:00	3.5	2018-01-16 23:00:00	2.1	2018-01-16 23:00:00	0.8		2018-01-16 23:00:00	0.8	0.8	2.1	3.1	3.5	2.7	3.5	2.1	0.8
2018-01-17	0.9	2018-01-17	2.9	2018-01-17	2.9	2018-01-17	2.3	2018-01-17	3.3	2018-01-17	3.8	2018-01-17	4.5	2018-01-17	1.6	2018-01-17	1		2018-01-17	0.9	2.9	2.9	2.3	3.3	3.8	4.5	1.6	1
2018-01-17 01:00:00	0.8	2018-01-17 01:00:00	2.8	2018-01-17 01:00:00	2.2	2018-01-17 01:00:00	2.4	2018-01-17 01:00:00	3.4	2018-01-17 01:00:00	2.2	2018-01-17 01:00:00	3.4	2018-01-17 01:00:00	1.4	2018-01-17 01:00:00	0.8		2018-01-17 01:00:00	0.8	2.8	2.2	2.4	3.4	2.2	3.4	1.4	0.8
2018-01-17 02:00:00	0.6	2018-01-17 02:00:00	0.5	2018-01-17 02:00:00	2.3	2018-01-17 02:00:00	2.3	2018-01-17 02:00:00	4	2018-01-17 02:00:00	2.7	2018-01-17 02:00:00	1.3	2018-01-17 02:00:00	1.2	2018-01-17 02:00:00	0.5		2018-01-17 02:00:00	0.6	0.5	2.3	2.3	4	2.7	1.3	1.2	0.5
2018-01-17 03:00:00	0.7	2018-01-17 03:00:00	0.9	2018-01-17 03:00:00	0.4	2018-01-17 03:00:00	1.1	2018-01-17 03:00:00	2.4	2018-01-17 03:00:00	1.5	2018-01-17 03:00:00	2.2	2018-01-17 03:00:00	1.7	2018-01-17 03:00:00	1.3		2018-01-17 03:00:00	0.7	0.9	0.4	1.1	2.4	1.5	2.2	1.7	1.3
2018-01-17 04:00:00	0.8	2018-01-17 04:00:00	0.1	2018-01-17 04:00:00	0.7	2018-01-17 04:00:00	3.5	2018-01-17 04:00:00	2.3	2018-01-17 04:00:00	1.7	2018-01-17 04:00:00	4.6	2018-01-17 04:00:00	1.4	2018-01-17 04:00:00	0.4		2018-01-17 04:00:00	0.8	0.1	0.7	3.5	2.3	1.7	4.6	1.4	0.4
2018-01-17 05:00:00	1.5	2018-01-17 05:00:00	1.9	2018-01-17 05:00:00	0.5	2018-01-17 05:00:00	4.6	2018-01-17 05:00:00	2.6	2018-01-17 05:00:00	2	2018-01-17 05:00:00	8.9	2018-01-17 05:00:00	3	2018-01-17 05:00:00	0.4		2018-01-17 05:00:00	1.5	1.9	0.5	4.6	2.6	2	8.9	3	0.4
2018-01-17 06:00:00	3.9	2018-01-17 06:00:00	3.9	2018-01-17 06:00:00	3.1	2018-01-17 06:00:00	4.7	2018-01-17 06:00:00	2	2018-01-17 06:00:00	2.9	2018-01-17 06:00:00	8.9	2018-01-17 06:00:00	3.7	2018-01-17 06:00:00	0		2018-01-17 06:00:00	3.9	3.9	3.1	4.7	2	2.9	8.9	3.7	0
2018-01-17 07:00:00	3.2	2018-01-17 07:00:00	3	2018-01-17 07:00:00	3.2	2018-01-17 07:00:00	3.6	2018-01-17 07:00:00	3.8	2018-01-17 07:00:00	3.9	2018-01-17 07:00:00	7.9	2018-01-17 07:00:00	3.2	2018-01-17 07:00:00	0.4		2018-01-17 07:00:00	3.2	3	3.2	3.6	3.8	3.9	7.9	3.2	0.4
2018-01-17 08:00:00	2.5	2018-01-17 08:00:00	3	2018-01-17 08:00:00	3.4	2018-01-17 08:00:00	4.9	2018-01-17 08:00:00	4.5	2018-01-17 08:00:00	4.5	2018-01-17 08:00:00	8.3	2018-01-17 08:00:00	3.8	2018-01-17 08:00:00	3.6		2018-01-17 08:00:00	2.5	3	3.4	4.9	4.5	4.5	8.3	3.8	3.6
2018-01-17 09:00:00	3.3	2018-01-17 09:00:00	4.2	2018-01-17 09:00:00	4.6	2018-01-17 09:00:00	4.9	2018-01-17 09:00:00	6.6	2018-01-17 09:00:00	6.2	2018-01-17 09:00:00	8.7	2018-01-17 09:00:00	3.7	2018-01-17 09:00:00	3.1		2018-01-17 09:00:00	3.3	4.2	4.6	4.9	6.6	6.2	8.7	3.7	3.1
2018-01-17 10:00:00	4.4	2018-01-17 10:00:00	4.2	2018-01-17 10:00:00	4	2018-01-17 10:00:00	4.5	2018-01-17 10:00:00	6.6	2018-01-17 10:00:00	6.5	2018-01-17 10:00:00	9.1	2018-01-17 10:00:00	3.1	2018-01-17 10:00:00	0.6		2018-01-17 10:00:00	4.4	4.2	4	4.5	6.6	6.5	9.1	3.1	0.6
2018-01-17 11:00:00	3.3	2018-01-17 11:00:00	4.6	2018-01-17 11:00:00	3.4	2018-01-17 11:00:00	5	2018-01-17 11:00:00	5.1	2018-01-17 11:00:00	5.7	2018-01-17 11:00:00	9.3	2018-01-17 11:00:00	1.8	2018-01-17 11:00:00	2.8		2018-01-17 11:00:00	3.3	4.6	3.4	5	5.1	5.7	9.3	1.8	2.8
2018-01-17 12:00:00	3.7	2018-01-17 12:00:00	4.6	2018-01-17 12:00:00	4.9	2018-01-17 12:00:00	4.7	2018-01-17 12:00:00	5.8	2018-01-17 12:00:00	5.5	2018-01-17 12:00:00	10	2018-01-17 12:00:00	2.8	2018-01-17 12:00:00	2.4		2018-01-17 12:00:00	3.7	4.6	4.9	4.7	5.8	5.5	10	2.8	2.4
2018-01-17 13:00:00	2.9	2018-01-17 13:00:00	5.8	2018-01-17 13:00:00	4.9	2018-01-17 13:00:00	4.7	2018-01-17 13:00:00	3.5	2018-01-17 13:00:00	5.3	2018-01-17 13:00:00	8.9	2018-01-17 13:00:00	2.4	2018-01-17 13:00:00	2.7		2018-01-17 13:00:00	2.9	5.8	4.9	4.7	3.5	5.3	8.9	2.4	2.7
2018-01-17 14:00:00	4.1	2018-01-17 14:00:00	5.8	2018-01-17 14:00:00	5.4	2018-01-17 14:00:00	5.1	2018-01-17 14:00:00	3.1	2018-01-17 14:00:00	6.3	2018-01-17 14:00:00	10.4	2018-01-17 14:00:00	3.7	2018-01-17 14:00:00	1.4		2018-01-17 14:00:00	4.1	5.8	5.4	5.1	3.1	6.3	10.4	3.7	1.4
2018-01-17 15:00:00	3.9	2018-01-17 15:00:00	5.3	2018-01-17 15:00:00	5.7	2018-01-17 15:00:00	5.8	2018-01-17 15:00:00	2.4	2018-01-17 15:00:00	7	2018-01-17 15:00:00	10.3	2018-01-17 15:00:00	3.7	2018-01-17 15:00:00	2.4		2018-01-17 15:00:00	3.9	5.3	5.7	5.8	2.4	7	10.3	3.7	2.4
2018-01-17 16:00:00	4.2	2018-01-17 16:00:00	4.7	2018-01-17 16:00:00	5.6	2018-01-17 16:00:00	4.5	2018-01-17 16:00:00	2.4	2018-01-17 16:00:00	5.3	2018-01-17 16:00:00	9	2018-01-17 16:00:00	3.1	2018-01-17 16:00:00	2		2018-01-17 16:00:00	4.2	4.7	5.6	4.5	2.4	5.3	9	3.1	2
2018-01-17 17:00:00	3.4	2018-01-17 17:00:00	2.7	2018-01-17 17:00:00	3.3	2018-01-17 17:00:00	2.6	2018-01-17 17:00:00	2	2018-01-17 17:00:00	3.7	2018-01-17 17:00:00	8.3	2018-01-17 17:00:00	1	2018-01-17 17:00:00	1.1		2018-01-17 17:00:00	3.4	2.7	3.3	2.6	2	3.7	8.3	1	1.1
2018-01-17 18:00:00	1.4	2018-01-17 18:00:00	1.8	2018-01-17 18:00:00	2.2	2018-01-17 18:00:00	2.7	2018-01-17 18:00:00	1.4	2018-01-17 18:00:00	4.6	2018-01-17 18:00:00	9.4	2018-01-17 18:00:00	1.8	2018-01-17 18:00:00	0.8		2018-01-17 18:00:00	1.4	1.8	2.2	2.7	1.4	4.6	9.4	1.8	0.8
2018-01-17 19:00:00	3.1	2018-01-17 19:00:00	2.3	2018-01-17 19:00:00	1.7	2018-01-17 19:00:00	3	2018-01-17 19:00:00	1.9	2018-01-17 19:00:00	4.4	2018-01-17 19:00:00	10.1	2018-01-17 19:00:00	0.9	2018-01-17 19:00:00	1.4		2018-01-17 19:00:00	3.1	2.3	1.7	3	1.9	4.4	10.1	0.9	1.4
2018-01-17 20:00:00	1.8	2018-01-17 20:00:00	0.9	2018-01-17 20:00:00	1.3	2018-01-17 20:00:00	3	2018-01-17 20:00:00	3.2	2018-01-17 20:00:00	3.7	2018-01-17 20:00:00	6.7	2018-01-17 20:00:00	1.6	2018-01-17 20:00:00	2.3		2018-01-17 20:00:00	1.8	0.9	1.3	3	3.2	3.7	6.7	1.6	2.3
2018-01-17 21:00:00	0.7	2018-01-17 21:00:00	2.2	2018-01-17 21:00:00	1.7	2018-01-17 21:00:00	3	2018-01-17 21:00:00	1.4	2018-01-17 21:00:00	3.7	2018-01-17 21:00:00	7.3	2018-01-17 21:00:00	1	2018-01-17 21:00:00	1.7		2018-01-17 21:00:00	0.7	2.2	1.7	3	1.4	3.7	7.3	1	1.7
2018-01-17 22:00:00	0.3	2018-01-17 22:00:00	0.9	2018-01-17 22:00:00	1.4	2018-01-17 22:00:00	1.8	2018-01-17 22:00:00	2.2	2018-01-17 22:00:00	3.9	2018-01-17 22:00:00	7	2018-01-17 22:00:00	1.1	2018-01-17 22:00:00	1.7		2018-01-17 22:00:00	0.3	0.9	1.4	1.8	2.2	3.9	7	1.1	1.7
2018-01-17 23:00:00	1.1	2018-01-17 23:00:00	1.8	2018-01-17 23:00:00	0.9	2018-01-17 23:00:00	1.4	2018-01-17 23:00:00	2	2018-01-17 23:00:00	3.3	2018-01-17 23:00:00	7	2018-01-17 23:00:00	0.8	2018-01-17 23:00:00	1.2		2018-01-17 23:00:00	1.1	1.8	0.9	1.4	2	3.3	7	0.8	1.2
2018-01-18	1	2018-01-18	0.5	2018-01-18	0.3	2018-01-18	1.1	2018-01-18	1.6	2018-01-18	3	2018-01-18	6	2018-01-18	1.6	2018-01-18	1.2		2018-01-18	1	0.5	0.3	1.1	1.6	3	6	1.6	1.2
2018-01-18 01:00:00	1.2	2018-01-18 01:00:00	2.4	2018-01-18 01:00:00	1.3	2018-01-18 01:00:00	0.6	2018-01-18 01:00:00	2.2	2018-01-18 01:00:00	3	2018-01-18 01:00:00	5.4	2018-01-18 01:00:00	2.2	2018-01-18 01:00:00	1.2		2018-01-18 01:00:00	1.2	2.4	1.3	0.6	2.2	3	5.4	2.2	1.2
2018-01-18 02:00:00	1.3	2018-01-18 02:00:00	2.6	2018-01-18 02:00:00	1.5	2018-01-18 02:00:00	1.2	2018-01-18 02:00:00	1.8	2018-01-18 02:00:00	4.4	2018-01-18 02:00:00	5.8	2018-01-18 02:00:00	1.8	2018-01-18 02:00:00	1.3		2018-01-18 02:00:00	1.3	2.6	1.5	1.2	1.8	4.4	5.8	1.8	1.3
2018-01-18 03:00:00	2.4	2018-01-18 03:00:00	2.5	2018-01-18 03:00:00	1.6	2018-01-18 03:00:00	0.7	2018-01-18 03:00:00	1.9	2018-01-18 03:00:00	4.2	2018-01-18 03:00:00	6.3	2018-01-18 03:00:00	1.5	2018-01-18 03:00:00	1.5		2018-01-18 03:00:00	2.4	2.5	1.6	0.7	1.9	4.2	6.3	1.5	1.5
2018-01-18 04:00:00	2.3	2018-01-18 04:00:00	2.4	2018-01-18 04:00:00	2.2	2018-01-18 04:00:00	2.3	2018-01-18 04:00:00	2.7	2018-01-18 04:00:00	4.7	2018-01-18 04:00:00	5.8	2018-01-18 04:00:00	3	2018-01-18 04:00:00	5.2		2018-01-18 04:00:00	2.3	2.4	2.2	2.3	2.7	4.7	5.8	3	5.2
2018-01-18 05:00:00	1.9	2018-01-18 05:00:00	2.1	2018-01-18 05:00:00	1.6	2018-01-18 05:00:00	2.5	2018-01-18 05:00:00	2.8	2018-01-18 05:00:00	4.9	2018-01-18 05:00:00	5.2	2018-01-18 05:00:00	3.4	2018-01-18 05:00:00	0.6		2018-01-18 05:00:00	1.9	2.1	1.6	2.5	2.8	4.9	5.2	3.4	0.6
2018-01-18 06:00:00	1.1	2018-01-18 06:00:00	3.6	2018-01-18 06:00:00	2	2018-01-18 06:00:00	3.4	2018-01-18 06:00:00	2.4	2018-01-18 06:00:00	5.3	2018-01-18 06:00:00	6.4	2018-01-18 06:00:00	2.5	2018-01-18 06:00:00	1.9		2018-01-18 06:00:00	1.1	3.6	2	3.4	2.4	5.3	6.4	2.5	1.9
2018-01-18 07:00:00	2.7	2018-01-18 07:00:00	3.1	2018-01-18 07:00:00	1.6	2018-01-18 07:00:00	3.1	2018-01-18 07:00:00	2.1	2018-01-18 07:00:00	2.4	2018-01-18 07:00:00	5.5	2018-01-18 07:00:00	2.6	2018-01-18 07:00:00	2		2018-01-18 07:00:00	2.7	3.1	1.6	3.1	2.1	2.4	5.5	2.6	2
2018-01-18 08:00:00	1.9	2018-01-18 08:00:00	3.5	2018-01-18 08:00:00	3	2018-01-18 08:00:00	4.2	2018-01-18 08:00:00	2.4	2018-01-18 08:00:00	1.9	2018-01-18 08:00:00	7.1	2018-01-18 08:00:00	3	2018-01-18 08:00:00	1.8		2018-01-18 08:00:00	1.9	3.5	3	4.2	2.4	1.9	7.1	3	1.8
2018-01-18 09:00:00	2.4	2018-01-18 09:00:00	2.2	2018-01-18 09:00:00	2.1	2018-01-18 09:00:00	3.1	2018-01-18 09:00:00	1.6	2018-01-18 09:00:00	3.3	2018-01-18 09:00:00	6.1	2018-01-18 09:00:00	1.4	2018-01-18 09:00:00	0.2		2018-01-18 09:00:00	2.4	2.2	2.1	3.1	1.6	3.3	6.1	1.4	0.2
2018-01-18 10:00:00	2.5	2018-01-18 10:00:00	3.7	2018-01-18 10:00:00	2.4	2018-01-18 10:00:00	2.7	2018-01-18 10:00:00	1.4	2018-01-18 10:00:00	5.2	2018-01-18 10:00:00	7.4	2018-01-18 10:00:00	2.8	2018-01-18 10:00:00	0.5		2018-01-18 10:00:00	2.5	3.7	2.4	2.7	1.4	5.2	7.4	2.8	0.5
2018-01-18 11:00:00	3.4	2018-01-18 11:00:00	4	2018-01-18 11:00:00	2.9	2018-01-18 11:00:00	3.6	2018-01-18 11:00:00	1.1	2018-01-18 11:00:00	5.6	2018-01-18 11:00:00	9	2018-01-18 11:00:00	3	2018-01-18 11:00:00	2.1		2018-01-18 11:00:00	3.4	4	2.9	3.6	1.1	5.6	9	3	2.1
2018-01-18 12:00:00	4.4	2018-01-18 12:00:00	2.9	2018-01-18 12:00:00	2.5	2018-01-18 12:00:00	3.3	2018-01-18 12:00:00	4.1	2018-01-18 12:00:00	4.7	2018-01-18 12:00:00	8.5	2018-01-18 12:00:00	3	2018-01-18 12:00:00	1.4		2018-01-18 12:00:00	4.4	2.9	2.5	3.3	4.1	4.7	8.5	3	1.4
2018-01-18 13:00:00	3.2	2018-01-18 13:00:00	4.7	2018-01-18 13:00:00	5.2	2018-01-18 13:00:00	4.6	2018-01-18 13:00:00	4.3	2018-01-18 13:00:00	5.2	2018-01-18 13:00:00	7.5	2018-01-18 13:00:00	3	2018-01-18 13:00:00	2.2		2018-01-18 13:00:00	3.2	4.7	5.2	4.6	4.3	5.2	7.5	3	2.2
2018-01-18 14:00:00	4.6	2018-01-18 14:00:00	3.4	2018-01-18 14:00:00	5.7	2018-01-18 14:00:00	5	2018-01-18 14:00:00	1.8	2018-01-18 14:00:00	5.9	2018-01-18 14:00:00	8.4	2018-01-18 14:00:00	3.3	2018-01-18 14:00:00	1.9		2018-01-18 14:00:00	4.6	3.4	5.7	5	1.8	5.9	8.4	3.3	1.9
2018-01-18 15:00:00	4.9	2018-01-18 15:00:00	4.6	2018-01-18 15:00:00	3.8	2018-01-18 15:00:00	4.8	2018-01-18 15:00:00	4.1	2018-01-18 15:00:00	5	2018-01-18 15:00:00	8.3	2018-01-18 15:00:00	3.1	2018-01-18 15:00:00	1.9		2018-01-18 15:00:00	4.9	4.6	3.8	4.8	4.1	5	8.3	3.1	1.9
2018-01-18 16:00:00	3.5	2018-01-18 16:00:00	3.6	2018-01-18 16:00:00	4.3	2018-01-18 16:00:00	4.3	2018-01-18 16:00:00	2.5	2018-01-18 16:00:00	5.7	2018-01-18 16:00:00	9.3	2018-01-18 16:00:00	2.8	2018-01-18 16:00:00	2.4		2018-01-18 16:00:00	3.5	3.6	4.3	4.3	2.5	5.7	9.3	2.8	2.4
2018-01-18 17:00:00	3	2018-01-18 17:00:00	3.9	2018-01-18 17:00:00	3.6	2018-01-18 17:00:00	4.3	2018-01-18 17:00:00	1.1	2018-01-18 17:00:00	5.4	2018-01-18 17:00:00	7.7	2018-01-18 17:00:00	3.1	2018-01-18 17:00:00	1.8		2018-01-18 17:00:00	3	3.9	3.6	4.3	1.1	5.4	7.7	3.1	1.8
2018-01-18 18:00:00	2.2	2018-01-18 18:00:00	2.5	2018-01-18 18:00:00	2.4	2018-01-18 18:00:00	3.7	2018-01-18 18:00:00	3.9	2018-01-18 18:00:00	3.9	2018-01-18 18:00:00	8.2	2018-01-18 18:00:00	2.6	2018-01-18 18:00:00	1.4		2018-01-18 18:00:00	2.2	2.5	2.4	3.7	3.9	3.9	8.2	2.6	1.4
2018-01-18 19:00:00	1.1	2018-01-18 19:00:00	2.2	2018-01-18 19:00:00	1.8	2018-01-18 19:00:00	3.4	2018-01-18 19:00:00	2.3	2018-01-18 19:00:00	2.6	2018-01-18 19:00:00	7.9	2018-01-18 19:00:00	0.3	2018-01-18 19:00:00	1.5		2018-01-18 19:00:00	1.1	2.2	1.8	3.4	2.3	2.6	7.9	0.3	1.5
2018-01-18 20:00:00	1.2	2018-01-18 20:00:00	2.3	2018-01-18 20:00:00	1.7	2018-01-18 20:00:00	1.7	2018-01-18 20:00:00	1.8	2018-01-18 20:00:00	4.4	2018-01-18 20:00:00	8	2018-01-18 20:00:00	0.9	2018-01-18 20:00:00	1.2		2018-01-18 20:00:00	1.2	2.3	1.7	1.7	1.8	4.4	8	0.9	1.2
2018-01-18 21:00:00	0.5	2018-01-18 21:00:00	2.2	2018-01-18 21:00:00	1.4	2018-01-18 21:00:00	1.5	2018-01-18 21:00:00	1.8	2018-01-18 21:00:00	4	2018-01-18 21:00:00	7	2018-01-18 21:00:00	0.8	2018-01-18 21:00:00	0.8		2018-01-18 21:00:00	0.5	2.2	1.4	1.5	1.8	4	7	0.8	0.8
2018-01-18 22:00:00	0.5	2018-01-18 22:00:00	2.4	2018-01-18 22:00:00	0.6	2018-01-18 22:00:00	0.9	2018-01-18 22:00:00	2.4	2018-01-18 22:00:00	4	2018-01-18 22:00:00	7.9	2018-01-18 22:00:00	1.2	2018-01-18 22:00:00	0.7		2018-01-18 22:00:00	0.5	2.4	0.6	0.9	2.4	4	7.9	1.2	0.7
2018-01-18 23:00:00	0.9	2018-01-18 23:00:00	2.8	2018-01-18 23:00:00	1.7	2018-01-18 23:00:00	1.1	2018-01-18 23:00:00	2	2018-01-18 23:00:00	5	2018-01-18 23:00:00	7.5	2018-01-18 23:00:00	1.2	2018-01-18 23:00:00	1		2018-01-18 23:00:00	0.9	2.8	1.7	1.1	2	5	7.5	1.2	1
2018-01-19	1.5	2018-01-19	2.3	2018-01-19	1.5	2018-01-19	1.4	2018-01-19	1.3	2018-01-19	3.9	2018-01-19	7.6	2018-01-19	1.9	2018-01-19	1.6		2018-01-19	1.5	2.3	1.5	1.4	1.3	3.9	7.6	1.9	1.6
2018-01-19 01:00:00	1.9	2018-01-19 01:00:00	2.3	2018-01-19 01:00:00	2.4	2018-01-19 01:00:00	2.7	2018-01-19 01:00:00	1.9	2018-01-19 01:00:00	4.7	2018-01-19 01:00:00	8.2	2018-01-19 01:00:00	1.4	2018-01-19 01:00:00	1.2		2018-01-19 01:00:00	1.9	2.3	2.4	2.7	1.9	4.7	8.2	1.4	1.2
2018-01-19 02:00:00	1.9	2018-01-19 02:00:00	2.4	2018-01-19 02:00:00	2	2018-01-19 02:00:00	3.7	2018-01-19 02:00:00	2.4	2018-01-19 02:00:00	4.9	2018-01-19 02:00:00	9	2018-01-19 02:00:00	1.5	2018-01-19 02:00:00	1.5		2018-01-19 02:00:00	1.9	2.4	2	3.7	2.4	4.9	9	1.5	1.5
2018-01-19 03:00:00	2.3	2018-01-19 03:00:00	2.5	2018-01-19 03:00:00	2	2018-01-19 03:00:00	3.8	2018-01-19 03:00:00	2.8	2018-01-19 03:00:00	5	2018-01-19 03:00:00	9.1	2018-01-19 03:00:00	1.8	2018-01-19 03:00:00	1		2018-01-19 03:00:00	2.3	2.5	2	3.8	2.8	5	9.1	1.8	1
2018-01-19 04:00:00	1.3	2018-01-19 04:00:00	3.5	2018-01-19 04:00:00	3.2	2018-01-19 04:00:00	3.9	2018-01-19 04:00:00	2.1	2018-01-19 04:00:00	4.9	2018-01-19 04:00:00	7.9	2018-01-19 04:00:00	2.1	2018-01-19 04:00:00	1.3		2018-01-19 04:00:00	1.3	3.5	3.2	3.9	2.1	4.9	7.9	2.1	1.3
2018-01-19 05:00:00	1.4	2018-01-19 05:00:00	2.2	2018-01-19 05:00:00	2	2018-01-19 05:00:00	2.9	2018-01-19 05:00:00	2.9	2018-01-19 05:00:00	5.3	2018-01-19 05:00:00	7.6	2018-01-19 05:00:00	0.5	2018-01-19 05:00:00	2.6		2018-01-19 05:00:00	1.4	2.2	2	2.9	2.9	5.3	7.6	0.5	2.6
2018-01-19 06:00:00	1.8	2018-01-19 06:00:00	2.6	2018-01-19 06:00:00	1.5	2018-01-19 06:00:00	3.4	2018-01-19 06:00:00	2.3	2018-01-19 06:00:00	5.3	2018-01-19 06:00:00	9.3	2018-01-19 06:00:00	0.7	2018-01-19 06:00:00	2.9		2018-01-19 06:00:00	1.8	2.6	1.5	3.4	2.3	5.3	9.3	0.7	2.9
2018-01-19 07:00:00	0.7	2018-01-19 07:00:00	2.2	2018-01-19 07:00:00	1.2	2018-01-19 07:00:00	1.9	2018-01-19 07:00:00	2.5	2018-01-19 07:00:00	4.5	2018-01-19 07:00:00	8.8	2018-01-19 07:00:00	2.3	2018-01-19 07:00:00	2.3		2018-01-19 07:00:00	0.7	2.2	1.2	1.9	2.5	4.5	8.8	2.3	2.3
2018-01-19 08:00:00	1.4	2018-01-19 08:00:00	2.6	2018-01-19 08:00:00	1.8	2018-01-19 08:00:00	2	2018-01-19 08:00:00	2.7	2018-01-19 08:00:00	4.6	2018-01-19 08:00:00	10.4	2018-01-19 08:00:00	1.1	2018-01-19 08:00:00	1.6		2018-01-19 08:00:00	1.4	2.6	1.8	2	2.7	4.6	10.4	1.1	1.6
2018-01-19 09:00:00	1.7	2018-01-19 09:00:00	2.8	2018-01-19 09:00:00	2.5	2018-01-19 09:00:00	3.1	2018-01-19 09:00:00	2.5	2018-01-19 09:00:00	6.2	2018-01-19 09:00:00	9.6	2018-01-19 09:00:00	1.8	2018-01-19 09:00:00	0.6		2018-01-19 09:00:00	1.7	2.8	2.5	3.1	2.5	6.2	9.6	1.8	0.6
2018-01-19 10:00:00	0.2	2018-01-19 10:00:00	4.1	2018-01-19 10:00:00	4	2018-01-19 10:00:00	3.8	2018-01-19 10:00:00	0.2	2018-01-19 10:00:00	5.2	2018-01-19 10:00:00	10.5	2018-01-19 10:00:00	2.8	2018-01-19 10:00:00	0.6		2018-01-19 10:00:00	0.2	4.1	4	3.8	0.2	5.2	10.5	2.8	0.6
2018-01-19 11:00:00	1.6	2018-01-19 11:00:00	4.6	2018-01-19 11:00:00	3.7	2018-01-19 11:00:00	4	2018-01-19 11:00:00	1.9	2018-01-19 11:00:00	6.2	2018-01-19 11:00:00	9.4	2018-01-19 11:00:00	2.7	2018-01-19 11:00:00	1.7		2018-01-19 11:00:00	1.6	4.6	3.7	4	1.9	6.2	9.4	2.7	1.7
2018-01-19 12:00:00	1.9	2018-01-19 12:00:00	3.7	2018-01-19 12:00:00	4.3	2018-01-19 12:00:00	4.2	2018-01-19 12:00:00	2.3	2018-01-19 12:00:00	4.3	2018-01-19 12:00:00	6.6	2018-01-19 12:00:00	2.7	2018-01-19 12:00:00	1.8		2018-01-19 12:00:00	1.9	3.7	4.3	4.2	2.3	4.3	6.6	2.7	1.8
2018-01-19 13:00:00	1.4	2018-01-19 13:00:00	4.1	2018-01-19 13:00:00	3.9	2018-01-19 13:00:00	4.7	2018-01-19 13:00:00	2.5	2018-01-19 13:00:00	4.2	2018-01-19 13:00:00	7.4	2018-01-19 13:00:00	2.3	2018-01-19 13:00:00	2.3		2018-01-19 13:00:00	1.4	4.1	3.9	4.7	2.5	4.2	7.4	2.3	2.3
2018-01-19 14:00:00	1.8	2018-01-19 14:00:00	4.2	2018-01-19 14:00:00	4.2	2018-01-19 14:00:00	3.4	2018-01-19 14:00:00	2.5	2018-01-19 14:00:00	5	2018-01-19 14:00:00	9.3	2018-01-19 14:00:00	1.6	2018-01-19 14:00:00	2.4		2018-01-19 14:00:00	1.8	4.2	4.2	3.4	2.5	5	9.3	1.6	2.4
2018-01-19 15:00:00	1.5	2018-01-19 15:00:00	3.3	2018-01-19 15:00:00	3.8	2018-01-19 15:00:00	4.3	2018-01-19 15:00:00	2.3	2018-01-19 15:00:00	4.9	2018-01-19 15:00:00	8.5	2018-01-19 15:00:00	2.4	2018-01-19 15:00:00	1.6		2018-01-19 15:00:00	1.5	3.3	3.8	4.3	2.3	4.9	8.5	2.4	1.6
2018-01-19 16:00:00	1.2	2018-01-19 16:00:00	3.3	2018-01-19 16:00:00	3.3	2018-01-19 16:00:00	3.2	2018-01-19 16:00:00	1.9	2018-01-19 16:00:00	3.6	2018-01-19 16:00:00	9.6	2018-01-19 16:00:00	2.2	2018-01-19 16:00:00	1.8		2018-01-19 16:00:00	1.2	3.3	3.3	3.2	1.9	3.6	9.6	2.2	1.8
2018-01-19 17:00:00	1.1	2018-01-19 17:00:00	2.8	2018-01-19 17:00:00	2.6	2018-01-19 17:00:00	2.9	2018-01-19 17:00:00	1.4	2018-01-19 17:00:00	3.4	2018-01-19 17:00:00	9	2018-01-19 17:00:00	1	2018-01-19 17:00:00	1.9		2018-01-19 17:00:00	1.1	2.8	2.6	2.9	1.4	3.4	9	1	1.9
2018-01-19 18:00:00	0.9	2018-01-19 18:00:00	2.4	2018-01-19 18:00:00	1.1	2018-01-19 18:00:00	2.3	2018-01-19 18:00:00	2.3	2018-01-19 18:00:00	3.9	2018-01-19 18:00:00	9.2	2018-01-19 18:00:00	1.1	2018-01-19 18:00:00	1.2		2018-01-19 18:00:00	0.9	2.4	1.1	2.3	2.3	3.9	9.2	1.1	1.2
2018-01-19 19:00:00	1.4	2018-01-19 19:00:00	2.7	2018-01-19 19:00:00	1.9	2018-01-19 19:00:00	2.4	2018-01-19 19:00:00	2.2	2018-01-19 19:00:00	3.9	2018-01-19 19:00:00	8.3	2018-01-19 19:00:00	0.8	2018-01-19 19:00:00	1.8		2018-01-19 19:00:00	1.4	2.7	1.9	2.4	2.2	3.9	8.3	0.8	1.8
2018-01-19 20:00:00	0.8	2018-01-19 20:00:00	3	2018-01-19 20:00:00	2	2018-01-19 20:00:00	2.2	2018-01-19 20:00:00	2.2	2018-01-19 20:00:00	4.3	2018-01-19 20:00:00	8.4	2018-01-19 20:00:00	1.7	2018-01-19 20:00:00	1.9		2018-01-19 20:00:00	0.8	3	2	2.2	2.2	4.3	8.4	1.7	1.9
2018-01-19 21:00:00	0.9	2018-01-19 21:00:00	2.2	2018-01-19 21:00:00	1.6	2018-01-19 21:00:00	2.3	2018-01-19 21:00:00	2.4	2018-01-19 21:00:00	4.3	2018-01-19 21:00:00	8.4	2018-01-19 21:00:00	1.1	2018-01-19 21:00:00	1.6		2018-01-19 21:00:00	0.9	2.2	1.6	2.3	2.4	4.3	8.4	1.1	1.6
2018-01-19 22:00:00	1	2018-01-19 22:00:00	2.8	2018-01-19 22:00:00	1.8	2018-01-19 22:00:00	2.3	2018-01-19 22:00:00	2.2	2018-01-19 22:00:00	5.2	2018-01-19 22:00:00	8.5	2018-01-19 22:00:00	1.7	2018-01-19 22:00:00	1.4		2018-01-19 22:00:00	1	2.8	1.8	2.3	2.2	5.2	8.5	1.7	1.4
2018-01-19 23:00:00	1.5	2018-01-19 23:00:00	2.5	2018-01-19 23:00:00	1.9	2018-01-19 23:00:00	2.7	2018-01-19 23:00:00	1.5	2018-01-19 23:00:00	5.2	2018-01-19 23:00:00	8.7	2018-01-19 23:00:00	1.9	2018-01-19 23:00:00	1.8		2018-01-19 23:00:00	1.5	2.5	1.9	2.7	1.5	5.2	8.7	1.9	1.8
2018-01-20	0.8	2018-01-20	3	2018-01-20	2.2	2018-01-20	2.7	2018-01-20	1.9	2018-01-20	5.1	2018-01-20	9.2	2018-01-20	1.9	2018-01-20	2.5		2018-01-20	0.8	3	2.2	2.7	1.9	5.1	9.2	1.9	2.5
2018-01-20 01:00:00	1.4	2018-01-20 01:00:00	2.9	2018-01-20 01:00:00	2	2018-01-20 01:00:00	2.8	2018-01-20 01:00:00	1.9	2018-01-20 01:00:00	5.1	2018-01-20 01:00:00	8.9	2018-01-20 01:00:00	1.8	2018-01-20 01:00:00	2.3		2018-01-20 01:00:00	1.4	2.9	2	2.8	1.9	5.1	8.9	1.8	2.3
2018-01-20 02:00:00	1.4	2018-01-20 02:00:00	3	2018-01-20 02:00:00	2	2018-01-20 02:00:00	3.4	2018-01-20 02:00:00	2.8	2018-01-20 02:00:00	4.5	2018-01-20 02:00:00	9	2018-01-20 02:00:00	1.3	2018-01-20 02:00:00	1.5		2018-01-20 02:00:00	1.4	3	2	3.4	2.8	4.5	9	1.3	1.5
2018-01-20 03:00:00	1	2018-01-20 03:00:00	3.5	2018-01-20 03:00:00	2.5	2018-01-20 03:00:00	2.9	2018-01-20 03:00:00	3.7	2018-01-20 03:00:00	5.7	2018-01-20 03:00:00	8.8	2018-01-20 03:00:00	1.7	2018-01-20 03:00:00	1.4		2018-01-20 03:00:00	1	3.5	2.5	2.9	3.7	5.7	8.8	1.7	1.4
2018-01-20 04:00:00	2.1	2018-01-20 04:00:00	3	2018-01-20 04:00:00	2.3	2018-01-20 04:00:00	3.3	2018-01-20 04:00:00	2.8	2018-01-20 04:00:00	6.3	2018-01-20 04:00:00	7.6	2018-01-20 04:00:00	2	2018-01-20 04:00:00	1.2		2018-01-20 04:00:00	2.1	3	2.3	3.3	2.8	6.3	7.6	2	1.2
2018-01-20 05:00:00	1.4	2018-01-20 05:00:00	2.9	2018-01-20 05:00:00	1.8	2018-01-20 05:00:00	3.2	2018-01-20 05:00:00	3.1	2018-01-20 05:00:00	4.8	2018-01-20 05:00:00	7.9	2018-01-20 05:00:00	2	2018-01-20 05:00:00	1.4		2018-01-20 05:00:00	1.4	2.9	1.8	3.2	3.1	4.8	7.9	2	1.4
2018-01-20 06:00:00	1.2	2018-01-20 06:00:00	3	2018-01-20 06:00:00	2	2018-01-20 06:00:00	2.6	2018-01-20 06:00:00	3.9	2018-01-20 06:00:00	1.2	2018-01-20 06:00:00	8.7	2018-01-20 06:00:00	2.4	2018-01-20 06:00:00	1.3		2018-01-20 06:00:00	1.2	3	2	2.6	3.9	1.2	8.7	2.4	1.3
2018-01-20 07:00:00	1.3	2018-01-20 07:00:00	2.9	2018-01-20 07:00:00	1.6	2018-01-20 07:00:00	3.3	2018-01-20 07:00:00	4.5	2018-01-20 07:00:00	3.7	2018-01-20 07:00:00	8.5	2018-01-20 07:00:00	2.4	2018-01-20 07:00:00	1.7		2018-01-20 07:00:00	1.3	2.9	1.6	3.3	4.5	3.7	8.5	2.4	1.7
2018-01-20 08:00:00	1.4	2018-01-20 08:00:00	2.6	2018-01-20 08:00:00	2.1	2018-01-20 08:00:00	2.6	2018-01-20 08:00:00	5.3	2018-01-20 08:00:00	4.2	2018-01-20 08:00:00	9.3	2018-01-20 08:00:00	1.5	2018-01-20 08:00:00	1.5		2018-01-20 08:00:00	1.4	2.6	2.1	2.6	5.3	4.2	9.3	1.5	1.5
2018-01-20 09:00:00	1.9	2018-01-20 09:00:00	3.3	2018-01-20 09:00:00	1.7	2018-01-20 09:00:00	2.8	2018-01-20 09:00:00	6.4	2018-01-20 09:00:00	5.2	2018-01-20 09:00:00	10.6	2018-01-20 09:00:00	1.9	2018-01-20 09:00:00	1		2018-01-20 09:00:00	1.9	3.3	1.7	2.8	6.4	5.2	10.6	1.9	1
2018-01-20 10:00:00	1.2	2018-01-20 10:00:00	3.3	2018-01-20 10:00:00	3.3	2018-01-20 10:00:00	3.8	2018-01-20 10:00:00	7	2018-01-20 10:00:00	5	2018-01-20 10:00:00	10.2	2018-01-20 10:00:00	2.4	2018-01-20 10:00:00	1.8		2018-01-20 10:00:00	1.2	3.3	3.3	3.8	7	5	10.2	2.4	1.8
2018-01-20 11:00:00	1.3	2018-01-20 11:00:00	2.3	2018-01-20 11:00:00	2.8	2018-01-20 11:00:00	5	2018-01-20 11:00:00	6.3	2018-01-20 11:00:00	4.9	2018-01-20 11:00:00	9.3	2018-01-20 11:00:00	3.2	2018-01-20 11:00:00	2.8		2018-01-20 11:00:00	1.3	2.3	2.8	5	6.3	4.9	9.3	3.2	2.8
2018-01-20 12:00:00	1.6	2018-01-20 12:00:00	3	2018-01-20 12:00:00	4.5	2018-01-20 12:00:00	4.4	2018-01-20 12:00:00	4.8	2018-01-20 12:00:00	5.2	2018-01-20 12:00:00	8.2	2018-01-20 12:00:00	2.1	2018-01-20 12:00:00	2		2018-01-20 12:00:00	1.6	3	4.5	4.4	4.8	5.2	8.2	2.1	2
2018-01-20 13:00:00	2.4	2018-01-20 13:00:00	2.5	2018-01-20 13:00:00	4.2	2018-01-20 13:00:00	4.9	2018-01-20 13:00:00	5.7	2018-01-20 13:00:00	5.1	2018-01-20 13:00:00	6.2	2018-01-20 13:00:00	3.3	2018-01-20 13:00:00	2.7		2018-01-20 13:00:00	2.4	2.5	4.2	4.9	5.7	5.1	6.2	3.3	2.7
2018-01-20 14:00:00	1.6	2018-01-20 14:00:00	3.6	2018-01-20 14:00:00	3.9	2018-01-20 14:00:00	4.4	2018-01-20 14:00:00	5	2018-01-20 14:00:00	4.7	2018-01-20 14:00:00	6.7	2018-01-20 14:00:00	2.9	2018-01-20 14:00:00	2.9		2018-01-20 14:00:00	1.6	3.6	3.9	4.4	5	4.7	6.7	2.9	2.9
2018-01-20 15:00:00	1.8	2018-01-20 15:00:00	2.9	2018-01-20 15:00:00	3.9	2018-01-20 15:00:00	4.9	2018-01-20 15:00:00	3.5	2018-01-20 15:00:00	3.7	2018-01-20 15:00:00	7.5	2018-01-20 15:00:00	3.3	2018-01-20 15:00:00	3.3		2018-01-20 15:00:00	1.8	2.9	3.9	4.9	3.5	3.7	7.5	3.3	3.3
2018-01-20 16:00:00	2.1	2018-01-20 16:00:00	2.9	2018-01-20 16:00:00	3.1	2018-01-20 16:00:00	4.1	2018-01-20 16:00:00	3.1	2018-01-20 16:00:00	4.1	2018-01-20 16:00:00	7.4	2018-01-20 16:00:00	2.7	2018-01-20 16:00:00	2.4		2018-01-20 16:00:00	2.1	2.9	3.1	4.1	3.1	4.1	7.4	2.7	2.4
2018-01-20 17:00:00	1.3	2018-01-20 17:00:00	2.5	2018-01-20 17:00:00	2.5	2018-01-20 17:00:00	3	2018-01-20 17:00:00	2.2	2018-01-20 17:00:00	3.1	2018-01-20 17:00:00	7.1	2018-01-20 17:00:00	1.5	2018-01-20 17:00:00	2		2018-01-20 17:00:00	1.3	2.5	2.5	3	2.2	3.1	7.1	1.5	2
2018-01-20 18:00:00	0.6	2018-01-20 18:00:00	2	2018-01-20 18:00:00	1	2018-01-20 18:00:00	2.1	2018-01-20 18:00:00	2	2018-01-20 18:00:00	2.1	2018-01-20 18:00:00	6.1	2018-01-20 18:00:00	1.2	2018-01-20 18:00:00	1		2018-01-20 18:00:00	0.6	2	1	2.1	2	2.1	6.1	1.2	1
2018-01-20 19:00:00	0.6	2018-01-20 19:00:00	2.6	2018-01-20 19:00:00	2.4	2018-01-20 19:00:00	1.7	2018-01-20 19:00:00	2.4	2018-01-20 19:00:00	3	2018-01-20 19:00:00	3.6	2018-01-20 19:00:00	1.9	2018-01-20 19:00:00	0.9		2018-01-20 19:00:00	0.6	2.6	2.4	1.7	2.4	3	3.6	1.9	0.9
2018-01-20 20:00:00	0.8	2018-01-20 20:00:00	2.2	2018-01-20 20:00:00	2.3	2018-01-20 20:00:00	1.5	2018-01-20 20:00:00	2.6	2018-01-20 20:00:00	2.5	2018-01-20 20:00:00	4.1	2018-01-20 20:00:00	1.8	2018-01-20 20:00:00	1		2018-01-20 20:00:00	0.8	2.2	2.3	1.5	2.6	2.5	4.1	1.8	1
2018-01-20 21:00:00	1.2	2018-01-20 21:00:00	2.3	2018-01-20 21:00:00	2.1	2018-01-20 21:00:00	1.8	2018-01-20 21:00:00	2.6	2018-01-20 21:00:00	3.9	2018-01-20 21:00:00	5.9	2018-01-20 21:00:00	1.6	2018-01-20 21:00:00	1.4		2018-01-20 21:00:00	1.2	2.3	2.1	1.8	2.6	3.9	5.9	1.6	1.4
2018-01-20 22:00:00	1.2	2018-01-20 22:00:00	2.8	2018-01-20 22:00:00	2.2	2018-01-20 22:00:00	1.6	2018-01-20 22:00:00	3.3	2018-01-20 22:00:00	3.4	2018-01-20 22:00:00	7.5	2018-01-20 22:00:00	1.7	2018-01-20 22:00:00	1.2		2018-01-20 22:00:00	1.2	2.8	2.2	1.6	3.3	3.4	7.5	1.7	1.2
2018-01-20 23:00:00	1	2018-01-20 23:00:00	2.7	2018-01-20 23:00:00	2	2018-01-20 23:00:00	2.2	2018-01-20 23:00:00	2.6	2018-01-20 23:00:00	3.2	2018-01-20 23:00:00	6.3	2018-01-20 23:00:00	1.2	2018-01-20 23:00:00	1.7		2018-01-20 23:00:00	1	2.7	2	2.2	2.6	3.2	6.3	1.2	1.7
2018-01-21	1	2018-01-21	1.7	2018-01-21	1.6	2018-01-21	1	2018-01-21	2.9	2018-01-21	2.8	2018-01-21	6.9	2018-01-21	1.1	2018-01-21	1.9		2018-01-21	1	1.7	1.6	1	2.9	2.8	6.9	1.1	1.9
2018-01-21 01:00:00	1.8	2018-01-21 01:00:00	1.7	2018-01-21 01:00:00	1.9	2018-01-21 01:00:00	2	2018-01-21 01:00:00	3.5	2018-01-21 01:00:00	4.4	2018-01-21 01:00:00	6.9	2018-01-21 01:00:00	1.2	2018-01-21 01:00:00	1.8		2018-01-21 01:00:00	1.8	1.7	1.9	2	3.5	4.4	6.9	1.2	1.8
2018-01-21 02:00:00	1.8	2018-01-21 02:00:00	1.7	2018-01-21 02:00:00	1.5	2018-01-21 02:00:00	2.4	2018-01-21 02:00:00	4.2	2018-01-21 02:00:00	3.5	2018-01-21 02:00:00	7.1	2018-01-21 02:00:00	1.7	2018-01-21 02:00:00	1.9		2018-01-21 02:00:00	1.8	1.7	1.5	2.4	4.2	3.5	7.1	1.7	1.9
2018-01-21 03:00:00	0.9	2018-01-21 03:00:00	1.8	2018-01-21 03:00:00	0.2	2018-01-21 03:00:00	2.2	2018-01-21 03:00:00	4	2018-01-21 03:00:00	3.7	2018-01-21 03:00:00	7.4	2018-01-21 03:00:00	2	2018-01-21 03:00:00	1.6		2018-01-21 03:00:00	0.9	1.8	0.2	2.2	4	3.7	7.4	2	1.6
2018-01-21 04:00:00	1.4	2018-01-21 04:00:00	2.2	2018-01-21 04:00:00	0.4	2018-01-21 04:00:00	1.9	2018-01-21 04:00:00	4.7	2018-01-21 04:00:00	4.3	2018-01-21 04:00:00	9	2018-01-21 04:00:00	1.5	2018-01-21 04:00:00	1.3		2018-01-21 04:00:00	1.4	2.2	0.4	1.9	4.7	4.3	9	1.5	1.3
2018-01-21 05:00:00	0.9	2018-01-21 05:00:00	1.6	2018-01-21 05:00:00	0.2	2018-01-21 05:00:00	2.6	2018-01-21 05:00:00	4.1	2018-01-21 05:00:00	4.1	2018-01-21 05:00:00	8.2	2018-01-21 05:00:00	1.5	2018-01-21 05:00:00	1.5		2018-01-21 05:00:00	0.9	1.6	0.2	2.6	4.1	4.1	8.2	1.5	1.5
2018-01-21 06:00:00	1.4	2018-01-21 06:00:00	2.2	2018-01-21 06:00:00	1.2	2018-01-21 06:00:00	2.5	2018-01-21 06:00:00	4.7	2018-01-21 06:00:00	4.3	2018-01-21 06:00:00	8.7	2018-01-21 06:00:00	1.8	2018-01-21 06:00:00	1.4		2018-01-21 06:00:00	1.4	2.2	1.2	2.5	4.7	4.3	8.7	1.8	1.4
2018-01-21 07:00:00	0.3	2018-01-21 07:00:00	2.5	2018-01-21 07:00:00	0.2	2018-01-21 07:00:00	2.6	2018-01-21 07:00:00	3.9	2018-01-21 07:00:00	2.9	2018-01-21 07:00:00	8.2	2018-01-21 07:00:00	2	2018-01-21 07:00:00	1.8		2018-01-21 07:00:00	0.3	2.5	0.2	2.6	3.9	2.9	8.2	2	1.8
2018-01-21 08:00:00	0.6	2018-01-21 08:00:00	2.2	2018-01-21 08:00:00	0	2018-01-21 08:00:00	2.5	2018-01-21 08:00:00	3.8	2018-01-21 08:00:00	2.6	2018-01-21 08:00:00	5.8	2018-01-21 08:00:00	2.2	2018-01-21 08:00:00	1.3		2018-01-21 08:00:00	0.6	2.2	0	2.5	3.8	2.6	5.8	2.2	1.3
2018-01-21 09:00:00	0.5	2018-01-21 09:00:00	1.3	2018-01-21 09:00:00	1.7	2018-01-21 09:00:00	2.9	2018-01-21 09:00:00	4.5	2018-01-21 09:00:00	2.6	2018-01-21 09:00:00	4.3	2018-01-21 09:00:00	2.1	2018-01-21 09:00:00	0.6		2018-01-21 09:00:00	0.5	1.3	1.7	2.9	4.5	2.6	4.3	2.1	0.6
2018-01-21 10:00:00	0.5	2018-01-21 10:00:00	0.3	2018-01-21 10:00:00	1.3	2018-01-21 10:00:00	3	2018-01-21 10:00:00	3.8	2018-01-21 10:00:00	2.4	2018-01-21 10:00:00	3.4	2018-01-21 10:00:00	2.7	2018-01-21 10:00:00	0.5		2018-01-21 10:00:00	0.5	0.3	1.3	3	3.8	2.4	3.4	2.7	0.5
2018-01-21 11:00:00	1.6	2018-01-21 11:00:00	2.8	2018-01-21 11:00:00	2.8	2018-01-21 11:00:00	3.1	2018-01-21 11:00:00	3.6	2018-01-21 11:00:00	3.9	2018-01-21 11:00:00	1.5	2018-01-21 11:00:00	3.1	2018-01-21 11:00:00	1.2		2018-01-21 11:00:00	1.6	2.8	2.8	3.1	3.6	3.9	1.5	3.1	1.2
2018-01-21 12:00:00	2.5	2018-01-21 12:00:00	3.6	2018-01-21 12:00:00	2.7	2018-01-21 12:00:00	3.8	2018-01-21 12:00:00	4.4	2018-01-21 12:00:00	4.2	2018-01-21 12:00:00	1.5	2018-01-21 12:00:00	3.5	2018-01-21 12:00:00	2.1		2018-01-21 12:00:00	2.5	3.6	2.7	3.8	4.4	4.2	1.5	3.5	2.1
2018-01-21 13:00:00	2.6	2018-01-21 13:00:00	1.5	2018-01-21 13:00:00	2.2	2018-01-21 13:00:00	3.8	2018-01-21 13:00:00	4.4	2018-01-21 13:00:00	4	2018-01-21 13:00:00	2.3	2018-01-21 13:00:00	3.5	2018-01-21 13:00:00	2.6		2018-01-21 13:00:00	2.6	1.5	2.2	3.8	4.4	4	2.3	3.5	2.6
2018-01-21 14:00:00	2.3	2018-01-21 14:00:00	2.5	2018-01-21 14:00:00	2.2	2018-01-21 14:00:00	3.2	2018-01-21 14:00:00	3.6	2018-01-21 14:00:00	3.8	2018-01-21 14:00:00	1.9	2018-01-21 14:00:00	4	2018-01-21 14:00:00	3.9		2018-01-21 14:00:00	2.3	2.5	2.2	3.2	3.6	3.8	1.9	4	3.9
2018-01-21 15:00:00	3.6	2018-01-21 15:00:00	2.9	2018-01-21 15:00:00	3.2	2018-01-21 15:00:00	3.8	2018-01-21 15:00:00	3.7	2018-01-21 15:00:00	4	2018-01-21 15:00:00	4.7	2018-01-21 15:00:00	3.8	2018-01-21 15:00:00	4.2		2018-01-21 15:00:00	3.6	2.9	3.2	3.8	3.7	4	4.7	3.8	4.2
2018-01-21 16:00:00	2.6	2018-01-21 16:00:00	3.1	2018-01-21 16:00:00	2.5	2018-01-21 16:00:00	3.7	2018-01-21 16:00:00	3.6	2018-01-21 16:00:00	3.6	2018-01-21 16:00:00	4.9	2018-01-21 16:00:00	4.3	2018-01-21 16:00:00	4.4		2018-01-21 16:00:00	2.6	3.1	2.5	3.7	3.6	3.6	4.9	4.3	4.4
2018-01-21 17:00:00	2.6	2018-01-21 17:00:00	2.9	2018-01-21 17:00:00	2.2	2018-01-21 17:00:00	3.3	2018-01-21 17:00:00	3.1	2018-01-21 17:00:00	2.8	2018-01-21 17:00:00	6.3	2018-01-21 17:00:00	3	2018-01-21 17:00:00	4.2		2018-01-21 17:00:00	2.6	2.9	2.2	3.3	3.1	2.8	6.3	3	4.2
2018-01-21 18:00:00	2.7	2018-01-21 18:00:00	2.1	2018-01-21 18:00:00	2.3	2018-01-21 18:00:00	1.8	2018-01-21 18:00:00	1.8	2018-01-21 18:00:00	1.3	2018-01-21 18:00:00	7.1	2018-01-21 18:00:00	3.4	2018-01-21 18:00:00	4		2018-01-21 18:00:00	2.7	2.1	2.3	1.8	1.8	1.3	7.1	3.4	4
2018-01-21 19:00:00	1.3	2018-01-21 19:00:00	1.8	2018-01-21 19:00:00	2.4	2018-01-21 19:00:00	0.8	2018-01-21 19:00:00	2.1	2018-01-21 19:00:00	1.1	2018-01-21 19:00:00	7.3	2018-01-21 19:00:00	3.5	2018-01-21 19:00:00	3.3		2018-01-21 19:00:00	1.3	1.8	2.4	0.8	2.1	1.1	7.3	3.5	3.3
2018-01-21 20:00:00	1	2018-01-21 20:00:00	2.4	2018-01-21 20:00:00	2.8	2018-01-21 20:00:00	2.7	2018-01-21 20:00:00	2	2018-01-21 20:00:00	1.9	2018-01-21 20:00:00	6.3	2018-01-21 20:00:00	1.7	2018-01-21 20:00:00	2.5		2018-01-21 20:00:00	1	2.4	2.8	2.7	2	1.9	6.3	1.7	2.5
2018-01-21 21:00:00	0.9	2018-01-21 21:00:00	2.1	2018-01-21 21:00:00	2.8	2018-01-21 21:00:00	1.7	2018-01-21 21:00:00	1.9	2018-01-21 21:00:00	1.3	2018-01-21 21:00:00	5.2	2018-01-21 21:00:00	0.5	2018-01-21 21:00:00	3.3		2018-01-21 21:00:00	0.9	2.1	2.8	1.7	1.9	1.3	5.2	0.5	3.3
2018-01-21 22:00:00	1	2018-01-21 22:00:00	2	2018-01-21 22:00:00	2.5	2018-01-21 22:00:00	0.6	2018-01-21 22:00:00	1.5	2018-01-21 22:00:00	0.8	2018-01-21 22:00:00	4.7	2018-01-21 22:00:00	2.4	2018-01-21 22:00:00	2.5		2018-01-21 22:00:00	1	2	2.5	0.6	1.5	0.8	4.7	2.4	2.5
2018-01-21 23:00:00	0.9	2018-01-21 23:00:00	1.9	2018-01-21 23:00:00	2.7	2018-01-21 23:00:00	1.3	2018-01-21 23:00:00	1.6	2018-01-21 23:00:00	1.2	2018-01-21 23:00:00	4.4	2018-01-21 23:00:00	1.8	2018-01-21 23:00:00	2		2018-01-21 23:00:00	0.9	1.9	2.7	1.3	1.6	1.2	4.4	1.8	2
2018-01-22	1	2018-01-22	2	2018-01-22	1.7	2018-01-22	1.8	2018-01-22	1.6	2018-01-22	1.4	2018-01-22	4.1	2018-01-22	1.1	2018-01-22	2.3		2018-01-22	1	2	1.7	1.8	1.6	1.4	4.1	1.1	2.3
2018-01-22 01:00:00	0.8	2018-01-22 01:00:00	1.5	2018-01-22 01:00:00	1.3	2018-01-22 01:00:00	2.1	2018-01-22 01:00:00	1.7	2018-01-22 01:00:00	1.7	2018-01-22 01:00:00	4.6	2018-01-22 01:00:00	0.7	2018-01-22 01:00:00	2.9		2018-01-22 01:00:00	0.8	1.5	1.3	2.1	1.7	1.7	4.6	0.7	2.9
2018-01-22 02:00:00	1.5	2018-01-22 02:00:00	0.6	2018-01-22 02:00:00	2.9	2018-01-22 02:00:00	1.1	2018-01-22 02:00:00	2.1	2018-01-22 02:00:00	1.7	2018-01-22 02:00:00	4.5	2018-01-22 02:00:00	1.9	2018-01-22 02:00:00	2.5		2018-01-22 02:00:00	1.5	0.6	2.9	1.1	2.1	1.7	4.5	1.9	2.5
2018-01-22 03:00:00	1.8	2018-01-22 03:00:00	2.7	2018-01-22 03:00:00	1.1	2018-01-22 03:00:00	1.1	2018-01-22 03:00:00	2.2	2018-01-22 03:00:00	1	2018-01-22 03:00:00	3.5	2018-01-22 03:00:00	1.8	2018-01-22 03:00:00	1.4		2018-01-22 03:00:00	1.8	2.7	1.1	1.1	2.2	1	3.5	1.8	1.4
2018-01-22 04:00:00	1.5	2018-01-22 04:00:00	2.9	2018-01-22 04:00:00	1.1	2018-01-22 04:00:00	1.5	2018-01-22 04:00:00	1.5	2018-01-22 04:00:00	1.7	2018-01-22 04:00:00	2.9	2018-01-22 04:00:00	1.9	2018-01-22 04:00:00	2		2018-01-22 04:00:00	1.5	2.9	1.1	1.5	1.5	1.7	2.9	1.9	2
2018-01-22 05:00:00	2.1	2018-01-22 05:00:00	2.5	2018-01-22 05:00:00	0.8	2018-01-22 05:00:00	1.2	2018-01-22 05:00:00	1.8	2018-01-22 05:00:00	1.9	2018-01-22 05:00:00	3.9	2018-01-22 05:00:00	1.1	2018-01-22 05:00:00	0.9		2018-01-22 05:00:00	2.1	2.5	0.8	1.2	1.8	1.9	3.9	1.1	0.9
2018-01-22 06:00:00	0.2	2018-01-22 06:00:00	1.5	2018-01-22 06:00:00	0.1	2018-01-22 06:00:00	1.2	2018-01-22 06:00:00	1.7	2018-01-22 06:00:00	1.9	2018-01-22 06:00:00	4.3	2018-01-22 06:00:00	1.7	2018-01-22 06:00:00	1.2		2018-01-22 06:00:00	0.2	1.5	0.1	1.2	1.7	1.9	4.3	1.7	1.2
2018-01-22 07:00:00	0.2	2018-01-22 07:00:00	2	2018-01-22 07:00:00	0.9	2018-01-22 07:00:00	1.8	2018-01-22 07:00:00	2.8	2018-01-22 07:00:00	1.7	2018-01-22 07:00:00	4.8	2018-01-22 07:00:00	1.6	2018-01-22 07:00:00	0.9		2018-01-22 07:00:00	0.2	2	0.9	1.8	2.8	1.7	4.8	1.6	0.9
2018-01-22 08:00:00	0.9	2018-01-22 08:00:00	0.6	2018-01-22 08:00:00	0.9	2018-01-22 08:00:00	3.4	2018-01-22 08:00:00	4.5	2018-01-22 08:00:00	2.6	2018-01-22 08:00:00	6.3	2018-01-22 08:00:00	1.6	2018-01-22 08:00:00	1.5		2018-01-22 08:00:00	0.9	0.6	0.9	3.4	4.5	2.6	6.3	1.6	1.5
2018-01-22 09:00:00	1.1	2018-01-22 09:00:00	0.1	2018-01-22 09:00:00	1.6	2018-01-22 09:00:00	2.7	2018-01-22 09:00:00	3.3	2018-01-22 09:00:00	1.5	2018-01-22 09:00:00	6.2	2018-01-22 09:00:00	1.6	2018-01-22 09:00:00	1.8		2018-01-22 09:00:00	1.1	0.1	1.6	2.7	3.3	1.5	6.2	1.6	1.8
2018-01-22 10:00:00	0.4	2018-01-22 10:00:00	2.2	2018-01-22 10:00:00	2.3	2018-01-22 10:00:00	3.1	2018-01-22 10:00:00	4.2	2018-01-22 10:00:00	3.9	2018-01-22 10:00:00	8.3	2018-01-22 10:00:00	2.7	2018-01-22 10:00:00	0.6		2018-01-22 10:00:00	0.4	2.2	2.3	3.1	4.2	3.9	8.3	2.7	0.6
2018-01-22 11:00:00	2	2018-01-22 11:00:00	0.4	2018-01-22 11:00:00	2.4	2018-01-22 11:00:00	3	2018-01-22 11:00:00	4.4	2018-01-22 11:00:00	2.6	2018-01-22 11:00:00	8	2018-01-22 11:00:00	1.4	2018-01-22 11:00:00	1.2		2018-01-22 11:00:00	2	0.4	2.4	3	4.4	2.6	8	1.4	1.2
2018-01-22 12:00:00	2.2	2018-01-22 12:00:00	0.2	2018-01-22 12:00:00	1	2018-01-22 12:00:00	3.5	2018-01-22 12:00:00	4.9	2018-01-22 12:00:00	3.2	2018-01-22 12:00:00	7.2	2018-01-22 12:00:00	1.2	2018-01-22 12:00:00	1.8		2018-01-22 12:00:00	2.2	0.2	1	3.5	4.9	3.2	7.2	1.2	1.8
2018-01-22 13:00:00	3.7	2018-01-22 13:00:00	2.6	2018-01-22 13:00:00	3.3	2018-01-22 13:00:00	2.8	2018-01-22 13:00:00	3.5	2018-01-22 13:00:00	2.9	2018-01-22 13:00:00	7	2018-01-22 13:00:00	1.1	2018-01-22 13:00:00	2.5		2018-01-22 13:00:00	3.7	2.6	3.3	2.8	3.5	2.9	7	1.1	2.5
2018-01-22 14:00:00	3.3	2018-01-22 14:00:00	2.7	2018-01-22 14:00:00	3.4	2018-01-22 14:00:00	3.4	2018-01-22 14:00:00	2.5	2018-01-22 14:00:00	3.5	2018-01-22 14:00:00	6.7	2018-01-22 14:00:00	2	2018-01-22 14:00:00	3.7		2018-01-22 14:00:00	3.3	2.7	3.4	3.4	2.5	3.5	6.7	2	3.7
2018-01-22 15:00:00	4.8	2018-01-22 15:00:00	4.5	2018-01-22 15:00:00	4.5	2018-01-22 15:00:00	2.1	2018-01-22 15:00:00	1.3	2018-01-22 15:00:00	5	2018-01-22 15:00:00	6.9	2018-01-22 15:00:00	4.1	2018-01-22 15:00:00	3.9		2018-01-22 15:00:00	4.8	4.5	4.5	2.1	1.3	5	6.9	4.1	3.9
2018-01-22 16:00:00	3.4	2018-01-22 16:00:00	4.5	2018-01-22 16:00:00	4.5	2018-01-22 16:00:00	2.3	2018-01-22 16:00:00	3.2	2018-01-22 16:00:00	4.3	2018-01-22 16:00:00	9.3	2018-01-22 16:00:00	2.9	2018-01-22 16:00:00	3.4		2018-01-22 16:00:00	3.4	4.5	4.5	2.3	3.2	4.3	9.3	2.9	3.4
2018-01-22 17:00:00	3.1	2018-01-22 17:00:00	3.1	2018-01-22 17:00:00	1.9	2018-01-22 17:00:00	2.4	2018-01-22 17:00:00	2.2	2018-01-22 17:00:00	4.4	2018-01-22 17:00:00	6.2	2018-01-22 17:00:00	2.5	2018-01-22 17:00:00	2.8		2018-01-22 17:00:00	3.1	3.1	1.9	2.4	2.2	4.4	6.2	2.5	2.8
2018-01-22 18:00:00	1.3	2018-01-22 18:00:00	2.9	2018-01-22 18:00:00	2.2	2018-01-22 18:00:00	4.2	2018-01-22 18:00:00	5.4	2018-01-22 18:00:00	3.2	2018-01-22 18:00:00	9.8	2018-01-22 18:00:00	4.3	2018-01-22 18:00:00	1.8		2018-01-22 18:00:00	1.3	2.9	2.2	4.2	5.4	3.2	9.8	4.3	1.8
2018-01-22 19:00:00	2.6	2018-01-22 19:00:00	5	2018-01-22 19:00:00	3.2	2018-01-22 19:00:00	4.2	2018-01-22 19:00:00	1.6	2018-01-22 19:00:00	2.9	2018-01-22 19:00:00	12.1	2018-01-22 19:00:00	4.9	2018-01-22 19:00:00	3.2		2018-01-22 19:00:00	2.6	5	3.2	4.2	1.6	2.9	12.1	4.9	3.2
2018-01-22 20:00:00	3.8	2018-01-22 20:00:00	6.9	2018-01-22 20:00:00	4.9	2018-01-22 20:00:00	5.7	2018-01-22 20:00:00	1.8	2018-01-22 20:00:00	1.7	2018-01-22 20:00:00	13.5	2018-01-22 20:00:00	6.1	2018-01-22 20:00:00	3.7		2018-01-22 20:00:00	3.8	6.9	4.9	5.7	1.8	1.7	13.5	6.1	3.7
2018-01-22 21:00:00	4.2	2018-01-22 21:00:00	6.8	2018-01-22 21:00:00	5.5	2018-01-22 21:00:00	4.2	2018-01-22 21:00:00	3.7	2018-01-22 21:00:00	3.7	2018-01-22 21:00:00	11.9	2018-01-22 21:00:00	5.1	2018-01-22 21:00:00	3.1		2018-01-22 21:00:00	4.2	6.8	5.5	4.2	3.7	3.7	11.9	5.1	3.1
2018-01-22 22:00:00	2.2	2018-01-22 22:00:00	6.1	2018-01-22 22:00:00	4.5	2018-01-22 22:00:00	5.4	2018-01-22 22:00:00	3.2	2018-01-22 22:00:00	2.3	2018-01-22 22:00:00	11	2018-01-22 22:00:00	6.9	2018-01-22 22:00:00	2.6		2018-01-22 22:00:00	2.2	6.1	4.5	5.4	3.2	2.3	11	6.9	2.6
2018-01-22 23:00:00	3.9	2018-01-22 23:00:00	7.5	2018-01-22 23:00:00	6	2018-01-22 23:00:00	5.3	2018-01-22 23:00:00	4.8	2018-01-22 23:00:00	5.1	2018-01-22 23:00:00	12.7	2018-01-22 23:00:00	6.5	2018-01-22 23:00:00	2.8		2018-01-22 23:00:00	3.9	7.5	6	5.3	4.8	5.1	12.7	6.5	2.8
2018-01-23	4.1	2018-01-23	7.4	2018-01-23	7.9	2018-01-23	4.7	2018-01-23	4.3	2018-01-23	4.7	2018-01-23	12.5	2018-01-23	7.3	2018-01-23	3.5		2018-01-23	4.1	7.4	7.9	4.7	4.3	4.7	12.5	7.3	3.5
2018-01-23 01:00:00	4.5	2018-01-23 01:00:00	7.2	2018-01-23 01:00:00	6.5	2018-01-23 01:00:00	6.7	2018-01-23 01:00:00	2.2	2018-01-23 01:00:00	5.9	2018-01-23 01:00:00	11.3	2018-01-23 01:00:00	7.3	2018-01-23 01:00:00	2.5		2018-01-23 01:00:00	4.5	7.2	6.5	6.7	2.2	5.9	11.3	7.3	2.5
2018-01-23 02:00:00	3.1	2018-01-23 02:00:00	5.7	2018-01-23 02:00:00	6.9	2018-01-23 02:00:00	5	2018-01-23 02:00:00	3.9	2018-01-23 02:00:00	5.1	2018-01-23 02:00:00	10.5	2018-01-23 02:00:00	4.9	2018-01-23 02:00:00	3.1		2018-01-23 02:00:00	3.1	5.7	6.9	5	3.9	5.1	10.5	4.9	3.1
2018-01-23 03:00:00	3.2	2018-01-23 03:00:00	5.1	2018-01-23 03:00:00	5.8	2018-01-23 03:00:00	5.4	2018-01-23 03:00:00	4.6	2018-01-23 03:00:00	3.3	2018-01-23 03:00:00	9.2	2018-01-23 03:00:00	3.9	2018-01-23 03:00:00	2.3		2018-01-23 03:00:00	3.2	5.1	5.8	5.4	4.6	3.3	9.2	3.9	2.3
2018-01-23 04:00:00	3.5	2018-01-23 04:00:00	4.2	2018-01-23 04:00:00	5.6	2018-01-23 04:00:00	4.2	2018-01-23 04:00:00	4	2018-01-23 04:00:00	1.9	2018-01-23 04:00:00	8.8	2018-01-23 04:00:00	4.6	2018-01-23 04:00:00	3.3		2018-01-23 04:00:00	3.5	4.2	5.6	4.2	4	1.9	8.8	4.6	3.3
2018-01-23 05:00:00	3.7	2018-01-23 05:00:00	5.5	2018-01-23 05:00:00	5.7	2018-01-23 05:00:00	5.3	2018-01-23 05:00:00	4.8	2018-01-23 05:00:00	1.2	2018-01-23 05:00:00	9.2	2018-01-23 05:00:00	5.4	2018-01-23 05:00:00	3.5		2018-01-23 05:00:00	3.7	5.5	5.7	5.3	4.8	1.2	9.2	5.4	3.5
2018-01-23 06:00:00	2.8	2018-01-23 06:00:00	5.6	2018-01-23 06:00:00	5.8	2018-01-23 06:00:00	5.1	2018-01-23 06:00:00	4.1	2018-01-23 06:00:00	2.5	2018-01-23 06:00:00	8.8	2018-01-23 06:00:00	4.6	2018-01-23 06:00:00	3.3		2018-01-23 06:00:00	2.8	5.6	5.8	5.1	4.1	2.5	8.8	4.6	3.3
2018-01-23 07:00:00	3.3	2018-01-23 07:00:00	6.3	2018-01-23 07:00:00	6.1	2018-01-23 07:00:00	6.1	2018-01-23 07:00:00	4.4	2018-01-23 07:00:00	4.2	2018-01-23 07:00:00	9.3	2018-01-23 07:00:00	5.7	2018-01-23 07:00:00	2.6		2018-01-23 07:00:00	3.3	6.3	6.1	6.1	4.4	4.2	9.3	5.7	2.6
2018-01-23 08:00:00	2.5	2018-01-23 08:00:00	6.8	2018-01-23 08:00:00	7	2018-01-23 08:00:00	6.9	2018-01-23 08:00:00	4.9	2018-01-23 08:00:00	2.5	2018-01-23 08:00:00	10.2	2018-01-23 08:00:00	6.2	2018-01-23 08:00:00	3.5		2018-01-23 08:00:00	2.5	6.8	7	6.9	4.9	2.5	10.2	6.2	3.5
2018-01-23 09:00:00	3.4	2018-01-23 09:00:00	7.3	2018-01-23 09:00:00	7.2	2018-01-23 09:00:00	7.3	2018-01-23 09:00:00	6.3	2018-01-23 09:00:00	3.4	2018-01-23 09:00:00	11.2	2018-01-23 09:00:00	5.4	2018-01-23 09:00:00	3		2018-01-23 09:00:00	3.4	7.3	7.2	7.3	6.3	3.4	11.2	5.4	3
2018-01-23 10:00:00	3.4	2018-01-23 10:00:00	6.4	2018-01-23 10:00:00	6.6	2018-01-23 10:00:00	6.7	2018-01-23 10:00:00	5.8	2018-01-23 10:00:00	4.6	2018-01-23 10:00:00	11.2	2018-01-23 10:00:00	4.7	2018-01-23 10:00:00	2.8		2018-01-23 10:00:00	3.4	6.4	6.6	6.7	5.8	4.6	11.2	4.7	2.8
2018-01-23 11:00:00	3.5	2018-01-23 11:00:00	6	2018-01-23 11:00:00	6.2	2018-01-23 11:00:00	6.9	2018-01-23 11:00:00	7.3	2018-01-23 11:00:00	5.4	2018-01-23 11:00:00	12.7	2018-01-23 11:00:00	5.6	2018-01-23 11:00:00	3.7		2018-01-23 11:00:00	3.5	6	6.2	6.9	7.3	5.4	12.7	5.6	3.7
2018-01-23 12:00:00	4.2	2018-01-23 12:00:00	5.9	2018-01-23 12:00:00	6.9	2018-01-23 12:00:00	6.7	2018-01-23 12:00:00	7.3	2018-01-23 12:00:00	5.8	2018-01-23 12:00:00	11.3	2018-01-23 12:00:00	4.7	2018-01-23 12:00:00	3.1		2018-01-23 12:00:00	4.2	5.9	6.9	6.7	7.3	5.8	11.3	4.7	3.1
2018-01-23 13:00:00	4	2018-01-23 13:00:00	5.2	2018-01-23 13:00:00	6.3	2018-01-23 13:00:00	5.8	2018-01-23 13:00:00	6.9	2018-01-23 13:00:00	6.1	2018-01-23 13:00:00	10.9	2018-01-23 13:00:00	4.6	2018-01-23 13:00:00	3.7		2018-01-23 13:00:00	4	5.2	6.3	5.8	6.9	6.1	10.9	4.6	3.7
2018-01-23 14:00:00	4.3	2018-01-23 14:00:00	6	2018-01-23 14:00:00	6.9	2018-01-23 14:00:00	5.7	2018-01-23 14:00:00	6	2018-01-23 14:00:00	6.4	2018-01-23 14:00:00	10.6	2018-01-23 14:00:00	5.1	2018-01-23 14:00:00	4.9		2018-01-23 14:00:00	4.3	6	6.9	5.7	6	6.4	10.6	5.1	4.9
2018-01-23 15:00:00	3.4	2018-01-23 15:00:00	5.7	2018-01-23 15:00:00	6.5	2018-01-23 15:00:00	6.1	2018-01-23 15:00:00	6.3	2018-01-23 15:00:00	5.3	2018-01-23 15:00:00	11	2018-01-23 15:00:00	5.6	2018-01-23 15:00:00	3.8		2018-01-23 15:00:00	3.4	5.7	6.5	6.1	6.3	5.3	11	5.6	3.8
2018-01-23 16:00:00	3.8	2018-01-23 16:00:00	6.4	2018-01-23 16:00:00	5.9	2018-01-23 16:00:00	5.4	2018-01-23 16:00:00	6.1	2018-01-23 16:00:00	5.4	2018-01-23 16:00:00	10.9	2018-01-23 16:00:00	4.5	2018-01-23 16:00:00	4.2		2018-01-23 16:00:00	3.8	6.4	5.9	5.4	6.1	5.4	10.9	4.5	4.2
2018-01-23 17:00:00	2	2018-01-23 17:00:00	5.5	2018-01-23 17:00:00	6	2018-01-23 17:00:00	6	2018-01-23 17:00:00	4.5	2018-01-23 17:00:00	2.5	2018-01-23 17:00:00	8.4	2018-01-23 17:00:00	4.1	2018-01-23 17:00:00	3.6		2018-01-23 17:00:00	2	5.5	6	6	4.5	2.5	8.4	4.1	3.6
2018-01-23 18:00:00	2.5	2018-01-23 18:00:00	6.3	2018-01-23 18:00:00	5.4	2018-01-23 18:00:00	6.2	2018-01-23 18:00:00	4.8	2018-01-23 18:00:00	2	2018-01-23 18:00:00	8.8	2018-01-23 18:00:00	4.7	2018-01-23 18:00:00	2.4		2018-01-23 18:00:00	2.5	6.3	5.4	6.2	4.8	2	8.8	4.7	2.4
2018-01-23 19:00:00	2.8	2018-01-23 19:00:00	6.9	2018-01-23 19:00:00	4.7	2018-01-23 19:00:00	5.4	2018-01-23 19:00:00	2.6	2018-01-23 19:00:00	0.7	2018-01-23 19:00:00	9.9	2018-01-23 19:00:00	5.5	2018-01-23 19:00:00	2.5		2018-01-23 19:00:00	2.8	6.9	4.7	5.4	2.6	0.7	9.9	5.5	2.5
2018-01-23 20:00:00	3.7	2018-01-23 20:00:00	6.9	2018-01-23 20:00:00	4.9	2018-01-23 20:00:00	3.6	2018-01-23 20:00:00	4.3	2018-01-23 20:00:00	0.7	2018-01-23 20:00:00	9.7	2018-01-23 20:00:00	4.8	2018-01-23 20:00:00	3.6		2018-01-23 20:00:00	3.7	6.9	4.9	3.6	4.3	0.7	9.7	4.8	3.6
2018-01-23 21:00:00	3.5	2018-01-23 21:00:00	5.5	2018-01-23 21:00:00	5.7	2018-01-23 21:00:00	3.6	2018-01-23 21:00:00	2.9	2018-01-23 21:00:00	1.4	2018-01-23 21:00:00	10.3	2018-01-23 21:00:00	3.9	2018-01-23 21:00:00	3.3		2018-01-23 21:00:00	3.5	5.5	5.7	3.6	2.9	1.4	10.3	3.9	3.3
2018-01-23 22:00:00	3.2	2018-01-23 22:00:00	4.8	2018-01-23 22:00:00	4.2	2018-01-23 22:00:00	4.6	2018-01-23 22:00:00	3.6	2018-01-23 22:00:00	1.7	2018-01-23 22:00:00	10.2	2018-01-23 22:00:00	4	2018-01-23 22:00:00	2.5		2018-01-23 22:00:00	3.2	4.8	4.2	4.6	3.6	1.7	10.2	4	2.5
2018-01-23 23:00:00	2.8	2018-01-23 23:00:00	6.5	2018-01-23 23:00:00	4.7	2018-01-23 23:00:00	5.8	2018-01-23 23:00:00	1.6	2018-01-23 23:00:00	0.8	2018-01-23 23:00:00	9.2	2018-01-23 23:00:00	4.5	2018-01-23 23:00:00	2.2		2018-01-23 23:00:00	2.8	6.5	4.7	5.8	1.6	0.8	9.2	4.5	2.2
2018-01-24	2.4	2018-01-24	4.8	2018-01-24	4.3	2018-01-24	4.7	2018-01-24	2.3	2018-01-24	1.1	2018-01-24	8.7	2018-01-24	5.7	2018-01-24	2.3		2018-01-24	2.4	4.8	4.3	4.7	2.3	1.1	8.7	5.7	2.3
2018-01-24 01:00:00	3.5	2018-01-24 01:00:00	4.8	2018-01-24 01:00:00	4	2018-01-24 01:00:00	5.3	2018-01-24 01:00:00	3.1	2018-01-24 01:00:00	1.2	2018-01-24 01:00:00	11.3	2018-01-24 01:00:00	4.6	2018-01-24 01:00:00	3		2018-01-24 01:00:00	3.5	4.8	4	5.3	3.1	1.2	11.3	4.6	3
2018-01-24 02:00:00	2.2	2018-01-24 02:00:00	5	2018-01-24 02:00:00	5.6	2018-01-24 02:00:00	5.3	2018-01-24 02:00:00	2.4	2018-01-24 02:00:00	0.4	2018-01-24 02:00:00	10.3	2018-01-24 02:00:00	4.6	2018-01-24 02:00:00	2.1		2018-01-24 02:00:00	2.2	5	5.6	5.3	2.4	0.4	10.3	4.6	2.1
2018-01-24 03:00:00	2.5	2018-01-24 03:00:00	5.5	2018-01-24 03:00:00	4.8	2018-01-24 03:00:00	4	2018-01-24 03:00:00	3.4	2018-01-24 03:00:00	1.3	2018-01-24 03:00:00	10.7	2018-01-24 03:00:00	3.2	2018-01-24 03:00:00	1.2		2018-01-24 03:00:00	2.5	5.5	4.8	4	3.4	1.3	10.7	3.2	1.2
2018-01-24 04:00:00	1.8	2018-01-24 04:00:00	4.7	2018-01-24 04:00:00	5.8	2018-01-24 04:00:00	5.3	2018-01-24 04:00:00	2.5	2018-01-24 04:00:00	1.3	2018-01-24 04:00:00	8.5	2018-01-24 04:00:00	3.9	2018-01-24 04:00:00	1.6		2018-01-24 04:00:00	1.8	4.7	5.8	5.3	2.5	1.3	8.5	3.9	1.6
2018-01-24 05:00:00	1.8	2018-01-24 05:00:00	5.1	2018-01-24 05:00:00	4.2	2018-01-24 05:00:00	6	2018-01-24 05:00:00	2.7	2018-01-24 05:00:00	0.4	2018-01-24 05:00:00	9	2018-01-24 05:00:00	4.6	2018-01-24 05:00:00	1.9		2018-01-24 05:00:00	1.8	5.1	4.2	6	2.7	0.4	9	4.6	1.9
2018-01-24 06:00:00	2.4	2018-01-24 06:00:00	5.3	2018-01-24 06:00:00	5.8	2018-01-24 06:00:00	5.6	2018-01-24 06:00:00	3.5	2018-01-24 06:00:00	0.5	2018-01-24 06:00:00	9.1	2018-01-24 06:00:00	5.1	2018-01-24 06:00:00	2.5		2018-01-24 06:00:00	2.4	5.3	5.8	5.6	3.5	0.5	9.1	5.1	2.5
2018-01-24 07:00:00	2.2	2018-01-24 07:00:00	5.4	2018-01-24 07:00:00	5.1	2018-01-24 07:00:00	5.3	2018-01-24 07:00:00	3.6	2018-01-24 07:00:00	3.7	2018-01-24 07:00:00	10.3	2018-01-24 07:00:00	5.3	2018-01-24 07:00:00	1.6		2018-01-24 07:00:00	2.2	5.4	5.1	5.3	3.6	3.7	10.3	5.3	1.6
2018-01-24 08:00:00	2.9	2018-01-24 08:00:00	4.9	2018-01-24 08:00:00	4.4	2018-01-24 08:00:00	4.7	2018-01-24 08:00:00	3.9	2018-01-24 08:00:00	2.8	2018-01-24 08:00:00	9.6	2018-01-24 08:00:00	5.2	2018-01-24 08:00:00	2.6		2018-01-24 08:00:00	2.9	4.9	4.4	4.7	3.9	2.8	9.6	5.2	2.6
2018-01-24 09:00:00	2.3	2018-01-24 09:00:00	4.9	2018-01-24 09:00:00	4.5	2018-01-24 09:00:00	4.7	2018-01-24 09:00:00	4.9	2018-01-24 09:00:00	4.1	2018-01-24 09:00:00	8.7	2018-01-24 09:00:00	4.4	2018-01-24 09:00:00	1.2		2018-01-24 09:00:00	2.3	4.9	4.5	4.7	4.9	4.1	8.7	4.4	1.2
2018-01-24 10:00:00	2.8	2018-01-24 10:00:00	4.7	2018-01-24 10:00:00	4.5	2018-01-24 10:00:00	5	2018-01-24 10:00:00	5.2	2018-01-24 10:00:00	3.5	2018-01-24 10:00:00	8.5	2018-01-24 10:00:00	2.7	2018-01-24 10:00:00	1.2		2018-01-24 10:00:00	2.8	4.7	4.5	5	5.2	3.5	8.5	2.7	1.2
2018-01-24 11:00:00	2.3	2018-01-24 11:00:00	4.7	2018-01-24 11:00:00	4.6	2018-01-24 11:00:00	5.1	2018-01-24 11:00:00	6	2018-01-24 11:00:00	4.3	2018-01-24 11:00:00	9.3	2018-01-24 11:00:00	3.6	2018-01-24 11:00:00	4.1		2018-01-24 11:00:00	2.3	4.7	4.6	5.1	6	4.3	9.3	3.6	4.1
2018-01-24 12:00:00	2.4	2018-01-24 12:00:00	4.2	2018-01-24 12:00:00	4.6	2018-01-24 12:00:00	5.4	2018-01-24 12:00:00	6.6	2018-01-24 12:00:00	3.9	2018-01-24 12:00:00	9.2	2018-01-24 12:00:00	3.9	2018-01-24 12:00:00	3.9		2018-01-24 12:00:00	2.4	4.2	4.6	5.4	6.6	3.9	9.2	3.9	3.9
2018-01-24 13:00:00	3.1	2018-01-24 13:00:00	4.6	2018-01-24 13:00:00	5	2018-01-24 13:00:00	5.2	2018-01-24 13:00:00	6.9	2018-01-24 13:00:00	3.7	2018-01-24 13:00:00	9.8	2018-01-24 13:00:00	2.9	2018-01-24 13:00:00	4.3		2018-01-24 13:00:00	3.1	4.6	5	5.2	6.9	3.7	9.8	2.9	4.3
2018-01-24 14:00:00	3.1	2018-01-24 14:00:00	5.6	2018-01-24 14:00:00	5.3	2018-01-24 14:00:00	5.8	2018-01-24 14:00:00	5.8	2018-01-24 14:00:00	4.8	2018-01-24 14:00:00	9.4	2018-01-24 14:00:00	2.7	2018-01-24 14:00:00	4.1		2018-01-24 14:00:00	3.1	5.6	5.3	5.8	5.8	4.8	9.4	2.7	4.1
2018-01-24 15:00:00	2.8	2018-01-24 15:00:00	6.1	2018-01-24 15:00:00	6.1	2018-01-24 15:00:00	6.8	2018-01-24 15:00:00	5.8	2018-01-24 15:00:00	5.2	2018-01-24 15:00:00	10.1	2018-01-24 15:00:00	3.6	2018-01-24 15:00:00	4.6		2018-01-24 15:00:00	2.8	6.1	6.1	6.8	5.8	5.2	10.1	3.6	4.6
2018-01-24 16:00:00	2.5	2018-01-24 16:00:00	6	2018-01-24 16:00:00	7.4	2018-01-24 16:00:00	6.4	2018-01-24 16:00:00	8.7	2018-01-24 16:00:00	4.1	2018-01-24 16:00:00	9.2	2018-01-24 16:00:00	3.2	2018-01-24 16:00:00	3.4		2018-01-24 16:00:00	2.5	6	7.4	6.4	8.7	4.1	9.2	3.2	3.4
2018-01-24 17:00:00	2.9	2018-01-24 17:00:00	5.1	2018-01-24 17:00:00	5.8	2018-01-24 17:00:00	6.3	2018-01-24 17:00:00	9.3	2018-01-24 17:00:00	3.9	2018-01-24 17:00:00	8.6	2018-01-24 17:00:00	4.2	2018-01-24 17:00:00	2.1		2018-01-24 17:00:00	2.9	5.1	5.8	6.3	9.3	3.9	8.6	4.2	2.1
2018-01-24 18:00:00	3	2018-01-24 18:00:00	5.9	2018-01-24 18:00:00	5.5	2018-01-24 18:00:00	5.9	2018-01-24 18:00:00	7	2018-01-24 18:00:00	4.4	2018-01-24 18:00:00	8.6	2018-01-24 18:00:00	3.3	2018-01-24 18:00:00	3.1		2018-01-24 18:00:00	3	5.9	5.5	5.9	7	4.4	8.6	3.3	3.1
2018-01-24 19:00:00	2.8	2018-01-24 19:00:00	5.6	2018-01-24 19:00:00	6.4	2018-01-24 19:00:00	6	2018-01-24 19:00:00	8.2	2018-01-24 19:00:00	3.9	2018-01-24 19:00:00	9.1	2018-01-24 19:00:00	3.4	2018-01-24 19:00:00	1		2018-01-24 19:00:00	2.8	5.6	6.4	6	8.2	3.9	9.1	3.4	1
2018-01-24 20:00:00	2.8	2018-01-24 20:00:00	5.2	2018-01-24 20:00:00	6.6	2018-01-24 20:00:00	5.5	2018-01-24 20:00:00	8	2018-01-24 20:00:00	4.2	2018-01-24 20:00:00	8.7	2018-01-24 20:00:00	3.7	2018-01-24 20:00:00	1.4		2018-01-24 20:00:00	2.8	5.2	6.6	5.5	8	4.2	8.7	3.7	1.4
2018-01-24 21:00:00	1.7	2018-01-24 21:00:00	5.3	2018-01-24 21:00:00	6.3	2018-01-24 21:00:00	4	2018-01-24 21:00:00	7.4	2018-01-24 21:00:00	3.8	2018-01-24 21:00:00	8.6	2018-01-24 21:00:00	2.9	2018-01-24 21:00:00	0.8		2018-01-24 21:00:00	1.7	5.3	6.3	4	7.4	3.8	8.6	2.9	0.8
2018-01-24 22:00:00	2.8	2018-01-24 22:00:00	5.8	2018-01-24 22:00:00	7	2018-01-24 22:00:00	6.5	2018-01-24 22:00:00	7.8	2018-01-24 22:00:00	3.9	2018-01-24 22:00:00	7.7	2018-01-24 22:00:00	4.1	2018-01-24 22:00:00	0.6		2018-01-24 22:00:00	2.8	5.8	7	6.5	7.8	3.9	7.7	4.1	0.6
2018-01-24 23:00:00	2.1	2018-01-24 23:00:00	5.3	2018-01-24 23:00:00	7.5	2018-01-24 23:00:00	6.5	2018-01-24 23:00:00	5.2	2018-01-24 23:00:00	3.4	2018-01-24 23:00:00	8.6	2018-01-24 23:00:00	4.7	2018-01-24 23:00:00	1.5		2018-01-24 23:00:00	2.1	5.3	7.5	6.5	5.2	3.4	8.6	4.7	1.5
2018-01-25	2.9	2018-01-25	4.9	2018-01-25	6.2	2018-01-25	6.5	2018-01-25	7.2	2018-01-25	3.4	2018-01-25	8.1	2018-01-25	4.4	2018-01-25	1.9		2018-01-25	2.9	4.9	6.2	6.5	7.2	3.4	8.1	4.4	1.9
2018-01-25 01:00:00	2	2018-01-25 01:00:00	5.7	2018-01-25 01:00:00	6.9	2018-01-25 01:00:00	5.6	2018-01-25 01:00:00	5.1	2018-01-25 01:00:00	3.4	2018-01-25 01:00:00	7.8	2018-01-25 01:00:00	3.8	2018-01-25 01:00:00	1.6		2018-01-25 01:00:00	2	5.7	6.9	5.6	5.1	3.4	7.8	3.8	1.6
2018-01-25 02:00:00	3.3	2018-01-25 02:00:00	5.1	2018-01-25 02:00:00	7.1	2018-01-25 02:00:00	6.6	2018-01-25 02:00:00	8.2	2018-01-25 02:00:00	4.6	2018-01-25 02:00:00	7.2	2018-01-25 02:00:00	3.7	2018-01-25 02:00:00	1.4		2018-01-25 02:00:00	3.3	5.1	7.1	6.6	8.2	4.6	7.2	3.7	1.4
2018-01-25 03:00:00	4.1	2018-01-25 03:00:00	5.1	2018-01-25 03:00:00	6.6	2018-01-25 03:00:00	4.5	2018-01-25 03:00:00	3	2018-01-25 03:00:00	4	2018-01-25 03:00:00	7.6	2018-01-25 03:00:00	4.6	2018-01-25 03:00:00	4.3		2018-01-25 03:00:00	4.1	5.1	6.6	4.5	3	4	7.6	4.6	4.3
2018-01-25 04:00:00	1.6	2018-01-25 04:00:00	5.4	2018-01-25 04:00:00	5.9	2018-01-25 04:00:00	5.3	2018-01-25 04:00:00	7.4	2018-01-25 04:00:00	4.5	2018-01-25 04:00:00	6.4	2018-01-25 04:00:00	4.6	2018-01-25 04:00:00	2.2		2018-01-25 04:00:00	1.6	5.4	5.9	5.3	7.4	4.5	6.4	4.6	2.2
2018-01-25 05:00:00	3.2	2018-01-25 05:00:00	5	2018-01-25 05:00:00	5.9	2018-01-25 05:00:00	6.5	2018-01-25 05:00:00	5.2	2018-01-25 05:00:00	4.8	2018-01-25 05:00:00	7.4	2018-01-25 05:00:00	4.1	2018-01-25 05:00:00	5		2018-01-25 05:00:00	3.2	5	5.9	6.5	5.2	4.8	7.4	4.1	5
2018-01-25 06:00:00	3	2018-01-25 06:00:00	4.8	2018-01-25 06:00:00	5.9	2018-01-25 06:00:00	5.2	2018-01-25 06:00:00	7.7	2018-01-25 06:00:00	5.5	2018-01-25 06:00:00	8.5	2018-01-25 06:00:00	4	2018-01-25 06:00:00	1.5		2018-01-25 06:00:00	3	4.8	5.9	5.2	7.7	5.5	8.5	4	1.5
2018-01-25 07:00:00	3.5	2018-01-25 07:00:00	5.3	2018-01-25 07:00:00	4.9	2018-01-25 07:00:00	5.5	2018-01-25 07:00:00	6.4	2018-01-25 07:00:00	4.2	2018-01-25 07:00:00	9.3	2018-01-25 07:00:00	4.4	2018-01-25 07:00:00	1.7		2018-01-25 07:00:00	3.5	5.3	4.9	5.5	6.4	4.2	9.3	4.4	1.7
2018-01-25 08:00:00	3.4	2018-01-25 08:00:00	5.9	2018-01-25 08:00:00	6.5	2018-01-25 08:00:00	5.4	2018-01-25 08:00:00	5.6	2018-01-25 08:00:00	4.9	2018-01-25 08:00:00	9.3	2018-01-25 08:00:00	4.3	2018-01-25 08:00:00	1.8		2018-01-25 08:00:00	3.4	5.9	6.5	5.4	5.6	4.9	9.3	4.3	1.8
2018-01-25 09:00:00	3.1	2018-01-25 09:00:00	5.8	2018-01-25 09:00:00	7.4	2018-01-25 09:00:00	6.8	2018-01-25 09:00:00	6.6	2018-01-25 09:00:00	5.3	2018-01-25 09:00:00	9	2018-01-25 09:00:00	4.7	2018-01-25 09:00:00	0.5		2018-01-25 09:00:00	3.1	5.8	7.4	6.8	6.6	5.3	9	4.7	0.5
2018-01-25 10:00:00	4.5	2018-01-25 10:00:00	5.8	2018-01-25 10:00:00	6.6	2018-01-25 10:00:00	6.8	2018-01-25 10:00:00	6.5	2018-01-25 10:00:00	5.2	2018-01-25 10:00:00	9.1	2018-01-25 10:00:00	4.9	2018-01-25 10:00:00	0.9		2018-01-25 10:00:00	4.5	5.8	6.6	6.8	6.5	5.2	9.1	4.9	0.9
2018-01-25 11:00:00	2.4	2018-01-25 11:00:00	5.9	2018-01-25 11:00:00	6.7	2018-01-25 11:00:00	6.9	2018-01-25 11:00:00	7.4	2018-01-25 11:00:00	5.2	2018-01-25 11:00:00	8.5	2018-01-25 11:00:00	5.4	2018-01-25 11:00:00	1.6		2018-01-25 11:00:00	2.4	5.9	6.7	6.9	7.4	5.2	8.5	5.4	1.6
2018-01-25 12:00:00	3.5	2018-01-25 12:00:00	5.7	2018-01-25 12:00:00	6.1	2018-01-25 12:00:00	7.5	2018-01-25 12:00:00	7.6	2018-01-25 12:00:00	5.2	2018-01-25 12:00:00	9.5	2018-01-25 12:00:00	4.5	2018-01-25 12:00:00	1.4		2018-01-25 12:00:00	3.5	5.7	6.1	7.5	7.6	5.2	9.5	4.5	1.4
2018-01-25 13:00:00	3.2	2018-01-25 13:00:00	5.6	2018-01-25 13:00:00	7	2018-01-25 13:00:00	7.1	2018-01-25 13:00:00	9	2018-01-25 13:00:00	6.7	2018-01-25 13:00:00	11.7	2018-01-25 13:00:00	4	2018-01-25 13:00:00	1		2018-01-25 13:00:00	3.2	5.6	7	7.1	9	6.7	11.7	4	1
2018-01-25 14:00:00	3.7	2018-01-25 14:00:00	6.3	2018-01-25 14:00:00	6.6	2018-01-25 14:00:00	5.9	2018-01-25 14:00:00	8.2	2018-01-25 14:00:00	6.9	2018-01-25 14:00:00	11.7	2018-01-25 14:00:00	3.9	2018-01-25 14:00:00	1.4		2018-01-25 14:00:00	3.7	6.3	6.6	5.9	8.2	6.9	11.7	3.9	1.4
2018-01-25 15:00:00	4.7	2018-01-25 15:00:00	5.5	2018-01-25 15:00:00	6.8	2018-01-25 15:00:00	8.3	2018-01-25 15:00:00	8.5	2018-01-25 15:00:00	6.7	2018-01-25 15:00:00	11	2018-01-25 15:00:00	3.9	2018-01-25 15:00:00	2.8		2018-01-25 15:00:00	4.7	5.5	6.8	8.3	8.5	6.7	11	3.9	2.8
2018-01-25 16:00:00	5.8	2018-01-25 16:00:00	5.4	2018-01-25 16:00:00	6.5	2018-01-25 16:00:00	7.6	2018-01-25 16:00:00	9	2018-01-25 16:00:00	6.7	2018-01-25 16:00:00	11.3	2018-01-25 16:00:00	3.8	2018-01-25 16:00:00	1.5		2018-01-25 16:00:00	5.8	5.4	6.5	7.6	9	6.7	11.3	3.8	1.5
2018-01-25 17:00:00	4.4	2018-01-25 17:00:00	5.7	2018-01-25 17:00:00	6.5	2018-01-25 17:00:00	7.1	2018-01-25 17:00:00	8.5	2018-01-25 17:00:00	6.9	2018-01-25 17:00:00	11.8	2018-01-25 17:00:00	4.1	2018-01-25 17:00:00	0.9		2018-01-25 17:00:00	4.4	5.7	6.5	7.1	8.5	6.9	11.8	4.1	0.9
2018-01-25 18:00:00	4.3	2018-01-25 18:00:00	6.1	2018-01-25 18:00:00	7.3	2018-01-25 18:00:00	8.2	2018-01-25 18:00:00	9.2	2018-01-25 18:00:00	7.4	2018-01-25 18:00:00	11.3	2018-01-25 18:00:00	4.4	2018-01-25 18:00:00	1.5		2018-01-25 18:00:00	4.3	6.1	7.3	8.2	9.2	7.4	11.3	4.4	1.5
2018-01-25 19:00:00	4.5	2018-01-25 19:00:00	6	2018-01-25 19:00:00	7.7	2018-01-25 19:00:00	8.1	2018-01-25 19:00:00	9.2	2018-01-25 19:00:00	6.7	2018-01-25 19:00:00	12.7	2018-01-25 19:00:00	4.9	2018-01-25 19:00:00	2.7		2018-01-25 19:00:00	4.5	6	7.7	8.1	9.2	6.7	12.7	4.9	2.7
2018-01-25 20:00:00	4.1	2018-01-25 20:00:00	6.1	2018-01-25 20:00:00	7	2018-01-25 20:00:00	8	2018-01-25 20:00:00	8.9	2018-01-25 20:00:00	6.5	2018-01-25 20:00:00	11.5	2018-01-25 20:00:00	4.8	2018-01-25 20:00:00	0.9		2018-01-25 20:00:00	4.1	6.1	7	8	8.9	6.5	11.5	4.8	0.9
2018-01-25 21:00:00	3.9	2018-01-25 21:00:00	5.6	2018-01-25 21:00:00	7.6	2018-01-25 21:00:00	7.4	2018-01-25 21:00:00	8.7	2018-01-25 21:00:00	6.3	2018-01-25 21:00:00	11.1	2018-01-25 21:00:00	3.9	2018-01-25 21:00:00	0.6		2018-01-25 21:00:00	3.9	5.6	7.6	7.4	8.7	6.3	11.1	3.9	0.6
2018-01-25 22:00:00	4.4	2018-01-25 22:00:00	5.2	2018-01-25 22:00:00	7.1	2018-01-25 22:00:00	7.9	2018-01-25 22:00:00	10.5	2018-01-25 22:00:00	6.2	2018-01-25 22:00:00	11.7	2018-01-25 22:00:00	4.4	2018-01-25 22:00:00	0.8		2018-01-25 22:00:00	4.4	5.2	7.1	7.9	10.5	6.2	11.7	4.4	0.8
2018-01-25 23:00:00	3.9	2018-01-25 23:00:00	6.6	2018-01-25 23:00:00	6.9	2018-01-25 23:00:00	7.7	2018-01-25 23:00:00	10.1	2018-01-25 23:00:00	4.9	2018-01-25 23:00:00	11.2	2018-01-25 23:00:00	4.1	2018-01-25 23:00:00	0.5		2018-01-25 23:00:00	3.9	6.6	6.9	7.7	10.1	4.9	11.2	4.1	0.5
2018-01-26	3.5	2018-01-26	6.1	2018-01-26	8.3	2018-01-26	8.1	2018-01-26	8.6	2018-01-26	4.8	2018-01-26	11.5	2018-01-26	3.7	2018-01-26	0.5		2018-01-26	3.5	6.1	8.3	8.1	8.6	4.8	11.5	3.7	0.5
2018-01-26 01:00:00	3.9	2018-01-26 01:00:00	6.1	2018-01-26 01:00:00	7.7	2018-01-26 01:00:00	7.7	2018-01-26 01:00:00	8.6	2018-01-26 01:00:00	6.1	2018-01-26 01:00:00	11.5	2018-01-26 01:00:00	4.1	2018-01-26 01:00:00	0.4		2018-01-26 01:00:00	3.9	6.1	7.7	7.7	8.6	6.1	11.5	4.1	0.4
2018-01-26 02:00:00	2.9	2018-01-26 02:00:00	6.6	2018-01-26 02:00:00	6.5	2018-01-26 02:00:00	7.3	2018-01-26 02:00:00	8	2018-01-26 02:00:00	6.8	2018-01-26 02:00:00	10.3	2018-01-26 02:00:00	3.8	2018-01-26 02:00:00	1.1		2018-01-26 02:00:00	2.9	6.6	6.5	7.3	8	6.8	10.3	3.8	1.1
2018-01-26 03:00:00	3.6	2018-01-26 03:00:00	7	2018-01-26 03:00:00	6.5	2018-01-26 03:00:00	7.3	2018-01-26 03:00:00	8.4	2018-01-26 03:00:00	6.5	2018-01-26 03:00:00	12.6	2018-01-26 03:00:00	4.1	2018-01-26 03:00:00	0.7		2018-01-26 03:00:00	3.6	7	6.5	7.3	8.4	6.5	12.6	4.1	0.7
2018-01-26 04:00:00	3.5	2018-01-26 04:00:00	6.4	2018-01-26 04:00:00	7.7	2018-01-26 04:00:00	8	2018-01-26 04:00:00	8.2	2018-01-26 04:00:00	8	2018-01-26 04:00:00	11.9	2018-01-26 04:00:00	5.4	2018-01-26 04:00:00	1.1		2018-01-26 04:00:00	3.5	6.4	7.7	8	8.2	8	11.9	5.4	1.1
2018-01-26 05:00:00	3.4	2018-01-26 05:00:00	7	2018-01-26 05:00:00	8.8	2018-01-26 05:00:00	8.1	2018-01-26 05:00:00	9.4	2018-01-26 05:00:00	5.9	2018-01-26 05:00:00	13.6	2018-01-26 05:00:00	5.8	2018-01-26 05:00:00	1.1		2018-01-26 05:00:00	3.4	7	8.8	8.1	9.4	5.9	13.6	5.8	1.1
2018-01-26 06:00:00	4.1	2018-01-26 06:00:00	6.3	2018-01-26 06:00:00	7.7	2018-01-26 06:00:00	8.6	2018-01-26 06:00:00	10.1	2018-01-26 06:00:00	6.9	2018-01-26 06:00:00	12.7	2018-01-26 06:00:00	4.9	2018-01-26 06:00:00	0.8		2018-01-26 06:00:00	4.1	6.3	7.7	8.6	10.1	6.9	12.7	4.9	0.8
2018-01-26 07:00:00	3.6	2018-01-26 07:00:00	6.7	2018-01-26 07:00:00	8	2018-01-26 07:00:00	8.8	2018-01-26 07:00:00	7.8	2018-01-26 07:00:00	6.4	2018-01-26 07:00:00	12.8	2018-01-26 07:00:00	6.8	2018-01-26 07:00:00	0.7		2018-01-26 07:00:00	3.6	6.7	8	8.8	7.8	6.4	12.8	6.8	0.7
2018-01-26 08:00:00	3.7	2018-01-26 08:00:00	6.2	2018-01-26 08:00:00	7.7	2018-01-26 08:00:00	8.5	2018-01-26 08:00:00	9	2018-01-26 08:00:00	5.7	2018-01-26 08:00:00	14.1	2018-01-26 08:00:00	5.3	2018-01-26 08:00:00	0.7		2018-01-26 08:00:00	3.7	6.2	7.7	8.5	9	5.7	14.1	5.3	0.7
2018-01-26 09:00:00	3.5	2018-01-26 09:00:00	6.7	2018-01-26 09:00:00	8.6	2018-01-26 09:00:00	7.6	2018-01-26 09:00:00	7.7	2018-01-26 09:00:00	5.6	2018-01-26 09:00:00	12.9	2018-01-26 09:00:00	5.2	2018-01-26 09:00:00	1		2018-01-26 09:00:00	3.5	6.7	8.6	7.6	7.7	5.6	12.9	5.2	1
2018-01-26 10:00:00	3.2	2018-01-26 10:00:00	7.2	2018-01-26 10:00:00	7.4	2018-01-26 10:00:00	7.2	2018-01-26 10:00:00	8	2018-01-26 10:00:00	5.4	2018-01-26 10:00:00	11.2	2018-01-26 10:00:00	4.4	2018-01-26 10:00:00	1.4		2018-01-26 10:00:00	3.2	7.2	7.4	7.2	8	5.4	11.2	4.4	1.4
2018-01-26 11:00:00	3.5	2018-01-26 11:00:00	6.9	2018-01-26 11:00:00	7	2018-01-26 11:00:00	7.6	2018-01-26 11:00:00	7.6	2018-01-26 11:00:00	6.2	2018-01-26 11:00:00	11.7	2018-01-26 11:00:00	5	2018-01-26 11:00:00	1.4		2018-01-26 11:00:00	3.5	6.9	7	7.6	7.6	6.2	11.7	5	1.4
2018-01-26 12:00:00	3.5	2018-01-26 12:00:00	6	2018-01-26 12:00:00	7.5	2018-01-26 12:00:00	7.4	2018-01-26 12:00:00	8	2018-01-26 12:00:00	6.4	2018-01-26 12:00:00	11.9	2018-01-26 12:00:00	4.3	2018-01-26 12:00:00	2.1		2018-01-26 12:00:00	3.5	6	7.5	7.4	8	6.4	11.9	4.3	2.1
2018-01-26 13:00:00	4.5	2018-01-26 13:00:00	6.6	2018-01-26 13:00:00	8.4	2018-01-26 13:00:00	8.6	2018-01-26 13:00:00	7	2018-01-26 13:00:00	6.2	2018-01-26 13:00:00	11.8	2018-01-26 13:00:00	5.2	2018-01-26 13:00:00	2.4		2018-01-26 13:00:00	4.5	6.6	8.4	8.6	7	6.2	11.8	5.2	2.4
2018-01-26 14:00:00	4.1	2018-01-26 14:00:00	6.4	2018-01-26 14:00:00	7.5	2018-01-26 14:00:00	6.9	2018-01-26 14:00:00	7.2	2018-01-26 14:00:00	7.1	2018-01-26 14:00:00	12.8	2018-01-26 14:00:00	5.4	2018-01-26 14:00:00	1.1		2018-01-26 14:00:00	4.1	6.4	7.5	6.9	7.2	7.1	12.8	5.4	1.1
2018-01-26 15:00:00	4.3	2018-01-26 15:00:00	6.8	2018-01-26 15:00:00	7.7	2018-01-26 15:00:00	8.1	2018-01-26 15:00:00	7.5	2018-01-26 15:00:00	7.5	2018-01-26 15:00:00	13.4	2018-01-26 15:00:00	4.1	2018-01-26 15:00:00	3		2018-01-26 15:00:00	4.3	6.8	7.7	8.1	7.5	7.5	13.4	4.1	3
2018-01-26 16:00:00	3.7	2018-01-26 16:00:00	5.9	2018-01-26 16:00:00	7.4	2018-01-26 16:00:00	7.4	2018-01-26 16:00:00	6.8	2018-01-26 16:00:00	7.5	2018-01-26 16:00:00	12	2018-01-26 16:00:00	5.3	2018-01-26 16:00:00	2.1		2018-01-26 16:00:00	3.7	5.9	7.4	7.4	6.8	7.5	12	5.3	2.1
2018-01-26 17:00:00	3.5	2018-01-26 17:00:00	5.9	2018-01-26 17:00:00	8.2	2018-01-26 17:00:00	7.8	2018-01-26 17:00:00	6.3	2018-01-26 17:00:00	6.8	2018-01-26 17:00:00	12	2018-01-26 17:00:00	5.2	2018-01-26 17:00:00	2.9		2018-01-26 17:00:00	3.5	5.9	8.2	7.8	6.3	6.8	12	5.2	2.9
2018-01-26 18:00:00	3.3	2018-01-26 18:00:00	6.5	2018-01-26 18:00:00	5.7	2018-01-26 18:00:00	8.1	2018-01-26 18:00:00	9.1	2018-01-26 18:00:00	6.6	2018-01-26 18:00:00	11.6	2018-01-26 18:00:00	3.9	2018-01-26 18:00:00	1.9		2018-01-26 18:00:00	3.3	6.5	5.7	8.1	9.1	6.6	11.6	3.9	1.9
2018-01-26 19:00:00	2.6	2018-01-26 19:00:00	5.9	2018-01-26 19:00:00	5.4	2018-01-26 19:00:00	6.6	2018-01-26 19:00:00	6.7	2018-01-26 19:00:00	6.4	2018-01-26 19:00:00	10.7	2018-01-26 19:00:00	4.3	2018-01-26 19:00:00	0.9		2018-01-26 19:00:00	2.6	5.9	5.4	6.6	6.7	6.4	10.7	4.3	0.9
2018-01-26 20:00:00	3.1	2018-01-26 20:00:00	5.7	2018-01-26 20:00:00	6.2	2018-01-26 20:00:00	7	2018-01-26 20:00:00	9.3	2018-01-26 20:00:00	5.4	2018-01-26 20:00:00	8.7	2018-01-26 20:00:00	4.4	2018-01-26 20:00:00	1.7		2018-01-26 20:00:00	3.1	5.7	6.2	7	9.3	5.4	8.7	4.4	1.7
2018-01-26 21:00:00	3	2018-01-26 21:00:00	4.7	2018-01-26 21:00:00	5.5	2018-01-26 21:00:00	5.8	2018-01-26 21:00:00	8.6	2018-01-26 21:00:00	7	2018-01-26 21:00:00	10.3	2018-01-26 21:00:00	3.1	2018-01-26 21:00:00	1.4		2018-01-26 21:00:00	3	4.7	5.5	5.8	8.6	7	10.3	3.1	1.4
2018-01-26 22:00:00	3.4	2018-01-26 22:00:00	3.9	2018-01-26 22:00:00	4.9	2018-01-26 22:00:00	5.2	2018-01-26 22:00:00	6.1	2018-01-26 22:00:00	8	2018-01-26 22:00:00	8.4	2018-01-26 22:00:00	2.8	2018-01-26 22:00:00	0.9		2018-01-26 22:00:00	3.4	3.9	4.9	5.2	6.1	8	8.4	2.8	0.9
2018-01-26 23:00:00	5.4	2018-01-26 23:00:00	3.8	2018-01-26 23:00:00	3.7	2018-01-26 23:00:00	5.6	2018-01-26 23:00:00	6.5	2018-01-26 23:00:00	4.3	2018-01-26 23:00:00	10.7	2018-01-26 23:00:00	2.6	2018-01-26 23:00:00	0.9		2018-01-26 23:00:00	5.4	3.8	3.7	5.6	6.5	4.3	10.7	2.6	0.9
2018-01-27	1.3	2018-01-27	4.1	2018-01-27	5.6	2018-01-27	5.7	2018-01-27	1.6	2018-01-27	5.3	2018-01-27	10.4	2018-01-27	3	2018-01-27	0.9		2018-01-27	1.3	4.1	5.6	5.7	1.6	5.3	10.4	3	0.9
2018-01-27 01:00:00	1.3	2018-01-27 01:00:00	4.5	2018-01-27 01:00:00	5.1	2018-01-27 01:00:00	4.5	2018-01-27 01:00:00	3.1	2018-01-27 01:00:00	5.8	2018-01-27 01:00:00	13.1	2018-01-27 01:00:00	3.1	2018-01-27 01:00:00	2.1		2018-01-27 01:00:00	1.3	4.5	5.1	4.5	3.1	5.8	13.1	3.1	2.1
2018-01-27 02:00:00	1.9	2018-01-27 02:00:00	4.2	2018-01-27 02:00:00	4.3	2018-01-27 02:00:00	4	2018-01-27 02:00:00	3.7	2018-01-27 02:00:00	5.6	2018-01-27 02:00:00	12.7	2018-01-27 02:00:00	2	2018-01-27 02:00:00	2.2		2018-01-27 02:00:00	1.9	4.2	4.3	4	3.7	5.6	12.7	2	2.2
2018-01-27 03:00:00	2.4	2018-01-27 03:00:00	4.5	2018-01-27 03:00:00	5.3	2018-01-27 03:00:00	4.9	2018-01-27 03:00:00	4.5	2018-01-27 03:00:00	3.6	2018-01-27 03:00:00	11.6	2018-01-27 03:00:00	2.4	2018-01-27 03:00:00	2.1		2018-01-27 03:00:00	2.4	4.5	5.3	4.9	4.5	3.6	11.6	2.4	2.1
2018-01-27 04:00:00	1.4	2018-01-27 04:00:00	3.7	2018-01-27 04:00:00	4.8	2018-01-27 04:00:00	4.8	2018-01-27 04:00:00	2.2	2018-01-27 04:00:00	5.4	2018-01-27 04:00:00	12.4	2018-01-27 04:00:00	1.8	2018-01-27 04:00:00	1.8		2018-01-27 04:00:00	1.4	3.7	4.8	4.8	2.2	5.4	12.4	1.8	1.8
2018-01-27 05:00:00	1	2018-01-27 05:00:00	3.5	2018-01-27 05:00:00	4.6	2018-01-27 05:00:00	3.4	2018-01-27 05:00:00	4.5	2018-01-27 05:00:00	4.7	2018-01-27 05:00:00	11.6	2018-01-27 05:00:00	2.1	2018-01-27 05:00:00	1		2018-01-27 05:00:00	1	3.5	4.6	3.4	4.5	4.7	11.6	2.1	1
2018-01-27 06:00:00	1.4	2018-01-27 06:00:00	3.6	2018-01-27 06:00:00	3.8	2018-01-27 06:00:00	2.9	2018-01-27 06:00:00	4.5	2018-01-27 06:00:00	5.1	2018-01-27 06:00:00	12	2018-01-27 06:00:00	1.9	2018-01-27 06:00:00	0.5		2018-01-27 06:00:00	1.4	3.6	3.8	2.9	4.5	5.1	12	1.9	0.5
2018-01-27 07:00:00	0.8	2018-01-27 07:00:00	2.4	2018-01-27 07:00:00	2.5	2018-01-27 07:00:00	3.3	2018-01-27 07:00:00	4.1	2018-01-27 07:00:00	5.5	2018-01-27 07:00:00	11.1	2018-01-27 07:00:00	2.2	2018-01-27 07:00:00	1.2		2018-01-27 07:00:00	0.8	2.4	2.5	3.3	4.1	5.5	11.1	2.2	1.2
2018-01-27 08:00:00	1.6	2018-01-27 08:00:00	2.2	2018-01-27 08:00:00	2.4	2018-01-27 08:00:00	4.2	2018-01-27 08:00:00	3	2018-01-27 08:00:00	6.2	2018-01-27 08:00:00	10.5	2018-01-27 08:00:00	1.8	2018-01-27 08:00:00	1.1		2018-01-27 08:00:00	1.6	2.2	2.4	4.2	3	6.2	10.5	1.8	1.1
2018-01-27 09:00:00	1.7	2018-01-27 09:00:00	3.1	2018-01-27 09:00:00	2.5	2018-01-27 09:00:00	3.4	2018-01-27 09:00:00	2.8	2018-01-27 09:00:00	6.3	2018-01-27 09:00:00	11.1	2018-01-27 09:00:00	1.7	2018-01-27 09:00:00	0.1		2018-01-27 09:00:00	1.7	3.1	2.5	3.4	2.8	6.3	11.1	1.7	0.1
2018-01-27 10:00:00	1.6	2018-01-27 10:00:00	3.5	2018-01-27 10:00:00	4	2018-01-27 10:00:00	3.9	2018-01-27 10:00:00	3.7	2018-01-27 10:00:00	5.7	2018-01-27 10:00:00	9.8	2018-01-27 10:00:00	2.7	2018-01-27 10:00:00	1		2018-01-27 10:00:00	1.6	3.5	4	3.9	3.7	5.7	9.8	2.7	1
2018-01-27 11:00:00	1.4	2018-01-27 11:00:00	3.5	2018-01-27 11:00:00	4.1	2018-01-27 11:00:00	4.5	2018-01-27 11:00:00	2.1	2018-01-27 11:00:00	5.2	2018-01-27 11:00:00	8.5	2018-01-27 11:00:00	1.8	2018-01-27 11:00:00	1.7		2018-01-27 11:00:00	1.4	3.5	4.1	4.5	2.1	5.2	8.5	1.8	1.7
2018-01-27 12:00:00	1.7	2018-01-27 12:00:00	3.2	2018-01-27 12:00:00	4.1	2018-01-27 12:00:00	4.6	2018-01-27 12:00:00	2.9	2018-01-27 12:00:00	5	2018-01-27 12:00:00	7	2018-01-27 12:00:00	2.9	2018-01-27 12:00:00	2.8		2018-01-27 12:00:00	1.7	3.2	4.1	4.6	2.9	5	7	2.9	2.8
2018-01-27 13:00:00	2	2018-01-27 13:00:00	3.9	2018-01-27 13:00:00	4.6	2018-01-27 13:00:00	4.8	2018-01-27 13:00:00	1.7	2018-01-27 13:00:00	4.4	2018-01-27 13:00:00	8.2	2018-01-27 13:00:00	1.8	2018-01-27 13:00:00	3		2018-01-27 13:00:00	2	3.9	4.6	4.8	1.7	4.4	8.2	1.8	3
2018-01-27 14:00:00	2	2018-01-27 14:00:00	3.6	2018-01-27 14:00:00	4.1	2018-01-27 14:00:00	3.6	2018-01-27 14:00:00	1.7	2018-01-27 14:00:00	5.2	2018-01-27 14:00:00	5.5	2018-01-27 14:00:00	2.8	2018-01-27 14:00:00	3		2018-01-27 14:00:00	2	3.6	4.1	3.6	1.7	5.2	5.5	2.8	3
2018-01-27 15:00:00	1.5	2018-01-27 15:00:00	2.7	2018-01-27 15:00:00	2.9	2018-01-27 15:00:00	4.5	2018-01-27 15:00:00	2.1	2018-01-27 15:00:00	4	2018-01-27 15:00:00	5.7	2018-01-27 15:00:00	1.9	2018-01-27 15:00:00	1.5		2018-01-27 15:00:00	1.5	2.7	2.9	4.5	2.1	4	5.7	1.9	1.5
2018-01-27 16:00:00	1.7	2018-01-27 16:00:00	2.4	2018-01-27 16:00:00	3.8	2018-01-27 16:00:00	3.4	2018-01-27 16:00:00	1.5	2018-01-27 16:00:00	4.1	2018-01-27 16:00:00	6.4	2018-01-27 16:00:00	1.7	2018-01-27 16:00:00	0.9		2018-01-27 16:00:00	1.7	2.4	3.8	3.4	1.5	4.1	6.4	1.7	0.9
2018-01-27 17:00:00	1.4	2018-01-27 17:00:00	1.4	2018-01-27 17:00:00	2	2018-01-27 17:00:00	3.1	2018-01-27 17:00:00	2	2018-01-27 17:00:00	3.9	2018-01-27 17:00:00	6.6	2018-01-27 17:00:00	1.4	2018-01-27 17:00:00	0.7		2018-01-27 17:00:00	1.4	1.4	2	3.1	2	3.9	6.6	1.4	0.7
2018-01-27 18:00:00	1	2018-01-27 18:00:00	1.7	2018-01-27 18:00:00	1.5	2018-01-27 18:00:00	2.5	2018-01-27 18:00:00	2	2018-01-27 18:00:00	3.5	2018-01-27 18:00:00	6.8	2018-01-27 18:00:00	0.3	2018-01-27 18:00:00	0.3		2018-01-27 18:00:00	1	1.7	1.5	2.5	2	3.5	6.8	0.3	0.3
2018-01-27 19:00:00	0.4	2018-01-27 19:00:00	2	2018-01-27 19:00:00	0.7	2018-01-27 19:00:00	2.5	2018-01-27 19:00:00	1.6	2018-01-27 19:00:00	2.8	2018-01-27 19:00:00	4.6	2018-01-27 19:00:00	1.8	2018-01-27 19:00:00	0.6		2018-01-27 19:00:00	0.4	2	0.7	2.5	1.6	2.8	4.6	1.8	0.6
2018-01-27 20:00:00	1	2018-01-27 20:00:00	1.5	2018-01-27 20:00:00	0.1	2018-01-27 20:00:00	2.3	2018-01-27 20:00:00	1	2018-01-27 20:00:00	2.3	2018-01-27 20:00:00	3.2	2018-01-27 20:00:00	2	2018-01-27 20:00:00	0.6		2018-01-27 20:00:00	1	1.5	0.1	2.3	1	2.3	3.2	2	0.6
2018-01-27 21:00:00	0.6	2018-01-27 21:00:00	2.3	2018-01-27 21:00:00	1.3	2018-01-27 21:00:00	0.6	2018-01-27 21:00:00	1.9	2018-01-27 21:00:00	1.9	2018-01-27 21:00:00	3.8	2018-01-27 21:00:00	1.9	2018-01-27 21:00:00	0.8		2018-01-27 21:00:00	0.6	2.3	1.3	0.6	1.9	1.9	3.8	1.9	0.8
2018-01-27 22:00:00	0.7	2018-01-27 22:00:00	1.5	2018-01-27 22:00:00	1.2	2018-01-27 22:00:00	1.1	2018-01-27 22:00:00	2.6	2018-01-27 22:00:00	2.2	2018-01-27 22:00:00	4.4	2018-01-27 22:00:00	1.4	2018-01-27 22:00:00	1		2018-01-27 22:00:00	0.7	1.5	1.2	1.1	2.6	2.2	4.4	1.4	1
2018-01-27 23:00:00	0.7	2018-01-27 23:00:00	2	2018-01-27 23:00:00	1.3	2018-01-27 23:00:00	0.7	2018-01-27 23:00:00	2.8	2018-01-27 23:00:00	2.5	2018-01-27 23:00:00	5.5	2018-01-27 23:00:00	1.6	2018-01-27 23:00:00	1.3		2018-01-27 23:00:00	0.7	2	1.3	0.7	2.8	2.5	5.5	1.6	1.3
2018-01-28	0.9	2018-01-28	2.2	2018-01-28	0.9	2018-01-28	1.7	2018-01-28	2.8	2018-01-28	2.4	2018-01-28	6.8	2018-01-28	1.6	2018-01-28	0.2		2018-01-28	0.9	2.2	0.9	1.7	2.8	2.4	6.8	1.6	0.2
2018-01-28 01:00:00	0.9	2018-01-28 01:00:00	1.8	2018-01-28 01:00:00	0.3	2018-01-28 01:00:00	1.9	2018-01-28 01:00:00	2.1	2018-01-28 01:00:00	1.5	2018-01-28 01:00:00	6.6	2018-01-28 01:00:00	1.6	2018-01-28 01:00:00	0.3		2018-01-28 01:00:00	0.9	1.8	0.3	1.9	2.1	1.5	6.6	1.6	0.3
2018-01-28 02:00:00	1.2	2018-01-28 02:00:00	2.2	2018-01-28 02:00:00	1	2018-01-28 02:00:00	1.9	2018-01-28 02:00:00	1.6	2018-01-28 02:00:00	2.2	2018-01-28 02:00:00	6.9	2018-01-28 02:00:00	1.6	2018-01-28 02:00:00	0.8		2018-01-28 02:00:00	1.2	2.2	1	1.9	1.6	2.2	6.9	1.6	0.8
2018-01-28 03:00:00	0.6	2018-01-28 03:00:00	2.5	2018-01-28 03:00:00	1.7	2018-01-28 03:00:00	2.4	2018-01-28 03:00:00	1.2	2018-01-28 03:00:00	2.5	2018-01-28 03:00:00	6.4	2018-01-28 03:00:00	1.2	2018-01-28 03:00:00	0.9		2018-01-28 03:00:00	0.6	2.5	1.7	2.4	1.2	2.5	6.4	1.2	0.9
2018-01-28 04:00:00	0.7	2018-01-28 04:00:00	1.4	2018-01-28 04:00:00	2.6	2018-01-28 04:00:00	2.1	2018-01-28 04:00:00	0.9	2018-01-28 04:00:00	3	2018-01-28 04:00:00	7	2018-01-28 04:00:00	0.7	2018-01-28 04:00:00	0.7		2018-01-28 04:00:00	0.7	1.4	2.6	2.1	0.9	3	7	0.7	0.7
2018-01-28 05:00:00	1.3	2018-01-28 05:00:00	3	2018-01-28 05:00:00	2.1	2018-01-28 05:00:00	1.7	2018-01-28 05:00:00	2.3	2018-01-28 05:00:00	4.2	2018-01-28 05:00:00	7.4	2018-01-28 05:00:00	1.4	2018-01-28 05:00:00	0.7		2018-01-28 05:00:00	1.3	3	2.1	1.7	2.3	4.2	7.4	1.4	0.7
2018-01-28 06:00:00	2.1	2018-01-28 06:00:00	3.6	2018-01-28 06:00:00	2.6	2018-01-28 06:00:00	2.6	2018-01-28 06:00:00	2.7	2018-01-28 06:00:00	6.9	2018-01-28 06:00:00	9	2018-01-28 06:00:00	1.1	2018-01-28 06:00:00	0.7		2018-01-28 06:00:00	2.1	3.6	2.6	2.6	2.7	6.9	9	1.1	0.7
2018-01-28 07:00:00	0.9	2018-01-28 07:00:00	2.2	2018-01-28 07:00:00	2.3	2018-01-28 07:00:00	3.5	2018-01-28 07:00:00	2.8	2018-01-28 07:00:00	4.9	2018-01-28 07:00:00	8	2018-01-28 07:00:00	2.7	2018-01-28 07:00:00	0.7		2018-01-28 07:00:00	0.9	2.2	2.3	3.5	2.8	4.9	8	2.7	0.7
2018-01-28 08:00:00	1	2018-01-28 08:00:00	2.7	2018-01-28 08:00:00	2.4	2018-01-28 08:00:00	3.1	2018-01-28 08:00:00	3.6	2018-01-28 08:00:00	5	2018-01-28 08:00:00	10	2018-01-28 08:00:00	2.1	2018-01-28 08:00:00	0.7		2018-01-28 08:00:00	1	2.7	2.4	3.1	3.6	5	10	2.1	0.7
2018-01-28 09:00:00	1.7	2018-01-28 09:00:00	3.6	2018-01-28 09:00:00	4	2018-01-28 09:00:00	4.3	2018-01-28 09:00:00	5.1	2018-01-28 09:00:00	5.6	2018-01-28 09:00:00	10.1	2018-01-28 09:00:00	1.3	2018-01-28 09:00:00	1.5		2018-01-28 09:00:00	1.7	3.6	4	4.3	5.1	5.6	10.1	1.3	1.5
2018-01-28 10:00:00	0.7	2018-01-28 10:00:00	3.4	2018-01-28 10:00:00	4.3	2018-01-28 10:00:00	4.5	2018-01-28 10:00:00	5.2	2018-01-28 10:00:00	4.8	2018-01-28 10:00:00	11.7	2018-01-28 10:00:00	3.1	2018-01-28 10:00:00	0.9		2018-01-28 10:00:00	0.7	3.4	4.3	4.5	5.2	4.8	11.7	3.1	0.9
2018-01-28 11:00:00	2.6	2018-01-28 11:00:00	3.5	2018-01-28 11:00:00	3.8	2018-01-28 11:00:00	4.1	2018-01-28 11:00:00	4.5	2018-01-28 11:00:00	6.7	2018-01-28 11:00:00	10.9	2018-01-28 11:00:00	1.5	2018-01-28 11:00:00	0.9		2018-01-28 11:00:00	2.6	3.5	3.8	4.1	4.5	6.7	10.9	1.5	0.9
2018-01-28 12:00:00	2.8	2018-01-28 12:00:00	3.4	2018-01-28 12:00:00	5.4	2018-01-28 12:00:00	5.4	2018-01-28 12:00:00	5.2	2018-01-28 12:00:00	7.4	2018-01-28 12:00:00	12.4	2018-01-28 12:00:00	2	2018-01-28 12:00:00	1.1		2018-01-28 12:00:00	2.8	3.4	5.4	5.4	5.2	7.4	12.4	2	1.1
2018-01-28 13:00:00	4.5	2018-01-28 13:00:00	3.3	2018-01-28 13:00:00	4.9	2018-01-28 13:00:00	5	2018-01-28 13:00:00	6.4	2018-01-28 13:00:00	6.6	2018-01-28 13:00:00	11.8	2018-01-28 13:00:00	2.2	2018-01-28 13:00:00	2.1		2018-01-28 13:00:00	4.5	3.3	4.9	5	6.4	6.6	11.8	2.2	2.1
2018-01-28 14:00:00	5.4	2018-01-28 14:00:00	4.3	2018-01-28 14:00:00	4.2	2018-01-28 14:00:00	4.7	2018-01-28 14:00:00	7.9	2018-01-28 14:00:00	7.5	2018-01-28 14:00:00	10.1	2018-01-28 14:00:00	3.3	2018-01-28 14:00:00	1.7		2018-01-28 14:00:00	5.4	4.3	4.2	4.7	7.9	7.5	10.1	3.3	1.7
2018-01-28 15:00:00	3.6	2018-01-28 15:00:00	4.6	2018-01-28 15:00:00	3.9	2018-01-28 15:00:00	5.3	2018-01-28 15:00:00	8.3	2018-01-28 15:00:00	7.4	2018-01-28 15:00:00	10.5	2018-01-28 15:00:00	1.6	2018-01-28 15:00:00	2.1		2018-01-28 15:00:00	3.6	4.6	3.9	5.3	8.3	7.4	10.5	1.6	2.1
2018-01-28 16:00:00	2.8	2018-01-28 16:00:00	5.1	2018-01-28 16:00:00	4.9	2018-01-28 16:00:00	5.5	2018-01-28 16:00:00	6.8	2018-01-28 16:00:00	5.4	2018-01-28 16:00:00	11.1	2018-01-28 16:00:00	4.6	2018-01-28 16:00:00	2.7		2018-01-28 16:00:00	2.8	5.1	4.9	5.5	6.8	5.4	11.1	4.6	2.7
2018-01-28 17:00:00	2.6	2018-01-28 17:00:00	6.2	2018-01-28 17:00:00	7.6	2018-01-28 17:00:00	7.3	2018-01-28 17:00:00	8.1	2018-01-28 17:00:00	4.1	2018-01-28 17:00:00	12.4	2018-01-28 17:00:00	6.8	2018-01-28 17:00:00	5.2		2018-01-28 17:00:00	2.6	6.2	7.6	7.3	8.1	4.1	12.4	6.8	5.2
2018-01-28 18:00:00	3.4	2018-01-28 18:00:00	6.8	2018-01-28 18:00:00	7.8	2018-01-28 18:00:00	6.1	2018-01-28 18:00:00	3.9	2018-01-28 18:00:00	5.1	2018-01-28 18:00:00	12.4	2018-01-28 18:00:00	6.1	2018-01-28 18:00:00	5.4		2018-01-28 18:00:00	3.4	6.8	7.8	6.1	3.9	5.1	12.4	6.1	5.4
2018-01-28 19:00:00	3.3	2018-01-28 19:00:00	6.4	2018-01-28 19:00:00	6.9	2018-01-28 19:00:00	6.2	2018-01-28 19:00:00	6.1	2018-01-28 19:00:00	4.8	2018-01-28 19:00:00	12.3	2018-01-28 19:00:00	4.4	2018-01-28 19:00:00	4.8		2018-01-28 19:00:00	3.3	6.4	6.9	6.2	6.1	4.8	12.3	4.4	4.8
2018-01-28 20:00:00	2.6	2018-01-28 20:00:00	6.7	2018-01-28 20:00:00	7.7	2018-01-28 20:00:00	6.2	2018-01-28 20:00:00	6.9	2018-01-28 20:00:00	5.3	2018-01-28 20:00:00	10.8	2018-01-28 20:00:00	5.5	2018-01-28 20:00:00	1.7		2018-01-28 20:00:00	2.6	6.7	7.7	6.2	6.9	5.3	10.8	5.5	1.7
2018-01-28 21:00:00	3	2018-01-28 21:00:00	5.9	2018-01-28 21:00:00	7.1	2018-01-28 21:00:00	5.9	2018-01-28 21:00:00	7	2018-01-28 21:00:00	4.3	2018-01-28 21:00:00	11.1	2018-01-28 21:00:00	4.6	2018-01-28 21:00:00	1.3		2018-01-28 21:00:00	3	5.9	7.1	5.9	7	4.3	11.1	4.6	1.3
2018-01-28 22:00:00	2.5	2018-01-28 22:00:00	5.8	2018-01-28 22:00:00	6.3	2018-01-28 22:00:00	6.6	2018-01-28 22:00:00	7.3	2018-01-28 22:00:00	4.8	2018-01-28 22:00:00	10.9	2018-01-28 22:00:00	5	2018-01-28 22:00:00	1.8		2018-01-28 22:00:00	2.5	5.8	6.3	6.6	7.3	4.8	10.9	5	1.8
2018-01-28 23:00:00	2.2	2018-01-28 23:00:00	6.2	2018-01-28 23:00:00	6.6	2018-01-28 23:00:00	6.6	2018-01-28 23:00:00	6.1	2018-01-28 23:00:00	4.1	2018-01-28 23:00:00	11.7	2018-01-28 23:00:00	5.1	2018-01-28 23:00:00	1.8		2018-01-28 23:00:00	2.2	6.2	6.6	6.6	6.1	4.1	11.7	5.1	1.8
2018-01-29	3	2018-01-29	5.8	2018-01-29	6.5	2018-01-29	6.1	2018-01-29	6.9	2018-01-29	4.1	2018-01-29	11.6	2018-01-29	4.9	2018-01-29	1.9		2018-01-29	3	5.8	6.5	6.1	6.9	4.1	11.6	4.9	1.9
2018-01-29 01:00:00	2.8	2018-01-29 01:00:00	6.4	2018-01-29 01:00:00	7.4	2018-01-29 01:00:00	6.1	2018-01-29 01:00:00	6.9	2018-01-29 01:00:00	3.8	2018-01-29 01:00:00	12.9	2018-01-29 01:00:00	4.9	2018-01-29 01:00:00	2.5		2018-01-29 01:00:00	2.8	6.4	7.4	6.1	6.9	3.8	12.9	4.9	2.5
2018-01-29 02:00:00	4.1	2018-01-29 02:00:00	6.2	2018-01-29 02:00:00	7	2018-01-29 02:00:00	6.6	2018-01-29 02:00:00	6.9	2018-01-29 02:00:00	3.9	2018-01-29 02:00:00	12.5	2018-01-29 02:00:00	5.6	2018-01-29 02:00:00	4.1		2018-01-29 02:00:00	4.1	6.2	7	6.6	6.9	3.9	12.5	5.6	4.1
2018-01-29 03:00:00	3.2	2018-01-29 03:00:00	6.4	2018-01-29 03:00:00	6.9	2018-01-29 03:00:00	6.4	2018-01-29 03:00:00	6.8	2018-01-29 03:00:00	3.4	2018-01-29 03:00:00	10.8	2018-01-29 03:00:00	5	2018-01-29 03:00:00	4.8		2018-01-29 03:00:00	3.2	6.4	6.9	6.4	6.8	3.4	10.8	5	4.8
2018-01-29 04:00:00	3.6	2018-01-29 04:00:00	5.9	2018-01-29 04:00:00	7.2	2018-01-29 04:00:00	6.4	2018-01-29 04:00:00	7.3	2018-01-29 04:00:00	3.6	2018-01-29 04:00:00	12.7	2018-01-29 04:00:00	5.5	2018-01-29 04:00:00	3.7		2018-01-29 04:00:00	3.6	5.9	7.2	6.4	7.3	3.6	12.7	5.5	3.7
2018-01-29 05:00:00	3.4	2018-01-29 05:00:00	6.6	2018-01-29 05:00:00	7.7	2018-01-29 05:00:00	7	2018-01-29 05:00:00	6.4	2018-01-29 05:00:00	4.5	2018-01-29 05:00:00	12.1	2018-01-29 05:00:00	5.2	2018-01-29 05:00:00	4		2018-01-29 05:00:00	3.4	6.6	7.7	7	6.4	4.5	12.1	5.2	4
2018-01-29 06:00:00	3.3	2018-01-29 06:00:00	6.6	2018-01-29 06:00:00	7.7	2018-01-29 06:00:00	5.6	2018-01-29 06:00:00	7.3	2018-01-29 06:00:00	5.5	2018-01-29 06:00:00	12.8	2018-01-29 06:00:00	4.7	2018-01-29 06:00:00	2.8		2018-01-29 06:00:00	3.3	6.6	7.7	5.6	7.3	5.5	12.8	4.7	2.8
2018-01-29 07:00:00	3.4	2018-01-29 07:00:00	7	2018-01-29 07:00:00	5.8	2018-01-29 07:00:00	4.8	2018-01-29 07:00:00	6.7	2018-01-29 07:00:00	4.8	2018-01-29 07:00:00	11.8	2018-01-29 07:00:00	5.2	2018-01-29 07:00:00	4.3		2018-01-29 07:00:00	3.4	7	5.8	4.8	6.7	4.8	11.8	5.2	4.3
2018-01-29 08:00:00	3.7	2018-01-29 08:00:00	6.4	2018-01-29 08:00:00	7.2	2018-01-29 08:00:00	5.2	2018-01-29 08:00:00	5	2018-01-29 08:00:00	4.7	2018-01-29 08:00:00	10.9	2018-01-29 08:00:00	5.6	2018-01-29 08:00:00	4.7		2018-01-29 08:00:00	3.7	6.4	7.2	5.2	5	4.7	10.9	5.6	4.7
2018-01-29 09:00:00	4.6	2018-01-29 09:00:00	7.1	2018-01-29 09:00:00	6.6	2018-01-29 09:00:00	5.1	2018-01-29 09:00:00	3.5	2018-01-29 09:00:00	4.5	2018-01-29 09:00:00	12	2018-01-29 09:00:00	5.9	2018-01-29 09:00:00	4.8		2018-01-29 09:00:00	4.6	7.1	6.6	5.1	3.5	4.5	12	5.9	4.8
2018-01-29 10:00:00	5.1	2018-01-29 10:00:00	7	2018-01-29 10:00:00	6.8	2018-01-29 10:00:00	4.5	2018-01-29 10:00:00	3.7	2018-01-29 10:00:00	6.8	2018-01-29 10:00:00	11.9	2018-01-29 10:00:00	5.4	2018-01-29 10:00:00	5.2		2018-01-29 10:00:00	5.1	7	6.8	4.5	3.7	6.8	11.9	5.4	5.2
2018-01-29 11:00:00	4	2018-01-29 11:00:00	7.8	2018-01-29 11:00:00	6.1	2018-01-29 11:00:00	4.1	2018-01-29 11:00:00	5.3	2018-01-29 11:00:00	5.2	2018-01-29 11:00:00	11.9	2018-01-29 11:00:00	5.8	2018-01-29 11:00:00	5		2018-01-29 11:00:00	4	7.8	6.1	4.1	5.3	5.2	11.9	5.8	5
2018-01-29 12:00:00	6	2018-01-29 12:00:00	7.3	2018-01-29 12:00:00	6.7	2018-01-29 12:00:00	5.8	2018-01-29 12:00:00	4.2	2018-01-29 12:00:00	5.1	2018-01-29 12:00:00	10.7	2018-01-29 12:00:00	5.5	2018-01-29 12:00:00	4.8		2018-01-29 12:00:00	6	7.3	6.7	5.8	4.2	5.1	10.7	5.5	4.8
2018-01-29 13:00:00	4.8	2018-01-29 13:00:00	7.8	2018-01-29 13:00:00	8.9	2018-01-29 13:00:00	6.3	2018-01-29 13:00:00	8.7	2018-01-29 13:00:00	4.1	2018-01-29 13:00:00	12.7	2018-01-29 13:00:00	5.9	2018-01-29 13:00:00	4.8		2018-01-29 13:00:00	4.8	7.8	8.9	6.3	8.7	4.1	12.7	5.9	4.8
2018-01-29 14:00:00	5	2018-01-29 14:00:00	6.4	2018-01-29 14:00:00	8.7	2018-01-29 14:00:00	4.4	2018-01-29 14:00:00	4.7	2018-01-29 14:00:00	6.2	2018-01-29 14:00:00	12.4	2018-01-29 14:00:00	5.7	2018-01-29 14:00:00	5.9		2018-01-29 14:00:00	5	6.4	8.7	4.4	4.7	6.2	12.4	5.7	5.9
2018-01-29 15:00:00	5.4	2018-01-29 15:00:00	7.4	2018-01-29 15:00:00	7.3	2018-01-29 15:00:00	5	2018-01-29 15:00:00	4.2	2018-01-29 15:00:00	5.8	2018-01-29 15:00:00	12.4	2018-01-29 15:00:00	6.6	2018-01-29 15:00:00	5		2018-01-29 15:00:00	5.4	7.4	7.3	5	4.2	5.8	12.4	6.6	5
2018-01-29 16:00:00	5.8	2018-01-29 16:00:00	7.5	2018-01-29 16:00:00	7.8	2018-01-29 16:00:00	4.9	2018-01-29 16:00:00	5.8	2018-01-29 16:00:00	5.9	2018-01-29 16:00:00	12.8	2018-01-29 16:00:00	3.6	2018-01-29 16:00:00	4.5		2018-01-29 16:00:00	5.8	7.5	7.8	4.9	5.8	5.9	12.8	3.6	4.5
2018-01-29 17:00:00	6.4	2018-01-29 17:00:00	6.6	2018-01-29 17:00:00	6.9	2018-01-29 17:00:00	4.7	2018-01-29 17:00:00	5.6	2018-01-29 17:00:00	7.2	2018-01-29 17:00:00	13	2018-01-29 17:00:00	6.7	2018-01-29 17:00:00	2.5		2018-01-29 17:00:00	6.4	6.6	6.9	4.7	5.6	7.2	13	6.7	2.5
2018-01-29 18:00:00	5	2018-01-29 18:00:00	7.3	2018-01-29 18:00:00	7.1	2018-01-29 18:00:00	6	2018-01-29 18:00:00	2.5	2018-01-29 18:00:00	4.6	2018-01-29 18:00:00	13.2	2018-01-29 18:00:00	3	2018-01-29 18:00:00	4.2		2018-01-29 18:00:00	5	7.3	7.1	6	2.5	4.6	13.2	3	4.2
2018-01-29 19:00:00	4.4	2018-01-29 19:00:00	5.6	2018-01-29 19:00:00	6.2	2018-01-29 19:00:00	4.4	2018-01-29 19:00:00	5.8	2018-01-29 19:00:00	4.2	2018-01-29 19:00:00	13.3	2018-01-29 19:00:00	6.4	2018-01-29 19:00:00	2.8		2018-01-29 19:00:00	4.4	5.6	6.2	4.4	5.8	4.2	13.3	6.4	2.8
2018-01-29 20:00:00	3.6	2018-01-29 20:00:00	5.4	2018-01-29 20:00:00	6.5	2018-01-29 20:00:00	5.2	2018-01-29 20:00:00	5.2	2018-01-29 20:00:00	2.9	2018-01-29 20:00:00	11.9	2018-01-29 20:00:00	3.3	2018-01-29 20:00:00	2.1		2018-01-29 20:00:00	3.6	5.4	6.5	5.2	5.2	2.9	11.9	3.3	2.1
2018-01-29 21:00:00	3.4	2018-01-29 21:00:00	5.8	2018-01-29 21:00:00	5.9	2018-01-29 21:00:00	4.6	2018-01-29 21:00:00	3.4	2018-01-29 21:00:00	2.8	2018-01-29 21:00:00	12.1	2018-01-29 21:00:00	4.2	2018-01-29 21:00:00	2.8		2018-01-29 21:00:00	3.4	5.8	5.9	4.6	3.4	2.8	12.1	4.2	2.8
2018-01-29 22:00:00	1.7	2018-01-29 22:00:00	4.7	2018-01-29 22:00:00	5.5	2018-01-29 22:00:00	5.8	2018-01-29 22:00:00	3.6	2018-01-29 22:00:00	2.5	2018-01-29 22:00:00	9.9	2018-01-29 22:00:00	3.4	2018-01-29 22:00:00	3		2018-01-29 22:00:00	1.7	4.7	5.5	5.8	3.6	2.5	9.9	3.4	3
2018-01-29 23:00:00	1.6	2018-01-29 23:00:00	4.1	2018-01-29 23:00:00	4.3	2018-01-29 23:00:00	4.5	2018-01-29 23:00:00	3.8	2018-01-29 23:00:00	2.4	2018-01-29 23:00:00	10.3	2018-01-29 23:00:00	1.7	2018-01-29 23:00:00	1.2		2018-01-29 23:00:00	1.6	4.1	4.3	4.5	3.8	2.4	10.3	1.7	1.2
2018-01-30	1.9	2018-01-30	3.7	2018-01-30	3.7	2018-01-30	2	2018-01-30	2	2018-01-30	2.1	2018-01-30	7.2	2018-01-30	2.1	2018-01-30	2.3		2018-01-30	1.9	3.7	3.7	2	2	2.1	7.2	2.1	2.3
2018-01-30 01:00:00	1.9	2018-01-30 01:00:00	3.9	2018-01-30 01:00:00	5.3	2018-01-30 01:00:00	3.8	2018-01-30 01:00:00	2.8	2018-01-30 01:00:00	1.3	2018-01-30 01:00:00	7.1	2018-01-30 01:00:00	2.9	2018-01-30 01:00:00	1.2		2018-01-30 01:00:00	1.9	3.9	5.3	3.8	2.8	1.3	7.1	2.9	1.2
2018-01-30 02:00:00	1.9	2018-01-30 02:00:00	4	2018-01-30 02:00:00	4.9	2018-01-30 02:00:00	4.3	2018-01-30 02:00:00	4.2	2018-01-30 02:00:00	1	2018-01-30 02:00:00	6.8	2018-01-30 02:00:00	1.7	2018-01-30 02:00:00	2.1		2018-01-30 02:00:00	1.9	4	4.9	4.3	4.2	1	6.8	1.7	2.1
2018-01-30 03:00:00	1.9	2018-01-30 03:00:00	3.9	2018-01-30 03:00:00	4.7	2018-01-30 03:00:00	4.2	2018-01-30 03:00:00	3.6	2018-01-30 03:00:00	0.6	2018-01-30 03:00:00	9.7	2018-01-30 03:00:00	2.5	2018-01-30 03:00:00	2.4		2018-01-30 03:00:00	1.9	3.9	4.7	4.2	3.6	0.6	9.7	2.5	2.4
2018-01-30 04:00:00	1.5	2018-01-30 04:00:00	3.3	2018-01-30 04:00:00	4.4	2018-01-30 04:00:00	4.5	2018-01-30 04:00:00	3.1	2018-01-30 04:00:00	1.1	2018-01-30 04:00:00	5.8	2018-01-30 04:00:00	2	2018-01-30 04:00:00	0.9		2018-01-30 04:00:00	1.5	3.3	4.4	4.5	3.1	1.1	5.8	2	0.9
2018-01-30 05:00:00	2.4	2018-01-30 05:00:00	4	2018-01-30 05:00:00	4.5	2018-01-30 05:00:00	5.1	2018-01-30 05:00:00	2.7	2018-01-30 05:00:00	0.6	2018-01-30 05:00:00	9.5	2018-01-30 05:00:00	1.8	2018-01-30 05:00:00	1.1		2018-01-30 05:00:00	2.4	4	4.5	5.1	2.7	0.6	9.5	1.8	1.1
2018-01-30 06:00:00	1.7	2018-01-30 06:00:00	4	2018-01-30 06:00:00	3.8	2018-01-30 06:00:00	5.6	2018-01-30 06:00:00	2.9	2018-01-30 06:00:00	0.9	2018-01-30 06:00:00	9.7	2018-01-30 06:00:00	4.8	2018-01-30 06:00:00	1.6		2018-01-30 06:00:00	1.7	4	3.8	5.6	2.9	0.9	9.7	4.8	1.6
2018-01-30 07:00:00	1.5	2018-01-30 07:00:00	2.8	2018-01-30 07:00:00	3.8	2018-01-30 07:00:00	3.8	2018-01-30 07:00:00	3.7	2018-01-30 07:00:00	2.1	2018-01-30 07:00:00	8.4	2018-01-30 07:00:00	3	2018-01-30 07:00:00	1.5		2018-01-30 07:00:00	1.5	2.8	3.8	3.8	3.7	2.1	8.4	3	1.5
2018-01-30 08:00:00	1.3	2018-01-30 08:00:00	4.3	2018-01-30 08:00:00	3.1	2018-01-30 08:00:00	3.7	2018-01-30 08:00:00	2	2018-01-30 08:00:00	2.5	2018-01-30 08:00:00	7.3	2018-01-30 08:00:00	3.8	2018-01-30 08:00:00	1		2018-01-30 08:00:00	1.3	4.3	3.1	3.7	2	2.5	7.3	3.8	1
2018-01-30 09:00:00	1.5	2018-01-30 09:00:00	2	2018-01-30 09:00:00	2.8	2018-01-30 09:00:00	4.8	2018-01-30 09:00:00	3.2	2018-01-30 09:00:00	2	2018-01-30 09:00:00	7.9	2018-01-30 09:00:00	2.6	2018-01-30 09:00:00	0.6		2018-01-30 09:00:00	1.5	2	2.8	4.8	3.2	2	7.9	2.6	0.6
2018-01-30 10:00:00	2.5	2018-01-30 10:00:00	4	2018-01-30 10:00:00	3.1	2018-01-30 10:00:00	3.8	2018-01-30 10:00:00	3.7	2018-01-30 10:00:00	1.4	2018-01-30 10:00:00	7	2018-01-30 10:00:00	2.1	2018-01-30 10:00:00	0.9		2018-01-30 10:00:00	2.5	4	3.1	3.8	3.7	1.4	7	2.1	0.9
2018-01-30 11:00:00	1.8	2018-01-30 11:00:00	3.3	2018-01-30 11:00:00	0.9	2018-01-30 11:00:00	3	2018-01-30 11:00:00	1.7	2018-01-30 11:00:00	3.9	2018-01-30 11:00:00	7.5	2018-01-30 11:00:00	2.8	2018-01-30 11:00:00	1.1		2018-01-30 11:00:00	1.8	3.3	0.9	3	1.7	3.9	7.5	2.8	1.1
2018-01-30 12:00:00	3.3	2018-01-30 12:00:00	2.4	2018-01-30 12:00:00	2	2018-01-30 12:00:00	3.1	2018-01-30 12:00:00	2.9	2018-01-30 12:00:00	3.7	2018-01-30 12:00:00	6.7	2018-01-30 12:00:00	2.6	2018-01-30 12:00:00	4		2018-01-30 12:00:00	3.3	2.4	2	3.1	2.9	3.7	6.7	2.6	4
2018-01-30 13:00:00	2.8	2018-01-30 13:00:00	3	2018-01-30 13:00:00	3	2018-01-30 13:00:00	2.8	2018-01-30 13:00:00	1.8	2018-01-30 13:00:00	4.4	2018-01-30 13:00:00	7.2	2018-01-30 13:00:00	2.6	2018-01-30 13:00:00	4.6		2018-01-30 13:00:00	2.8	3	3	2.8	1.8	4.4	7.2	2.6	4.6
2018-01-30 14:00:00	3.4	2018-01-30 14:00:00	3.1	2018-01-30 14:00:00	3	2018-01-30 14:00:00	3.1	2018-01-30 14:00:00	3.2	2018-01-30 14:00:00	4.7	2018-01-30 14:00:00	7.7	2018-01-30 14:00:00	1.2	2018-01-30 14:00:00	1.2		2018-01-30 14:00:00	3.4	3.1	3	3.1	3.2	4.7	7.7	1.2	1.2
2018-01-30 15:00:00	3	2018-01-30 15:00:00	3.9	2018-01-30 15:00:00	3.6	2018-01-30 15:00:00	2.6	2018-01-30 15:00:00	2.3	2018-01-30 15:00:00	5.3	2018-01-30 15:00:00	7.8	2018-01-30 15:00:00	2.8	2018-01-30 15:00:00	5.1		2018-01-30 15:00:00	3	3.9	3.6	2.6	2.3	5.3	7.8	2.8	5.1
2018-01-30 16:00:00	3.1	2018-01-30 16:00:00	3.1	2018-01-30 16:00:00	3.2	2018-01-30 16:00:00	3.4	2018-01-30 16:00:00	2.4	2018-01-30 16:00:00	4.6	2018-01-30 16:00:00	6.4	2018-01-30 16:00:00	1.3	2018-01-30 16:00:00	2.5		2018-01-30 16:00:00	3.1	3.1	3.2	3.4	2.4	4.6	6.4	1.3	2.5
2018-01-30 17:00:00	2.5	2018-01-30 17:00:00	3.1	2018-01-30 17:00:00	2.1	2018-01-30 17:00:00	2.2	2018-01-30 17:00:00	1.3	2018-01-30 17:00:00	3.2	2018-01-30 17:00:00	6.6	2018-01-30 17:00:00	1.1	2018-01-30 17:00:00	2.4		2018-01-30 17:00:00	2.5	3.1	2.1	2.2	1.3	3.2	6.6	1.1	2.4
2018-01-30 18:00:00	2.8	2018-01-30 18:00:00	2.5	2018-01-30 18:00:00	1.5	2018-01-30 18:00:00	2.1	2018-01-30 18:00:00	2.6	2018-01-30 18:00:00	3.3	2018-01-30 18:00:00	6.6	2018-01-30 18:00:00	0.8	2018-01-30 18:00:00	1		2018-01-30 18:00:00	2.8	2.5	1.5	2.1	2.6	3.3	6.6	0.8	1
2018-01-30 19:00:00	2.4	2018-01-30 19:00:00	2.1	2018-01-30 19:00:00	1.2	2018-01-30 19:00:00	3.6	2018-01-30 19:00:00	4.1	2018-01-30 19:00:00	3.9	2018-01-30 19:00:00	5.7	2018-01-30 19:00:00	1.4	2018-01-30 19:00:00	1.7		2018-01-30 19:00:00	2.4	2.1	1.2	3.6	4.1	3.9	5.7	1.4	1.7
2018-01-30 20:00:00	2.1	2018-01-30 20:00:00	2.1	2018-01-30 20:00:00	2.4	2018-01-30 20:00:00	2.1	2018-01-30 20:00:00	4	2018-01-30 20:00:00	3.4	2018-01-30 20:00:00	4.9	2018-01-30 20:00:00	0.3	2018-01-30 20:00:00	1.7		2018-01-30 20:00:00	2.1	2.1	2.4	2.1	4	3.4	4.9	0.3	1.7
2018-01-30 21:00:00	2.1	2018-01-30 21:00:00	1.3	2018-01-30 21:00:00	0.4	2018-01-30 21:00:00	2.1	2018-01-30 21:00:00	3.9	2018-01-30 21:00:00	3.3	2018-01-30 21:00:00	5	2018-01-30 21:00:00	1.1	2018-01-30 21:00:00	1.2		2018-01-30 21:00:00	2.1	1.3	0.4	2.1	3.9	3.3	5	1.1	1.2
2018-01-30 22:00:00	1.8	2018-01-30 22:00:00	1.9	2018-01-30 22:00:00	0.2	2018-01-30 22:00:00	1.8	2018-01-30 22:00:00	3.8	2018-01-30 22:00:00	3.5	2018-01-30 22:00:00	6.5	2018-01-30 22:00:00	0.8	2018-01-30 22:00:00	1.2		2018-01-30 22:00:00	1.8	1.9	0.2	1.8	3.8	3.5	6.5	0.8	1.2
2018-01-30 23:00:00	1.7	2018-01-30 23:00:00	1.7	2018-01-30 23:00:00	1.2	2018-01-30 23:00:00	1.6	2018-01-30 23:00:00	4	2018-01-30 23:00:00	3.3	2018-01-30 23:00:00	7.2	2018-01-30 23:00:00	1	2018-01-30 23:00:00	1.7		2018-01-30 23:00:00	1.7	1.7	1.2	1.6	4	3.3	7.2	1	1.7
2018-01-31	1.1	2018-01-31	2.2	2018-01-31	0.8	2018-01-31	1.5	2018-01-31	2.8	2018-01-31	2.9	2018-01-31	6.3	2018-01-31	0.8	2018-01-31	1.8		2018-01-31	1.1	2.2	0.8	1.5	2.8	2.9	6.3	0.8	1.8
2018-01-31 01:00:00	1.3	2018-01-31 01:00:00	2.3	2018-01-31 01:00:00	1.4	2018-01-31 01:00:00	1.7	2018-01-31 01:00:00	2.6	2018-01-31 01:00:00	3.1	2018-01-31 01:00:00	6.4	2018-01-31 01:00:00	2	2018-01-31 01:00:00	1.1		2018-01-31 01:00:00	1.3	2.3	1.4	1.7	2.6	3.1	6.4	2	1.1
2018-01-31 02:00:00	1.5	2018-01-31 02:00:00	1.5	2018-01-31 02:00:00	1	2018-01-31 02:00:00	1.9	2018-01-31 02:00:00	3.1	2018-01-31 02:00:00	3	2018-01-31 02:00:00	6.8	2018-01-31 02:00:00	1.2	2018-01-31 02:00:00	1		2018-01-31 02:00:00	1.5	1.5	1	1.9	3.1	3	6.8	1.2	1
2018-01-31 03:00:00	2.1	2018-01-31 03:00:00	2.1	2018-01-31 03:00:00	0.1	2018-01-31 03:00:00	0.9	2018-01-31 03:00:00	4	2018-01-31 03:00:00	2.9	2018-01-31 03:00:00	6.4	2018-01-31 03:00:00	1.6	2018-01-31 03:00:00	1.4		2018-01-31 03:00:00	2.1	2.1	0.1	0.9	4	2.9	6.4	1.6	1.4
2018-01-31 04:00:00	2.7	2018-01-31 04:00:00	2.2	2018-01-31 04:00:00	1.3	2018-01-31 04:00:00	1.2	2018-01-31 04:00:00	3.3	2018-01-31 04:00:00	2.8	2018-01-31 04:00:00	6	2018-01-31 04:00:00	1.7	2018-01-31 04:00:00	1.6		2018-01-31 04:00:00	2.7	2.2	1.3	1.2	3.3	2.8	6	1.7	1.6
2018-01-31 05:00:00	2.8	2018-01-31 05:00:00	2.4	2018-01-31 05:00:00	1.2	2018-01-31 05:00:00	1.4	2018-01-31 05:00:00	3.1	2018-01-31 05:00:00	2.6	2018-01-31 05:00:00	5.5	2018-01-31 05:00:00	1.7	2018-01-31 05:00:00	1.9		2018-01-31 05:00:00	2.8	2.4	1.2	1.4	3.1	2.6	5.5	1.7	1.9
2018-01-31 06:00:00	2.4	2018-01-31 06:00:00	2.7	2018-01-31 06:00:00	1.6	2018-01-31 06:00:00	1.7	2018-01-31 06:00:00	2.8	2018-01-31 06:00:00	3.4	2018-01-31 06:00:00	5	2018-01-31 06:00:00	2	2018-01-31 06:00:00	1		2018-01-31 06:00:00	2.4	2.7	1.6	1.7	2.8	3.4	5	2	1
2018-01-31 07:00:00	0.9	2018-01-31 07:00:00	1.8	2018-01-31 07:00:00	0.3	2018-01-31 07:00:00	1.9	2018-01-31 07:00:00	1.9	2018-01-31 07:00:00	2.2	2018-01-31 07:00:00	7.2	2018-01-31 07:00:00	1	2018-01-31 07:00:00	1.6		2018-01-31 07:00:00	0.9	1.8	0.3	1.9	1.9	2.2	7.2	1	1.6
2018-01-31 08:00:00	0.8	2018-01-31 08:00:00	2.4	2018-01-31 08:00:00	1.6	2018-01-31 08:00:00	1.1	2018-01-31 08:00:00	3.3	2018-01-31 08:00:00	1.5	2018-01-31 08:00:00	6.4	2018-01-31 08:00:00	1.3	2018-01-31 08:00:00	0.9		2018-01-31 08:00:00	0.8	2.4	1.6	1.1	3.3	1.5	6.4	1.3	0.9
2018-01-31 09:00:00	1	2018-01-31 09:00:00	1.5	2018-01-31 09:00:00	0	2018-01-31 09:00:00	1.2	2018-01-31 09:00:00	4.2	2018-01-31 09:00:00	2.1	2018-01-31 09:00:00	6.8	2018-01-31 09:00:00	1.5	2018-01-31 09:00:00	0.8		2018-01-31 09:00:00	1	1.5	0	1.2	4.2	2.1	6.8	1.5	0.8
2018-01-31 10:00:00	1.2	2018-01-31 10:00:00	1.4	2018-01-31 10:00:00	1	2018-01-31 10:00:00	1.6	2018-01-31 10:00:00	3.5	2018-01-31 10:00:00	2.2	2018-01-31 10:00:00	6.4	2018-01-31 10:00:00	1.8	2018-01-31 10:00:00	1.5		2018-01-31 10:00:00	1.2	1.4	1	1.6	3.5	2.2	6.4	1.8	1.5
2018-01-31 11:00:00	1.3	2018-01-31 11:00:00	0.6	2018-01-31 11:00:00	2.1	2018-01-31 11:00:00	2.3	2018-01-31 11:00:00	4.4	2018-01-31 11:00:00	3.2	2018-01-31 11:00:00	6.3	2018-01-31 11:00:00	1.8	2018-01-31 11:00:00	1.3		2018-01-31 11:00:00	1.3	0.6	2.1	2.3	4.4	3.2	6.3	1.8	1.3
2018-01-31 12:00:00	1.4	2018-01-31 12:00:00	0.8	2018-01-31 12:00:00	2.4	2018-01-31 12:00:00	2.6	2018-01-31 12:00:00	4.2	2018-01-31 12:00:00	3.1	2018-01-31 12:00:00	5.6	2018-01-31 12:00:00	1.3	2018-01-31 12:00:00	0.7		2018-01-31 12:00:00	1.4	0.8	2.4	2.6	4.2	3.1	5.6	1.3	0.7
2018-01-31 13:00:00	1.6	2018-01-31 13:00:00	1	2018-01-31 13:00:00	2.6	2018-01-31 13:00:00	2.7	2018-01-31 13:00:00	3.9	2018-01-31 13:00:00	3.4	2018-01-31 13:00:00	6.6	2018-01-31 13:00:00	1.8	2018-01-31 13:00:00	2.3		2018-01-31 13:00:00	1.6	1	2.6	2.7	3.9	3.4	6.6	1.8	2.3
2018-01-31 14:00:00	2.2	2018-01-31 14:00:00	1.9	2018-01-31 14:00:00	2.1	2018-01-31 14:00:00	2.2	2018-01-31 14:00:00	4	2018-01-31 14:00:00	3.4	2018-01-31 14:00:00	5.8	2018-01-31 14:00:00	1.1	2018-01-31 14:00:00	2.1		2018-01-31 14:00:00	2.2	1.9	2.1	2.2	4	3.4	5.8	1.1	2.1
2018-01-31 15:00:00	2.6	2018-01-31 15:00:00	2.1	2018-01-31 15:00:00	2.7	2018-01-31 15:00:00	2.7	2018-01-31 15:00:00	3.4	2018-01-31 15:00:00	2.9	2018-01-31 15:00:00	6.6	2018-01-31 15:00:00	0.7	2018-01-31 15:00:00	2.1		2018-01-31 15:00:00	2.6	2.1	2.7	2.7	3.4	2.9	6.6	0.7	2.1
2018-01-31 16:00:00	2.9	2018-01-31 16:00:00	1.8	2018-01-31 16:00:00	1.8	2018-01-31 16:00:00	2.1	2018-01-31 16:00:00	4.2	2018-01-31 16:00:00	2.4	2018-01-31 16:00:00	6.7	2018-01-31 16:00:00	0.9	2018-01-31 16:00:00	1.1		2018-01-31 16:00:00	2.9	1.8	1.8	2.1	4.2	2.4	6.7	0.9	1.1
2018-01-31 17:00:00	2.2	2018-01-31 17:00:00	1.5	2018-01-31 17:00:00	1.9	2018-01-31 17:00:00	3.7	2018-01-31 17:00:00	4.5	2018-01-31 17:00:00	2.2	2018-01-31 17:00:00	6.3	2018-01-31 17:00:00	1.4	2018-01-31 17:00:00	1.8		2018-01-31 17:00:00	2.2	1.5	1.9	3.7	4.5	2.2	6.3	1.4	1.8
2018-01-31 18:00:00	1.9	2018-01-31 18:00:00	1.8	2018-01-31 18:00:00	2.3	2018-01-31 18:00:00	3.1	2018-01-31 18:00:00	4.2	2018-01-31 18:00:00	2.7	2018-01-31 18:00:00	6.2	2018-01-31 18:00:00	2.5	2018-01-31 18:00:00	1		2018-01-31 18:00:00	1.9	1.8	2.3	3.1	4.2	2.7	6.2	2.5	1
2018-01-31 19:00:00	1.7	2018-01-31 19:00:00	1.6	2018-01-31 19:00:00	0.8	2018-01-31 19:00:00	2.2	2018-01-31 19:00:00	4.2	2018-01-31 19:00:00	3.4	2018-01-31 19:00:00	6.3	2018-01-31 19:00:00	2.2	2018-01-31 19:00:00	1.9		2018-01-31 19:00:00	1.7	1.6	0.8	2.2	4.2	3.4	6.3	2.2	1.9
2018-01-31 20:00:00	1.8	2018-01-31 20:00:00	1.7	2018-01-31 20:00:00	1	2018-01-31 20:00:00	1.7	2018-01-31 20:00:00	2.1	2018-01-31 20:00:00	2.2	2018-01-31 20:00:00	5.7	2018-01-31 20:00:00	2.7	2018-01-31 20:00:00	2.3		2018-01-31 20:00:00	1.8	1.7	1	1.7	2.1	2.2	5.7	2.7	2.3
2018-01-31 21:00:00	1.9	2018-01-31 21:00:00	2	2018-01-31 21:00:00	1.1	2018-01-31 21:00:00	2.5	2018-01-31 21:00:00	3	2018-01-31 21:00:00	2.2	2018-01-31 21:00:00	7.3	2018-01-31 21:00:00	1.8	2018-01-31 21:00:00	2		2018-01-31 21:00:00	1.9	2	1.1	2.5	3	2.2	7.3	1.8	2
2018-01-31 22:00:00	2.2	2018-01-31 22:00:00	2.5	2018-01-31 22:00:00	0.2	2018-01-31 22:00:00	3.1	2018-01-31 22:00:00	3.1	2018-01-31 22:00:00	2.7	2018-01-31 22:00:00	6.7	2018-01-31 22:00:00	1.5	2018-01-31 22:00:00	0.7		2018-01-31 22:00:00	2.2	2.5	0.2	3.1	3.1	2.7	6.7	1.5	0.7
2018-01-31 23:00:00	1.7	2018-01-31 23:00:00	2	2018-01-31 23:00:00	0	2018-01-31 23:00:00	2.4	2018-01-31 23:00:00	4.5	2018-01-31 23:00:00	2.6	2018-01-31 23:00:00	5.9	2018-01-31 23:00:00	1.8	2018-01-31 23:00:00	1.8		2018-01-31 23:00:00	1.7	2	0	2.4	4.5	2.6	5.9	1.8	1.8
2018-02-01	2.1	2018-02-01	3	2018-02-01	1.4	2018-02-01	4.2	2018-02-01	4.7	2018-02-01	2.5	2018-02-01	6.1	2018-02-01	1.2	2018-02-01	1.8		2018-02-01	2.1	3	1.4	4.2	4.7	2.5	6.1	1.2	1.8
2018-02-01 01:00:00	2.2	2018-02-01 01:00:00	2.3	2018-02-01 01:00:00	1.8	2018-02-01 01:00:00	3.9	2018-02-01 01:00:00	4.7	2018-02-01 01:00:00	3	2018-02-01 01:00:00	6.1	2018-02-01 01:00:00	0.9	2018-02-01 01:00:00	1.3		2018-02-01 01:00:00	2.2	2.3	1.8	3.9	4.7	3	6.1	0.9	1.3
2018-02-01 02:00:00	2.3	2018-02-01 02:00:00	1.6	2018-02-01 02:00:00	1	2018-02-01 02:00:00	2.2	2018-02-01 02:00:00	4.6	2018-02-01 02:00:00	1.6	2018-02-01 02:00:00	4.9	2018-02-01 02:00:00	1.2	2018-02-01 02:00:00	0.9		2018-02-01 02:00:00	2.3	1.6	1	2.2	4.6	1.6	4.9	1.2	0.9
2018-02-01 03:00:00	2.7	2018-02-01 03:00:00	1.9	2018-02-01 03:00:00	2.3	2018-02-01 03:00:00	1.7	2018-02-01 03:00:00	4.5	2018-02-01 03:00:00	1.7	2018-02-01 03:00:00	3.9	2018-02-01 03:00:00	1.5	2018-02-01 03:00:00	1.9		2018-02-01 03:00:00	2.7	1.9	2.3	1.7	4.5	1.7	3.9	1.5	1.9
2018-02-01 04:00:00	1.3	2018-02-01 04:00:00	3	2018-02-01 04:00:00	2.7	2018-02-01 04:00:00	4.8	2018-02-01 04:00:00	3.9	2018-02-01 04:00:00	2.1	2018-02-01 04:00:00	6.2	2018-02-01 04:00:00	3.7	2018-02-01 04:00:00	1		2018-02-01 04:00:00	1.3	3	2.7	4.8	3.9	2.1	6.2	3.7	1
2018-02-01 05:00:00	1.7	2018-02-01 05:00:00	3.3	2018-02-01 05:00:00	3.1	2018-02-01 05:00:00	3.7	2018-02-01 05:00:00	4.8	2018-02-01 05:00:00	2.7	2018-02-01 05:00:00	7.5	2018-02-01 05:00:00	2.7	2018-02-01 05:00:00	0.9		2018-02-01 05:00:00	1.7	3.3	3.1	3.7	4.8	2.7	7.5	2.7	0.9
2018-02-01 06:00:00	1.5	2018-02-01 06:00:00	1.7	2018-02-01 06:00:00	1.7	2018-02-01 06:00:00	4.7	2018-02-01 06:00:00	4.8	2018-02-01 06:00:00	2.2	2018-02-01 06:00:00	6.5	2018-02-01 06:00:00	1.9	2018-02-01 06:00:00	0.9		2018-02-01 06:00:00	1.5	1.7	1.7	4.7	4.8	2.2	6.5	1.9	0.9
2018-02-01 07:00:00	1.5	2018-02-01 07:00:00	2.9	2018-02-01 07:00:00	2.4	2018-02-01 07:00:00	3.8	2018-02-01 07:00:00	4.2	2018-02-01 07:00:00	1.9	2018-02-01 07:00:00	5.2	2018-02-01 07:00:00	3.7	2018-02-01 07:00:00	1.1		2018-02-01 07:00:00	1.5	2.9	2.4	3.8	4.2	1.9	5.2	3.7	1.1
2018-02-01 08:00:00	2.8	2018-02-01 08:00:00	1.8	2018-02-01 08:00:00	2.7	2018-02-01 08:00:00	3.9	2018-02-01 08:00:00	3.9	2018-02-01 08:00:00	1.2	2018-02-01 08:00:00	4.2	2018-02-01 08:00:00	2.5	2018-02-01 08:00:00	1.4		2018-02-01 08:00:00	2.8	1.8	2.7	3.9	3.9	1.2	4.2	2.5	1.4
2018-02-01 09:00:00	2.6	2018-02-01 09:00:00	2.6	2018-02-01 09:00:00	3.4	2018-02-01 09:00:00	2.9	2018-02-01 09:00:00	4.2	2018-02-01 09:00:00	1.6	2018-02-01 09:00:00	6	2018-02-01 09:00:00	2.6	2018-02-01 09:00:00	0.5		2018-02-01 09:00:00	2.6	2.6	3.4	2.9	4.2	1.6	6	2.6	0.5
2018-02-01 10:00:00	2.2	2018-02-01 10:00:00	3.4	2018-02-01 10:00:00	3.9	2018-02-01 10:00:00	2.6	2018-02-01 10:00:00	5.9	2018-02-01 10:00:00	4.2	2018-02-01 10:00:00	7.4	2018-02-01 10:00:00	2	2018-02-01 10:00:00	2.1		2018-02-01 10:00:00	2.2	3.4	3.9	2.6	5.9	4.2	7.4	2	2.1
2018-02-01 11:00:00	1.9	2018-02-01 11:00:00	3.7	2018-02-01 11:00:00	4.2	2018-02-01 11:00:00	3.7	2018-02-01 11:00:00	5.7	2018-02-01 11:00:00	2.3	2018-02-01 11:00:00	7.8	2018-02-01 11:00:00	2.2	2018-02-01 11:00:00	1.1		2018-02-01 11:00:00	1.9	3.7	4.2	3.7	5.7	2.3	7.8	2.2	1.1
2018-02-01 12:00:00	2.5	2018-02-01 12:00:00	4	2018-02-01 12:00:00	4.4	2018-02-01 12:00:00	4.4	2018-02-01 12:00:00	6.1	2018-02-01 12:00:00	4.3	2018-02-01 12:00:00	6.7	2018-02-01 12:00:00	2.3	2018-02-01 12:00:00	2.2		2018-02-01 12:00:00	2.5	4	4.4	4.4	6.1	4.3	6.7	2.3	2.2
2018-02-01 13:00:00	5.2	2018-02-01 13:00:00	4.2	2018-02-01 13:00:00	4.9	2018-02-01 13:00:00	5.1	2018-02-01 13:00:00	6	2018-02-01 13:00:00	5.2	2018-02-01 13:00:00	6.8	2018-02-01 13:00:00	3.4	2018-02-01 13:00:00	1.6		2018-02-01 13:00:00	5.2	4.2	4.9	5.1	6	5.2	6.8	3.4	1.6
2018-02-01 14:00:00	2.8	2018-02-01 14:00:00	4.5	2018-02-01 14:00:00	4.6	2018-02-01 14:00:00	5.3	2018-02-01 14:00:00	6.7	2018-02-01 14:00:00	4.7	2018-02-01 14:00:00	9.6	2018-02-01 14:00:00	3.3	2018-02-01 14:00:00	2.5		2018-02-01 14:00:00	2.8	4.5	4.6	5.3	6.7	4.7	9.6	3.3	2.5
2018-02-01 15:00:00	2.9	2018-02-01 15:00:00	4.2	2018-02-01 15:00:00	4.9	2018-02-01 15:00:00	4.4	2018-02-01 15:00:00	6.9	2018-02-01 15:00:00	5.7	2018-02-01 15:00:00	11	2018-02-01 15:00:00	3	2018-02-01 15:00:00	2.1		2018-02-01 15:00:00	2.9	4.2	4.9	4.4	6.9	5.7	11	3	2.1
2018-02-01 16:00:00	3.5	2018-02-01 16:00:00	4.2	2018-02-01 16:00:00	5.5	2018-02-01 16:00:00	4	2018-02-01 16:00:00	7	2018-02-01 16:00:00	5.5	2018-02-01 16:00:00	11.3	2018-02-01 16:00:00	2.9	2018-02-01 16:00:00	2		2018-02-01 16:00:00	3.5	4.2	5.5	4	7	5.5	11.3	2.9	2
2018-02-01 17:00:00	3.5	2018-02-01 17:00:00	4.3	2018-02-01 17:00:00	5.3	2018-02-01 17:00:00	4.4	2018-02-01 17:00:00	7.4	2018-02-01 17:00:00	5.6	2018-02-01 17:00:00	10.9	2018-02-01 17:00:00	2.4	2018-02-01 17:00:00	1.9		2018-02-01 17:00:00	3.5	4.3	5.3	4.4	7.4	5.6	10.9	2.4	1.9
2018-02-01 18:00:00	3.3	2018-02-01 18:00:00	3.7	2018-02-01 18:00:00	3.8	2018-02-01 18:00:00	3.9	2018-02-01 18:00:00	6.2	2018-02-01 18:00:00	3	2018-02-01 18:00:00	10.3	2018-02-01 18:00:00	3	2018-02-01 18:00:00	1.5		2018-02-01 18:00:00	3.3	3.7	3.8	3.9	6.2	3	10.3	3	1.5
2018-02-01 19:00:00	3.7	2018-02-01 19:00:00	4.3	2018-02-01 19:00:00	4.2	2018-02-01 19:00:00	4.8	2018-02-01 19:00:00	6.4	2018-02-01 19:00:00	3.9	2018-02-01 19:00:00	11.2	2018-02-01 19:00:00	2.3	2018-02-01 19:00:00	0.9		2018-02-01 19:00:00	3.7	4.3	4.2	4.8	6.4	3.9	11.2	2.3	0.9
2018-02-01 20:00:00	4	2018-02-01 20:00:00	5	2018-02-01 20:00:00	3.6	2018-02-01 20:00:00	5.7	2018-02-01 20:00:00	7.2	2018-02-01 20:00:00	4.8	2018-02-01 20:00:00	7.2	2018-02-01 20:00:00	2.3	2018-02-01 20:00:00	1.6		2018-02-01 20:00:00	4	5	3.6	5.7	7.2	4.8	7.2	2.3	1.6
2018-02-01 21:00:00	3.9	2018-02-01 21:00:00	4	2018-02-01 21:00:00	3.4	2018-02-01 21:00:00	6.2	2018-02-01 21:00:00	6.5	2018-02-01 21:00:00	3.1	2018-02-01 21:00:00	9.3	2018-02-01 21:00:00	2.8	2018-02-01 21:00:00	1.3		2018-02-01 21:00:00	3.9	4	3.4	6.2	6.5	3.1	9.3	2.8	1.3
2018-02-01 22:00:00	3.1	2018-02-01 22:00:00	3.7	2018-02-01 22:00:00	3.7	2018-02-01 22:00:00	5.3	2018-02-01 22:00:00	6.9	2018-02-01 22:00:00	3.7	2018-02-01 22:00:00	8.7	2018-02-01 22:00:00	2.5	2018-02-01 22:00:00	0.9		2018-02-01 22:00:00	3.1	3.7	3.7	5.3	6.9	3.7	8.7	2.5	0.9
2018-02-01 23:00:00	1.9	2018-02-01 23:00:00	3.4	2018-02-01 23:00:00	3.7	2018-02-01 23:00:00	4.9	2018-02-01 23:00:00	6.9	2018-02-01 23:00:00	2.1	2018-02-01 23:00:00	7.8	2018-02-01 23:00:00	2.6	2018-02-01 23:00:00	1.1		2018-02-01 23:00:00	1.9	3.4	3.7	4.9	6.9	2.1	7.8	2.6	1.1
2018-02-02	2.3	2018-02-02	2.5	2018-02-02	1.9	2018-02-02	5	2018-02-02	4	2018-02-02	4.6	2018-02-02	5.6	2018-02-02	1.9	2018-02-02	1.4		2018-02-02	2.3	2.5	1.9	5	4	4.6	5.6	1.9	1.4
2018-02-02 01:00:00	1.8	2018-02-02 01:00:00	2.6	2018-02-02 01:00:00	1.9	2018-02-02 01:00:00	4.3	2018-02-02 01:00:00	6	2018-02-02 01:00:00	4.7	2018-02-02 01:00:00	11.1	2018-02-02 01:00:00	2.4	2018-02-02 01:00:00	1.3		2018-02-02 01:00:00	1.8	2.6	1.9	4.3	6	4.7	11.1	2.4	1.3
2018-02-02 02:00:00	1.1	2018-02-02 02:00:00	2.9	2018-02-02 02:00:00	1.6	2018-02-02 02:00:00	3.5	2018-02-02 02:00:00	5	2018-02-02 02:00:00	4.7	2018-02-02 02:00:00	11.4	2018-02-02 02:00:00	1.6	2018-02-02 02:00:00	0.9		2018-02-02 02:00:00	1.1	2.9	1.6	3.5	5	4.7	11.4	1.6	0.9
2018-02-02 03:00:00	1.9	2018-02-02 03:00:00	2.4	2018-02-02 03:00:00	1.7	2018-02-02 03:00:00	4.2	2018-02-02 03:00:00	4.3	2018-02-02 03:00:00	3.4	2018-02-02 03:00:00	8.9	2018-02-02 03:00:00	1.8	2018-02-02 03:00:00	1.2		2018-02-02 03:00:00	1.9	2.4	1.7	4.2	4.3	3.4	8.9	1.8	1.2
2018-02-02 04:00:00	1.2	2018-02-02 04:00:00	2.5	2018-02-02 04:00:00	1.9	2018-02-02 04:00:00	3.7	2018-02-02 04:00:00	3.8	2018-02-02 04:00:00	3.4	2018-02-02 04:00:00	8.7	2018-02-02 04:00:00	0.8	2018-02-02 04:00:00	1.7		2018-02-02 04:00:00	1.2	2.5	1.9	3.7	3.8	3.4	8.7	0.8	1.7
2018-02-02 05:00:00	1.4	2018-02-02 05:00:00	3.1	2018-02-02 05:00:00	2.5	2018-02-02 05:00:00	3.6	2018-02-02 05:00:00	3.6	2018-02-02 05:00:00	4.9	2018-02-02 05:00:00	9.9	2018-02-02 05:00:00	0.9	2018-02-02 05:00:00	1.8		2018-02-02 05:00:00	1.4	3.1	2.5	3.6	3.6	4.9	9.9	0.9	1.8
2018-02-02 06:00:00	2.9	2018-02-02 06:00:00	3.5	2018-02-02 06:00:00	2.1	2018-02-02 06:00:00	3.7	2018-02-02 06:00:00	2.3	2018-02-02 06:00:00	5.3	2018-02-02 06:00:00	9.9	2018-02-02 06:00:00	1.3	2018-02-02 06:00:00	2.5		2018-02-02 06:00:00	2.9	3.5	2.1	3.7	2.3	5.3	9.9	1.3	2.5
2018-02-02 07:00:00	3.9	2018-02-02 07:00:00	3.7	2018-02-02 07:00:00	2.9	2018-02-02 07:00:00	4.9	2018-02-02 07:00:00	2.3	2018-02-02 07:00:00	5.7	2018-02-02 07:00:00	8	2018-02-02 07:00:00	1.5	2018-02-02 07:00:00	2		2018-02-02 07:00:00	3.9	3.7	2.9	4.9	2.3	5.7	8	1.5	2
2018-02-02 08:00:00	3.8	2018-02-02 08:00:00	3.4	2018-02-02 08:00:00	2.6	2018-02-02 08:00:00	4.3	2018-02-02 08:00:00	3.2	2018-02-02 08:00:00	6.4	2018-02-02 08:00:00	9.3	2018-02-02 08:00:00	1.8	2018-02-02 08:00:00	2.2		2018-02-02 08:00:00	3.8	3.4	2.6	4.3	3.2	6.4	9.3	1.8	2.2
2018-02-02 09:00:00	4.1	2018-02-02 09:00:00	4.2	2018-02-02 09:00:00	4.7	2018-02-02 09:00:00	5.9	2018-02-02 09:00:00	6.6	2018-02-02 09:00:00	6.5	2018-02-02 09:00:00	9.8	2018-02-02 09:00:00	3.5	2018-02-02 09:00:00	1.7		2018-02-02 09:00:00	4.1	4.2	4.7	5.9	6.6	6.5	9.8	3.5	1.7
2018-02-02 10:00:00	3.8	2018-02-02 10:00:00	4.6	2018-02-02 10:00:00	5.1	2018-02-02 10:00:00	5.9	2018-02-02 10:00:00	6.3	2018-02-02 10:00:00	5.9	2018-02-02 10:00:00	11.8	2018-02-02 10:00:00	3.6	2018-02-02 10:00:00	1.1		2018-02-02 10:00:00	3.8	4.6	5.1	5.9	6.3	5.9	11.8	3.6	1.1
2018-02-02 11:00:00	3	2018-02-02 11:00:00	4.2	2018-02-02 11:00:00	6.3	2018-02-02 11:00:00	5.4	2018-02-02 11:00:00	6.9	2018-02-02 11:00:00	6.1	2018-02-02 11:00:00	11.1	2018-02-02 11:00:00	3.1	2018-02-02 11:00:00	1		2018-02-02 11:00:00	3	4.2	6.3	5.4	6.9	6.1	11.1	3.1	1
2018-02-02 12:00:00	3.6	2018-02-02 12:00:00	4.8	2018-02-02 12:00:00	5.9	2018-02-02 12:00:00	5.6	2018-02-02 12:00:00	5.4	2018-02-02 12:00:00	7.3	2018-02-02 12:00:00	10	2018-02-02 12:00:00	3.4	2018-02-02 12:00:00	2.1		2018-02-02 12:00:00	3.6	4.8	5.9	5.6	5.4	7.3	10	3.4	2.1
2018-02-02 13:00:00	2.9	2018-02-02 13:00:00	4.8	2018-02-02 13:00:00	5.7	2018-02-02 13:00:00	5.7	2018-02-02 13:00:00	5.1	2018-02-02 13:00:00	6.7	2018-02-02 13:00:00	10.9	2018-02-02 13:00:00	3	2018-02-02 13:00:00	1.6		2018-02-02 13:00:00	2.9	4.8	5.7	5.7	5.1	6.7	10.9	3	1.6
2018-02-02 14:00:00	3.6	2018-02-02 14:00:00	4.6	2018-02-02 14:00:00	6.2	2018-02-02 14:00:00	6.2	2018-02-02 14:00:00	4.7	2018-02-02 14:00:00	6.1	2018-02-02 14:00:00	10.4	2018-02-02 14:00:00	3.6	2018-02-02 14:00:00	1.7		2018-02-02 14:00:00	3.6	4.6	6.2	6.2	4.7	6.1	10.4	3.6	1.7
2018-02-02 15:00:00	4.7	2018-02-02 15:00:00	5.9	2018-02-02 15:00:00	5	2018-02-02 15:00:00	5.1	2018-02-02 15:00:00	3.7	2018-02-02 15:00:00	7.1	2018-02-02 15:00:00	10.7	2018-02-02 15:00:00	3.8	2018-02-02 15:00:00	1.4		2018-02-02 15:00:00	4.7	5.9	5	5.1	3.7	7.1	10.7	3.8	1.4
2018-02-02 16:00:00	3	2018-02-02 16:00:00	5.3	2018-02-02 16:00:00	4.7	2018-02-02 16:00:00	4.4	2018-02-02 16:00:00	1.3	2018-02-02 16:00:00	5.9	2018-02-02 16:00:00	10.7	2018-02-02 16:00:00	2	2018-02-02 16:00:00	1.5		2018-02-02 16:00:00	3	5.3	4.7	4.4	1.3	5.9	10.7	2	1.5
2018-02-02 17:00:00	2.7	2018-02-02 17:00:00	3.5	2018-02-02 17:00:00	4.2	2018-02-02 17:00:00	4.8	2018-02-02 17:00:00	2.1	2018-02-02 17:00:00	4.4	2018-02-02 17:00:00	9.6	2018-02-02 17:00:00	2.6	2018-02-02 17:00:00	0.7		2018-02-02 17:00:00	2.7	3.5	4.2	4.8	2.1	4.4	9.6	2.6	0.7
2018-02-02 18:00:00	2.9	2018-02-02 18:00:00	3	2018-02-02 18:00:00	2.3	2018-02-02 18:00:00	4.6	2018-02-02 18:00:00	4.7	2018-02-02 18:00:00	4.5	2018-02-02 18:00:00	8.7	2018-02-02 18:00:00	2.5	2018-02-02 18:00:00	2		2018-02-02 18:00:00	2.9	3	2.3	4.6	4.7	4.5	8.7	2.5	2
2018-02-02 19:00:00	1.6	2018-02-02 19:00:00	2.9	2018-02-02 19:00:00	3.1	2018-02-02 19:00:00	4.5	2018-02-02 19:00:00	5.5	2018-02-02 19:00:00	3.7	2018-02-02 19:00:00	6.7	2018-02-02 19:00:00	2.7	2018-02-02 19:00:00	2.3		2018-02-02 19:00:00	1.6	2.9	3.1	4.5	5.5	3.7	6.7	2.7	2.3
2018-02-02 20:00:00	1.9	2018-02-02 20:00:00	3.2	2018-02-02 20:00:00	3.1	2018-02-02 20:00:00	4.8	2018-02-02 20:00:00	4.9	2018-02-02 20:00:00	2.1	2018-02-02 20:00:00	7.3	2018-02-02 20:00:00	2.2	2018-02-02 20:00:00	2.1		2018-02-02 20:00:00	1.9	3.2	3.1	4.8	4.9	2.1	7.3	2.2	2.1
2018-02-02 21:00:00	2.9	2018-02-02 21:00:00	2.9	2018-02-02 21:00:00	2	2018-02-02 21:00:00	3.6	2018-02-02 21:00:00	4.7	2018-02-02 21:00:00	2.4	2018-02-02 21:00:00	8.7	2018-02-02 21:00:00	1.7	2018-02-02 21:00:00	4.5		2018-02-02 21:00:00	2.9	2.9	2	3.6	4.7	2.4	8.7	1.7	4.5
2018-02-02 22:00:00	2.4	2018-02-02 22:00:00	3.3	2018-02-02 22:00:00	1.1	2018-02-02 22:00:00	3.6	2018-02-02 22:00:00	4	2018-02-02 22:00:00	2.9	2018-02-02 22:00:00	7.9	2018-02-02 22:00:00	1.9	2018-02-02 22:00:00	3.4		2018-02-02 22:00:00	2.4	3.3	1.1	3.6	4	2.9	7.9	1.9	3.4
2018-02-02 23:00:00	2.3	2018-02-02 23:00:00	2.9	2018-02-02 23:00:00	1.8	2018-02-02 23:00:00	3.5	2018-02-02 23:00:00	5.9	2018-02-02 23:00:00	2.3	2018-02-02 23:00:00	6.7	2018-02-02 23:00:00	1	2018-02-02 23:00:00	4.8		2018-02-02 23:00:00	2.3	2.9	1.8	3.5	5.9	2.3	6.7	1	4.8
2018-02-03	2.3	2018-02-03	2.3	2018-02-03	1.7	2018-02-03	2.9	2018-02-03	5.3	2018-02-03	1.2	2018-02-03	6.2	2018-02-03	1.6	2018-02-03	1		2018-02-03	2.3	2.3	1.7	2.9	5.3	1.2	6.2	1.6	1
2018-02-03 01:00:00	1.3	2018-02-03 01:00:00	2.4	2018-02-03 01:00:00	1.9	2018-02-03 01:00:00	3.6	2018-02-03 01:00:00	4.9	2018-02-03 01:00:00	2.9	2018-02-03 01:00:00	5.2	2018-02-03 01:00:00	1.1	2018-02-03 01:00:00	3		2018-02-03 01:00:00	1.3	2.4	1.9	3.6	4.9	2.9	5.2	1.1	3
2018-02-03 02:00:00	1.3	2018-02-03 02:00:00	1.3	2018-02-03 02:00:00	1.8	2018-02-03 02:00:00	2.2	2018-02-03 02:00:00	4.5	2018-02-03 02:00:00	5.9	2018-02-03 02:00:00	4.7	2018-02-03 02:00:00	3.6	2018-02-03 02:00:00	2.7		2018-02-03 02:00:00	1.3	1.3	1.8	2.2	4.5	5.9	4.7	3.6	2.7
2018-02-03 03:00:00	1.6	2018-02-03 03:00:00	1.8	2018-02-03 03:00:00	0.5	2018-02-03 03:00:00	3.6	2018-02-03 03:00:00	3.7	2018-02-03 03:00:00	4.2	2018-02-03 03:00:00	9.6	2018-02-03 03:00:00	3.6	2018-02-03 03:00:00	1.6		2018-02-03 03:00:00	1.6	1.8	0.5	3.6	3.7	4.2	9.6	3.6	1.6
2018-02-03 04:00:00	2	2018-02-03 04:00:00	5.4	2018-02-03 04:00:00	3.8	2018-02-03 04:00:00	5.8	2018-02-03 04:00:00	3.4	2018-02-03 04:00:00	5.2	2018-02-03 04:00:00	12.3	2018-02-03 04:00:00	5.5	2018-02-03 04:00:00	2		2018-02-03 04:00:00	2	5.4	3.8	5.8	3.4	5.2	12.3	5.5	2
2018-02-03 05:00:00	3.2	2018-02-03 05:00:00	5.1	2018-02-03 05:00:00	3.5	2018-02-03 05:00:00	8	2018-02-03 05:00:00	2	2018-02-03 05:00:00	1.2	2018-02-03 05:00:00	12.1	2018-02-03 05:00:00	7.3	2018-02-03 05:00:00	2.5		2018-02-03 05:00:00	3.2	5.1	3.5	8	2	1.2	12.1	7.3	2.5
2018-02-03 06:00:00	2.3	2018-02-03 06:00:00	7.2	2018-02-03 06:00:00	8.4	2018-02-03 06:00:00	7.7	2018-02-03 06:00:00	4.6	2018-02-03 06:00:00	4.1	2018-02-03 06:00:00	10.8	2018-02-03 06:00:00	6.6	2018-02-03 06:00:00	2.8		2018-02-03 06:00:00	2.3	7.2	8.4	7.7	4.6	4.1	10.8	6.6	2.8
2018-02-03 07:00:00	2.5	2018-02-03 07:00:00	7.2	2018-02-03 07:00:00	6.2	2018-02-03 07:00:00	5.6	2018-02-03 07:00:00	2.6	2018-02-03 07:00:00	3.7	2018-02-03 07:00:00	12	2018-02-03 07:00:00	5	2018-02-03 07:00:00	2.9		2018-02-03 07:00:00	2.5	7.2	6.2	5.6	2.6	3.7	12	5	2.9
2018-02-03 08:00:00	3.8	2018-02-03 08:00:00	6.2	2018-02-03 08:00:00	6.9	2018-02-03 08:00:00	5.6	2018-02-03 08:00:00	2.9	2018-02-03 08:00:00	3.2	2018-02-03 08:00:00	11.3	2018-02-03 08:00:00	6	2018-02-03 08:00:00	3.4		2018-02-03 08:00:00	3.8	6.2	6.9	5.6	2.9	3.2	11.3	6	3.4
2018-02-03 09:00:00	4.2	2018-02-03 09:00:00	6	2018-02-03 09:00:00	8.5	2018-02-03 09:00:00	4.5	2018-02-03 09:00:00	2.5	2018-02-03 09:00:00	1.9	2018-02-03 09:00:00	11.7	2018-02-03 09:00:00	6.3	2018-02-03 09:00:00	2.8		2018-02-03 09:00:00	4.2	6	8.5	4.5	2.5	1.9	11.7	6.3	2.8
2018-02-03 10:00:00	3.2	2018-02-03 10:00:00	8.3	2018-02-03 10:00:00	8.2	2018-02-03 10:00:00	6.4	2018-02-03 10:00:00	3.9	2018-02-03 10:00:00	3.6	2018-02-03 10:00:00	10.8	2018-02-03 10:00:00	6	2018-02-03 10:00:00	2.5		2018-02-03 10:00:00	3.2	8.3	8.2	6.4	3.9	3.6	10.8	6	2.5
2018-02-03 11:00:00	3.5	2018-02-03 11:00:00	6.2	2018-02-03 11:00:00	6.8	2018-02-03 11:00:00	6.9	2018-02-03 11:00:00	4.9	2018-02-03 11:00:00	3.3	2018-02-03 11:00:00	12	2018-02-03 11:00:00	6	2018-02-03 11:00:00	2.7		2018-02-03 11:00:00	3.5	6.2	6.8	6.9	4.9	3.3	12	6	2.7
2018-02-03 12:00:00	4.1	2018-02-03 12:00:00	7.9	2018-02-03 12:00:00	7.4	2018-02-03 12:00:00	7.9	2018-02-03 12:00:00	4.8	2018-02-03 12:00:00	4.4	2018-02-03 12:00:00	12.4	2018-02-03 12:00:00	5.4	2018-02-03 12:00:00	3.8		2018-02-03 12:00:00	4.1	7.9	7.4	7.9	4.8	4.4	12.4	5.4	3.8
2018-02-03 13:00:00	3.4	2018-02-03 13:00:00	6.5	2018-02-03 13:00:00	7.6	2018-02-03 13:00:00	7.3	2018-02-03 13:00:00	5.8	2018-02-03 13:00:00	5.5	2018-02-03 13:00:00	12	2018-02-03 13:00:00	6.5	2018-02-03 13:00:00	3.9		2018-02-03 13:00:00	3.4	6.5	7.6	7.3	5.8	5.5	12	6.5	3.9
2018-02-03 14:00:00	5	2018-02-03 14:00:00	7.3	2018-02-03 14:00:00	7	2018-02-03 14:00:00	7.3	2018-02-03 14:00:00	5.9	2018-02-03 14:00:00	6.8	2018-02-03 14:00:00	13.5	2018-02-03 14:00:00	7.5	2018-02-03 14:00:00	2.7		2018-02-03 14:00:00	5	7.3	7	7.3	5.9	6.8	13.5	7.5	2.7
2018-02-03 15:00:00	3.1	2018-02-03 15:00:00	8	2018-02-03 15:00:00	8.4	2018-02-03 15:00:00	7.4	2018-02-03 15:00:00	6.1	2018-02-03 15:00:00	6.2	2018-02-03 15:00:00	12.9	2018-02-03 15:00:00	7	2018-02-03 15:00:00	3.1		2018-02-03 15:00:00	3.1	8	8.4	7.4	6.1	6.2	12.9	7	3.1
2018-02-03 16:00:00	4.1	2018-02-03 16:00:00	7	2018-02-03 16:00:00	8.2	2018-02-03 16:00:00	7.2	2018-02-03 16:00:00	5.9	2018-02-03 16:00:00	4.9	2018-02-03 16:00:00	12.9	2018-02-03 16:00:00	6.2	2018-02-03 16:00:00	2.9		2018-02-03 16:00:00	4.1	7	8.2	7.2	5.9	4.9	12.9	6.2	2.9
2018-02-03 17:00:00	3.2	2018-02-03 17:00:00	7.5	2018-02-03 17:00:00	7.7	2018-02-03 17:00:00	7.4	2018-02-03 17:00:00	4.3	2018-02-03 17:00:00	6.3	2018-02-03 17:00:00	13.7	2018-02-03 17:00:00	5.2	2018-02-03 17:00:00	1.8		2018-02-03 17:00:00	3.2	7.5	7.7	7.4	4.3	6.3	13.7	5.2	1.8
2018-02-03 18:00:00	3.6	2018-02-03 18:00:00	8.1	2018-02-03 18:00:00	7.3	2018-02-03 18:00:00	7.5	2018-02-03 18:00:00	5.1	2018-02-03 18:00:00	4.4	2018-02-03 18:00:00	12.6	2018-02-03 18:00:00	6.3	2018-02-03 18:00:00	3.1		2018-02-03 18:00:00	3.6	8.1	7.3	7.5	5.1	4.4	12.6	6.3	3.1
2018-02-03 19:00:00	3.5	2018-02-03 19:00:00	7.1	2018-02-03 19:00:00	7.7	2018-02-03 19:00:00	6.1	2018-02-03 19:00:00	4.7	2018-02-03 19:00:00	5.2	2018-02-03 19:00:00	12.6	2018-02-03 19:00:00	6.4	2018-02-03 19:00:00	1.9		2018-02-03 19:00:00	3.5	7.1	7.7	6.1	4.7	5.2	12.6	6.4	1.9
2018-02-03 20:00:00	3.4	2018-02-03 20:00:00	7.2	2018-02-03 20:00:00	7	2018-02-03 20:00:00	7.9	2018-02-03 20:00:00	3.4	2018-02-03 20:00:00	5.3	2018-02-03 20:00:00	13.2	2018-02-03 20:00:00	5.6	2018-02-03 20:00:00	2.4		2018-02-03 20:00:00	3.4	7.2	7	7.9	3.4	5.3	13.2	5.6	2.4
2018-02-03 21:00:00	3.2	2018-02-03 21:00:00	7	2018-02-03 21:00:00	7.7	2018-02-03 21:00:00	8.1	2018-02-03 21:00:00	5.7	2018-02-03 21:00:00	4.9	2018-02-03 21:00:00	11.9	2018-02-03 21:00:00	5.9	2018-02-03 21:00:00	2.7		2018-02-03 21:00:00	3.2	7	7.7	8.1	5.7	4.9	11.9	5.9	2.7
2018-02-03 22:00:00	3.6	2018-02-03 22:00:00	8.1	2018-02-03 22:00:00	6.6	2018-02-03 22:00:00	7.4	2018-02-03 22:00:00	3.5	2018-02-03 22:00:00	4.6	2018-02-03 22:00:00	12.5	2018-02-03 22:00:00	5.6	2018-02-03 22:00:00	2.2		2018-02-03 22:00:00	3.6	8.1	6.6	7.4	3.5	4.6	12.5	5.6	2.2
2018-02-03 23:00:00	3.8	2018-02-03 23:00:00	7	2018-02-03 23:00:00	6.6	2018-02-03 23:00:00	6.4	2018-02-03 23:00:00	3.7	2018-02-03 23:00:00	4.5	2018-02-03 23:00:00	11.7	2018-02-03 23:00:00	6.2	2018-02-03 23:00:00	1.9		2018-02-03 23:00:00	3.8	7	6.6	6.4	3.7	4.5	11.7	6.2	1.9
2018-02-04	3.2	2018-02-04	8	2018-02-04	8	2018-02-04	8.1	2018-02-04	3	2018-02-04	4.7	2018-02-04	12.1	2018-02-04	4.8	2018-02-04	2.5		2018-02-04	3.2	8	8	8.1	3	4.7	12.1	4.8	2.5
2018-02-04 01:00:00	3.9	2018-02-04 01:00:00	5.7	2018-02-04 01:00:00	8.4	2018-02-04 01:00:00	6.8	2018-02-04 01:00:00	3.6	2018-02-04 01:00:00	4.9	2018-02-04 01:00:00	11.9	2018-02-04 01:00:00	7.1	2018-02-04 01:00:00	1.8		2018-02-04 01:00:00	3.9	5.7	8.4	6.8	3.6	4.9	11.9	7.1	1.8
2018-02-04 02:00:00	3.5	2018-02-04 02:00:00	6.9	2018-02-04 02:00:00	7.1	2018-02-04 02:00:00	6.3	2018-02-04 02:00:00	1.5	2018-02-04 02:00:00	3.3	2018-02-04 02:00:00	11.3	2018-02-04 02:00:00	6	2018-02-04 02:00:00	2.5		2018-02-04 02:00:00	3.5	6.9	7.1	6.3	1.5	3.3	11.3	6	2.5
2018-02-04 03:00:00	3.9	2018-02-04 03:00:00	7.7	2018-02-04 03:00:00	7.8	2018-02-04 03:00:00	7.3	2018-02-04 03:00:00	1.6	2018-02-04 03:00:00	2.4	2018-02-04 03:00:00	12.1	2018-02-04 03:00:00	5.9	2018-02-04 03:00:00	2.7		2018-02-04 03:00:00	3.9	7.7	7.8	7.3	1.6	2.4	12.1	5.9	2.7
2018-02-04 04:00:00	3.4	2018-02-04 04:00:00	8	2018-02-04 04:00:00	8.2	2018-02-04 04:00:00	7.2	2018-02-04 04:00:00	2.3	2018-02-04 04:00:00	3	2018-02-04 04:00:00	12.3	2018-02-04 04:00:00	5.9	2018-02-04 04:00:00	2.4		2018-02-04 04:00:00	3.4	8	8.2	7.2	2.3	3	12.3	5.9	2.4
2018-02-04 05:00:00	3.9	2018-02-04 05:00:00	7.1	2018-02-04 05:00:00	6.6	2018-02-04 05:00:00	6.3	2018-02-04 05:00:00	1.2	2018-02-04 05:00:00	1.6	2018-02-04 05:00:00	12.8	2018-02-04 05:00:00	6.9	2018-02-04 05:00:00	3		2018-02-04 05:00:00	3.9	7.1	6.6	6.3	1.2	1.6	12.8	6.9	3
2018-02-04 06:00:00	4	2018-02-04 06:00:00	7.2	2018-02-04 06:00:00	6.3	2018-02-04 06:00:00	6.2	2018-02-04 06:00:00	2.6	2018-02-04 06:00:00	2.3	2018-02-04 06:00:00	12.4	2018-02-04 06:00:00	6.7	2018-02-04 06:00:00	2.9		2018-02-04 06:00:00	4	7.2	6.3	6.2	2.6	2.3	12.4	6.7	2.9
2018-02-04 07:00:00	3.4	2018-02-04 07:00:00	8.8	2018-02-04 07:00:00	7	2018-02-04 07:00:00	6.4	2018-02-04 07:00:00	4	2018-02-04 07:00:00	3.6	2018-02-04 07:00:00	14.5	2018-02-04 07:00:00	8.3	2018-02-04 07:00:00	2.4		2018-02-04 07:00:00	3.4	8.8	7	6.4	4	3.6	14.5	8.3	2.4
2018-02-04 08:00:00	4.5	2018-02-04 08:00:00	7.7	2018-02-04 08:00:00	6.8	2018-02-04 08:00:00	7.2	2018-02-04 08:00:00	2.2	2018-02-04 08:00:00	3	2018-02-04 08:00:00	12.7	2018-02-04 08:00:00	7.2	2018-02-04 08:00:00	2.8		2018-02-04 08:00:00	4.5	7.7	6.8	7.2	2.2	3	12.7	7.2	2.8
2018-02-04 09:00:00	5	2018-02-04 09:00:00	6.8	2018-02-04 09:00:00	5.4	2018-02-04 09:00:00	5.8	2018-02-04 09:00:00	2.6	2018-02-04 09:00:00	3.3	2018-02-04 09:00:00	13.9	2018-02-04 09:00:00	6.6	2018-02-04 09:00:00	2.4		2018-02-04 09:00:00	5	6.8	5.4	5.8	2.6	3.3	13.9	6.6	2.4
2018-02-04 10:00:00	3.4	2018-02-04 10:00:00	8.4	2018-02-04 10:00:00	6.7	2018-02-04 10:00:00	6.5	2018-02-04 10:00:00	0.7	2018-02-04 10:00:00	2	2018-02-04 10:00:00	12.6	2018-02-04 10:00:00	7	2018-02-04 10:00:00	3.3		2018-02-04 10:00:00	3.4	8.4	6.7	6.5	0.7	2	12.6	7	3.3
2018-02-04 11:00:00	3.7	2018-02-04 11:00:00	7	2018-02-04 11:00:00	7.9	2018-02-04 11:00:00	5.8	2018-02-04 11:00:00	3.7	2018-02-04 11:00:00	3.8	2018-02-04 11:00:00	12.4	2018-02-04 11:00:00	6.4	2018-02-04 11:00:00	3.4		2018-02-04 11:00:00	3.7	7	7.9	5.8	3.7	3.8	12.4	6.4	3.4
2018-02-04 12:00:00	3.4	2018-02-04 12:00:00	7.5	2018-02-04 12:00:00	8.6	2018-02-04 12:00:00	6.4	2018-02-04 12:00:00	1.9	2018-02-04 12:00:00	5.1	2018-02-04 12:00:00	11.4	2018-02-04 12:00:00	5.1	2018-02-04 12:00:00	3.4		2018-02-04 12:00:00	3.4	7.5	8.6	6.4	1.9	5.1	11.4	5.1	3.4
2018-02-04 13:00:00	4.8	2018-02-04 13:00:00	7.7	2018-02-04 13:00:00	8.9	2018-02-04 13:00:00	7.1	2018-02-04 13:00:00	4.6	2018-02-04 13:00:00	4.8	2018-02-04 13:00:00	12	2018-02-04 13:00:00	6.2	2018-02-04 13:00:00	3.4		2018-02-04 13:00:00	4.8	7.7	8.9	7.1	4.6	4.8	12	6.2	3.4
2018-02-04 14:00:00	4	2018-02-04 14:00:00	7.2	2018-02-04 14:00:00	7.2	2018-02-04 14:00:00	6.9	2018-02-04 14:00:00	5.8	2018-02-04 14:00:00	5.4	2018-02-04 14:00:00	11.2	2018-02-04 14:00:00	6.3	2018-02-04 14:00:00	2.5		2018-02-04 14:00:00	4	7.2	7.2	6.9	5.8	5.4	11.2	6.3	2.5
2018-02-04 15:00:00	4.2	2018-02-04 15:00:00	7.5	2018-02-04 15:00:00	7.4	2018-02-04 15:00:00	7.6	2018-02-04 15:00:00	6.2	2018-02-04 15:00:00	3.3	2018-02-04 15:00:00	10.9	2018-02-04 15:00:00	6.4	2018-02-04 15:00:00	3.9		2018-02-04 15:00:00	4.2	7.5	7.4	7.6	6.2	3.3	10.9	6.4	3.9
2018-02-04 16:00:00	3	2018-02-04 16:00:00	7.1	2018-02-04 16:00:00	8.1	2018-02-04 16:00:00	7.4	2018-02-04 16:00:00	4.5	2018-02-04 16:00:00	4.2	2018-02-04 16:00:00	11	2018-02-04 16:00:00	5.9	2018-02-04 16:00:00	4.2		2018-02-04 16:00:00	3	7.1	8.1	7.4	4.5	4.2	11	5.9	4.2
2018-02-04 17:00:00	3.9	2018-02-04 17:00:00	6.4	2018-02-04 17:00:00	8.6	2018-02-04 17:00:00	5.4	2018-02-04 17:00:00	3.9	2018-02-04 17:00:00	4	2018-02-04 17:00:00	11.9	2018-02-04 17:00:00	4.2	2018-02-04 17:00:00	2.9		2018-02-04 17:00:00	3.9	6.4	8.6	5.4	3.9	4	11.9	4.2	2.9
2018-02-04 18:00:00	4	2018-02-04 18:00:00	6.5	2018-02-04 18:00:00	7.2	2018-02-04 18:00:00	7.4	2018-02-04 18:00:00	3.9	2018-02-04 18:00:00	2.6	2018-02-04 18:00:00	12.5	2018-02-04 18:00:00	7.7	2018-02-04 18:00:00	2.8		2018-02-04 18:00:00	4	6.5	7.2	7.4	3.9	2.6	12.5	7.7	2.8
2018-02-04 19:00:00	3.2	2018-02-04 19:00:00	6.5	2018-02-04 19:00:00	7.3	2018-02-04 19:00:00	6.7	2018-02-04 19:00:00	3.2	2018-02-04 19:00:00	3	2018-02-04 19:00:00	12.6	2018-02-04 19:00:00	7.3	2018-02-04 19:00:00	2.3		2018-02-04 19:00:00	3.2	6.5	7.3	6.7	3.2	3	12.6	7.3	2.3
2018-02-04 20:00:00	3	2018-02-04 20:00:00	6.5	2018-02-04 20:00:00	7.7	2018-02-04 20:00:00	7.1	2018-02-04 20:00:00	3.3	2018-02-04 20:00:00	2.3	2018-02-04 20:00:00	11.5	2018-02-04 20:00:00	5.3	2018-02-04 20:00:00	3.3		2018-02-04 20:00:00	3	6.5	7.7	7.1	3.3	2.3	11.5	5.3	3.3
2018-02-04 21:00:00	3.1	2018-02-04 21:00:00	6	2018-02-04 21:00:00	6.9	2018-02-04 21:00:00	5.6	2018-02-04 21:00:00	3.5	2018-02-04 21:00:00	3	2018-02-04 21:00:00	11.8	2018-02-04 21:00:00	4.5	2018-02-04 21:00:00	2		2018-02-04 21:00:00	3.1	6	6.9	5.6	3.5	3	11.8	4.5	2
2018-02-04 22:00:00	2.7	2018-02-04 22:00:00	6	2018-02-04 22:00:00	7.1	2018-02-04 22:00:00	5.9	2018-02-04 22:00:00	4	2018-02-04 22:00:00	1.3	2018-02-04 22:00:00	11.5	2018-02-04 22:00:00	5.4	2018-02-04 22:00:00	2.7		2018-02-04 22:00:00	2.7	6	7.1	5.9	4	1.3	11.5	5.4	2.7
2018-02-04 23:00:00	3.2	2018-02-04 23:00:00	6.7	2018-02-04 23:00:00	7.3	2018-02-04 23:00:00	6.3	2018-02-04 23:00:00	4.8	2018-02-04 23:00:00	1.5	2018-02-04 23:00:00	10.6	2018-02-04 23:00:00	4.8	2018-02-04 23:00:00	1.6		2018-02-04 23:00:00	3.2	6.7	7.3	6.3	4.8	1.5	10.6	4.8	1.6
2018-02-05	2.5	2018-02-05	6.2	2018-02-05	5.1	2018-02-05	5.9	2018-02-05	4	2018-02-05	1.8	2018-02-05	12.1	2018-02-05	6.5	2018-02-05	2.2		2018-02-05	2.5	6.2	5.1	5.9	4	1.8	12.1	6.5	2.2
2018-02-05 01:00:00	4	2018-02-05 01:00:00	5.7	2018-02-05 01:00:00	5.7	2018-02-05 01:00:00	6.5	2018-02-05 01:00:00	3.3	2018-02-05 01:00:00	1.8	2018-02-05 01:00:00	11.5	2018-02-05 01:00:00	3.9	2018-02-05 01:00:00	1.5		2018-02-05 01:00:00	4	5.7	5.7	6.5	3.3	1.8	11.5	3.9	1.5
2018-02-05 02:00:00	2.9	2018-02-05 02:00:00	6.3	2018-02-05 02:00:00	6	2018-02-05 02:00:00	5.1	2018-02-05 02:00:00	1.6	2018-02-05 02:00:00	1.3	2018-02-05 02:00:00	10.8	2018-02-05 02:00:00	6.2	2018-02-05 02:00:00	2.4		2018-02-05 02:00:00	2.9	6.3	6	5.1	1.6	1.3	10.8	6.2	2.4
2018-02-05 03:00:00	2.6	2018-02-05 03:00:00	6.7	2018-02-05 03:00:00	5.7	2018-02-05 03:00:00	5	2018-02-05 03:00:00	1.4	2018-02-05 03:00:00	3.3	2018-02-05 03:00:00	10.1	2018-02-05 03:00:00	7.1	2018-02-05 03:00:00	2		2018-02-05 03:00:00	2.6	6.7	5.7	5	1.4	3.3	10.1	7.1	2
2018-02-05 04:00:00	3.9	2018-02-05 04:00:00	6.5	2018-02-05 04:00:00	5.9	2018-02-05 04:00:00	4.2	2018-02-05 04:00:00	1.6	2018-02-05 04:00:00	1.5	2018-02-05 04:00:00	11.3	2018-02-05 04:00:00	6.2	2018-02-05 04:00:00	2.3		2018-02-05 04:00:00	3.9	6.5	5.9	4.2	1.6	1.5	11.3	6.2	2.3
2018-02-05 05:00:00	3.5	2018-02-05 05:00:00	5.9	2018-02-05 05:00:00	6.1	2018-02-05 05:00:00	5.9	2018-02-05 05:00:00	1.8	2018-02-05 05:00:00	1.2	2018-02-05 05:00:00	11.9	2018-02-05 05:00:00	6.8	2018-02-05 05:00:00	2.5		2018-02-05 05:00:00	3.5	5.9	6.1	5.9	1.8	1.2	11.9	6.8	2.5
2018-02-05 06:00:00	2.9	2018-02-05 06:00:00	6.2	2018-02-05 06:00:00	4.7	2018-02-05 06:00:00	6.5	2018-02-05 06:00:00	1.6	2018-02-05 06:00:00	2.8	2018-02-05 06:00:00	10.7	2018-02-05 06:00:00	4.8	2018-02-05 06:00:00	1.2		2018-02-05 06:00:00	2.9	6.2	4.7	6.5	1.6	2.8	10.7	4.8	1.2
2018-02-05 07:00:00	3.9	2018-02-05 07:00:00	4.7	2018-02-05 07:00:00	5	2018-02-05 07:00:00	4.4	2018-02-05 07:00:00	3.9	2018-02-05 07:00:00	1.9	2018-02-05 07:00:00	12.2	2018-02-05 07:00:00	5.2	2018-02-05 07:00:00	2		2018-02-05 07:00:00	3.9	4.7	5	4.4	3.9	1.9	12.2	5.2	2
2018-02-05 08:00:00	2.8	2018-02-05 08:00:00	6.2	2018-02-05 08:00:00	7.3	2018-02-05 08:00:00	5.6	2018-02-05 08:00:00	0.9	2018-02-05 08:00:00	0.8	2018-02-05 08:00:00	11.9	2018-02-05 08:00:00	6.5	2018-02-05 08:00:00	1.3		2018-02-05 08:00:00	2.8	6.2	7.3	5.6	0.9	0.8	11.9	6.5	1.3
2018-02-05 09:00:00	3.2	2018-02-05 09:00:00	6.5	2018-02-05 09:00:00	7.8	2018-02-05 09:00:00	6.2	2018-02-05 09:00:00	2.4	2018-02-05 09:00:00	2.9	2018-02-05 09:00:00	13	2018-02-05 09:00:00	4.2	2018-02-05 09:00:00	1.3		2018-02-05 09:00:00	3.2	6.5	7.8	6.2	2.4	2.9	13	4.2	1.3
2018-02-05 10:00:00	2.8	2018-02-05 10:00:00	5.9	2018-02-05 10:00:00	6.9	2018-02-05 10:00:00	5.5	2018-02-05 10:00:00	2.7	2018-02-05 10:00:00	3.8	2018-02-05 10:00:00	11.6	2018-02-05 10:00:00	5.4	2018-02-05 10:00:00	2.7		2018-02-05 10:00:00	2.8	5.9	6.9	5.5	2.7	3.8	11.6	5.4	2.7
2018-02-05 11:00:00	3.9	2018-02-05 11:00:00	6.2	2018-02-05 11:00:00	7.4	2018-02-05 11:00:00	4.7	2018-02-05 11:00:00	2.6	2018-02-05 11:00:00	3.9	2018-02-05 11:00:00	10.8	2018-02-05 11:00:00	3.7	2018-02-05 11:00:00	3.3		2018-02-05 11:00:00	3.9	6.2	7.4	4.7	2.6	3.9	10.8	3.7	3.3
2018-02-05 12:00:00	2.6	2018-02-05 12:00:00	6.5	2018-02-05 12:00:00	6.5	2018-02-05 12:00:00	6	2018-02-05 12:00:00	3.7	2018-02-05 12:00:00	4.2	2018-02-05 12:00:00	11.3	2018-02-05 12:00:00	2	2018-02-05 12:00:00	1.9		2018-02-05 12:00:00	2.6	6.5	6.5	6	3.7	4.2	11.3	2	1.9
2018-02-05 13:00:00	2.5	2018-02-05 13:00:00	3.8	2018-02-05 13:00:00	3.8	2018-02-05 13:00:00	4.8	2018-02-05 13:00:00	1.4	2018-02-05 13:00:00	3.5	2018-02-05 13:00:00	10.7	2018-02-05 13:00:00	3.4	2018-02-05 13:00:00	1.4		2018-02-05 13:00:00	2.5	3.8	3.8	4.8	1.4	3.5	10.7	3.4	1.4
2018-02-05 14:00:00	4.3	2018-02-05 14:00:00	4.5	2018-02-05 14:00:00	4.6	2018-02-05 14:00:00	4.2	2018-02-05 14:00:00	3.6	2018-02-05 14:00:00	1.7	2018-02-05 14:00:00	10.4	2018-02-05 14:00:00	4.9	2018-02-05 14:00:00	5.4		2018-02-05 14:00:00	4.3	4.5	4.6	4.2	3.6	1.7	10.4	4.9	5.4
2018-02-05 15:00:00	6	2018-02-05 15:00:00	6.5	2018-02-05 15:00:00	6.1	2018-02-05 15:00:00	4.3	2018-02-05 15:00:00	1.9	2018-02-05 15:00:00	3.2	2018-02-05 15:00:00	11.1	2018-02-05 15:00:00	6.2	2018-02-05 15:00:00	4.6		2018-02-05 15:00:00	6	6.5	6.1	4.3	1.9	3.2	11.1	6.2	4.6
2018-02-05 16:00:00	4.8	2018-02-05 16:00:00	7.6	2018-02-05 16:00:00	7.4	2018-02-05 16:00:00	4.2	2018-02-05 16:00:00	4.1	2018-02-05 16:00:00	4.6	2018-02-05 16:00:00	10.8	2018-02-05 16:00:00	5.3	2018-02-05 16:00:00	4.4		2018-02-05 16:00:00	4.8	7.6	7.4	4.2	4.1	4.6	10.8	5.3	4.4
2018-02-05 17:00:00	4.3	2018-02-05 17:00:00	7.5	2018-02-05 17:00:00	6.7	2018-02-05 17:00:00	4.1	2018-02-05 17:00:00	3.6	2018-02-05 17:00:00	3.7	2018-02-05 17:00:00	12.2	2018-02-05 17:00:00	5.8	2018-02-05 17:00:00	2.9		2018-02-05 17:00:00	4.3	7.5	6.7	4.1	3.6	3.7	12.2	5.8	2.9
2018-02-05 18:00:00	3.2	2018-02-05 18:00:00	7.4	2018-02-05 18:00:00	6.8	2018-02-05 18:00:00	4.2	2018-02-05 18:00:00	6.9	2018-02-05 18:00:00	2.3	2018-02-05 18:00:00	11.1	2018-02-05 18:00:00	5.2	2018-02-05 18:00:00	2.9		2018-02-05 18:00:00	3.2	7.4	6.8	4.2	6.9	2.3	11.1	5.2	2.9
2018-02-05 19:00:00	3.6	2018-02-05 19:00:00	6.2	2018-02-05 19:00:00	4.9	2018-02-05 19:00:00	4.2	2018-02-05 19:00:00	3.9	2018-02-05 19:00:00	2.6	2018-02-05 19:00:00	10.4	2018-02-05 19:00:00	4.9	2018-02-05 19:00:00	2.5		2018-02-05 19:00:00	3.6	6.2	4.9	4.2	3.9	2.6	10.4	4.9	2.5
2018-02-05 20:00:00	3.1	2018-02-05 20:00:00	7.2	2018-02-05 20:00:00	7.1	2018-02-05 20:00:00	5.1	2018-02-05 20:00:00	2.8	2018-02-05 20:00:00	3.8	2018-02-05 20:00:00	10.3	2018-02-05 20:00:00	5.4	2018-02-05 20:00:00	1.4		2018-02-05 20:00:00	3.1	7.2	7.1	5.1	2.8	3.8	10.3	5.4	1.4
2018-02-05 21:00:00	3.5	2018-02-05 21:00:00	6.7	2018-02-05 21:00:00	6.1	2018-02-05 21:00:00	6.6	2018-02-05 21:00:00	3.5	2018-02-05 21:00:00	1.9	2018-02-05 21:00:00	11.8	2018-02-05 21:00:00	5.4	2018-02-05 21:00:00	2.8		2018-02-05 21:00:00	3.5	6.7	6.1	6.6	3.5	1.9	11.8	5.4	2.8
2018-02-05 22:00:00	3.4	2018-02-05 22:00:00	5.4	2018-02-05 22:00:00	6.2	2018-02-05 22:00:00	6.5	2018-02-05 22:00:00	4	2018-02-05 22:00:00	3.8	2018-02-05 22:00:00	11.3	2018-02-05 22:00:00	5.6	2018-02-05 22:00:00	2.4		2018-02-05 22:00:00	3.4	5.4	6.2	6.5	4	3.8	11.3	5.6	2.4
2018-02-05 23:00:00	2.6	2018-02-05 23:00:00	5.2	2018-02-05 23:00:00	5.3	2018-02-05 23:00:00	6.5	2018-02-05 23:00:00	4.9	2018-02-05 23:00:00	3.3	2018-02-05 23:00:00	9.2	2018-02-05 23:00:00	5.2	2018-02-05 23:00:00	2.6		2018-02-05 23:00:00	2.6	5.2	5.3	6.5	4.9	3.3	9.2	5.2	2.6
2018-02-06	2.8	2018-02-06	6.6	2018-02-06	6.3	2018-02-06	5.8	2018-02-06	3.5	2018-02-06	1.3	2018-02-06	7.9	2018-02-06	4.6	2018-02-06	1.9		2018-02-06	2.8	6.6	6.3	5.8	3.5	1.3	7.9	4.6	1.9
2018-02-06 01:00:00	3.9	2018-02-06 01:00:00	6.2	2018-02-06 01:00:00	6.1	2018-02-06 01:00:00	6.9	2018-02-06 01:00:00	1.9	2018-02-06 01:00:00	0.4	2018-02-06 01:00:00	9.9	2018-02-06 01:00:00	6.9	2018-02-06 01:00:00	2.3		2018-02-06 01:00:00	3.9	6.2	6.1	6.9	1.9	0.4	9.9	6.9	2.3
2018-02-06 02:00:00	2.9	2018-02-06 02:00:00	7.1	2018-02-06 02:00:00	7.3	2018-02-06 02:00:00	6.5	2018-02-06 02:00:00	2	2018-02-06 02:00:00	3.5	2018-02-06 02:00:00	13.6	2018-02-06 02:00:00	6.5	2018-02-06 02:00:00	2.5		2018-02-06 02:00:00	2.9	7.1	7.3	6.5	2	3.5	13.6	6.5	2.5
2018-02-06 03:00:00	4.7	2018-02-06 03:00:00	7.2	2018-02-06 03:00:00	5.4	2018-02-06 03:00:00	6.3	2018-02-06 03:00:00	4.2	2018-02-06 03:00:00	2.9	2018-02-06 03:00:00	12	2018-02-06 03:00:00	6.9	2018-02-06 03:00:00	3.2		2018-02-06 03:00:00	4.7	7.2	5.4	6.3	4.2	2.9	12	6.9	3.2
2018-02-06 04:00:00	3.5	2018-02-06 04:00:00	7.3	2018-02-06 04:00:00	6.3	2018-02-06 04:00:00	4.7	2018-02-06 04:00:00	5.6	2018-02-06 04:00:00	2.6	2018-02-06 04:00:00	12.6	2018-02-06 04:00:00	5.7	2018-02-06 04:00:00	3.4		2018-02-06 04:00:00	3.5	7.3	6.3	4.7	5.6	2.6	12.6	5.7	3.4
2018-02-06 05:00:00	3.4	2018-02-06 05:00:00	6.8	2018-02-06 05:00:00	5.4	2018-02-06 05:00:00	5.2	2018-02-06 05:00:00	4.5	2018-02-06 05:00:00	3.5	2018-02-06 05:00:00	12.8	2018-02-06 05:00:00	5.4	2018-02-06 05:00:00	3.4		2018-02-06 05:00:00	3.4	6.8	5.4	5.2	4.5	3.5	12.8	5.4	3.4
2018-02-06 06:00:00	4.4	2018-02-06 06:00:00	6.3	2018-02-06 06:00:00	4.7	2018-02-06 06:00:00	4.8	2018-02-06 06:00:00	4.6	2018-02-06 06:00:00	1.2	2018-02-06 06:00:00	13.2	2018-02-06 06:00:00	5.6	2018-02-06 06:00:00	2.7		2018-02-06 06:00:00	4.4	6.3	4.7	4.8	4.6	1.2	13.2	5.6	2.7
2018-02-06 07:00:00	2.9	2018-02-06 07:00:00	5.7	2018-02-06 07:00:00	5.6	2018-02-06 07:00:00	4.2	2018-02-06 07:00:00	1.4	2018-02-06 07:00:00	1.5	2018-02-06 07:00:00	12.7	2018-02-06 07:00:00	4.4	2018-02-06 07:00:00	2.6		2018-02-06 07:00:00	2.9	5.7	5.6	4.2	1.4	1.5	12.7	4.4	2.6
2018-02-06 08:00:00	3.5	2018-02-06 08:00:00	5.6	2018-02-06 08:00:00	2.6	2018-02-06 08:00:00	4	2018-02-06 08:00:00	2.2	2018-02-06 08:00:00	1.5	2018-02-06 08:00:00	11.5	2018-02-06 08:00:00	4.8	2018-02-06 08:00:00	1.9		2018-02-06 08:00:00	3.5	5.6	2.6	4	2.2	1.5	11.5	4.8	1.9
2018-02-06 09:00:00	3.2	2018-02-06 09:00:00	6.3	2018-02-06 09:00:00	5	2018-02-06 09:00:00	3.6	2018-02-06 09:00:00	5	2018-02-06 09:00:00	1.5	2018-02-06 09:00:00	10.6	2018-02-06 09:00:00	4.5	2018-02-06 09:00:00	3.2		2018-02-06 09:00:00	3.2	6.3	5	3.6	5	1.5	10.6	4.5	3.2
2018-02-06 10:00:00	3	2018-02-06 10:00:00	4.1	2018-02-06 10:00:00	4.2	2018-02-06 10:00:00	2.9	2018-02-06 10:00:00	5.3	2018-02-06 10:00:00	3.8	2018-02-06 10:00:00	11.3	2018-02-06 10:00:00	6.1	2018-02-06 10:00:00	3.8		2018-02-06 10:00:00	3	4.1	4.2	2.9	5.3	3.8	11.3	6.1	3.8
2018-02-06 11:00:00	4	2018-02-06 11:00:00	1.8	2018-02-06 11:00:00	4.6	2018-02-06 11:00:00	5.1	2018-02-06 11:00:00	3.4	2018-02-06 11:00:00	1.4	2018-02-06 11:00:00	10.9	2018-02-06 11:00:00	7.2	2018-02-06 11:00:00	4		2018-02-06 11:00:00	4	1.8	4.6	5.1	3.4	1.4	10.9	7.2	4
2018-02-06 12:00:00	3.9	2018-02-06 12:00:00	4.7	2018-02-06 12:00:00	5.7	2018-02-06 12:00:00	4.7	2018-02-06 12:00:00	3.7	2018-02-06 12:00:00	2.5	2018-02-06 12:00:00	10.5	2018-02-06 12:00:00	4.8	2018-02-06 12:00:00	3.5		2018-02-06 12:00:00	3.9	4.7	5.7	4.7	3.7	2.5	10.5	4.8	3.5
2018-02-06 13:00:00	4.8	2018-02-06 13:00:00	4.9	2018-02-06 13:00:00	5.1	2018-02-06 13:00:00	3.9	2018-02-06 13:00:00	4.9	2018-02-06 13:00:00	3.8	2018-02-06 13:00:00	12.2	2018-02-06 13:00:00	3.2	2018-02-06 13:00:00	3.3		2018-02-06 13:00:00	4.8	4.9	5.1	3.9	4.9	3.8	12.2	3.2	3.3
2018-02-06 14:00:00	4.1	2018-02-06 14:00:00	5.9	2018-02-06 14:00:00	7.1	2018-02-06 14:00:00	6.1	2018-02-06 14:00:00	3.8	2018-02-06 14:00:00	2.6	2018-02-06 14:00:00	9.6	2018-02-06 14:00:00	6.8	2018-02-06 14:00:00	3		2018-02-06 14:00:00	4.1	5.9	7.1	6.1	3.8	2.6	9.6	6.8	3
2018-02-06 15:00:00	2.4	2018-02-06 15:00:00	5.4	2018-02-06 15:00:00	7.5	2018-02-06 15:00:00	5.6	2018-02-06 15:00:00	2.3	2018-02-06 15:00:00	3.8	2018-02-06 15:00:00	10.3	2018-02-06 15:00:00	4	2018-02-06 15:00:00	2.8		2018-02-06 15:00:00	2.4	5.4	7.5	5.6	2.3	3.8	10.3	4	2.8
2018-02-06 16:00:00	3	2018-02-06 16:00:00	6.1	2018-02-06 16:00:00	7.4	2018-02-06 16:00:00	5.7	2018-02-06 16:00:00	5.9	2018-02-06 16:00:00	4.5	2018-02-06 16:00:00	12.2	2018-02-06 16:00:00	4.8	2018-02-06 16:00:00	3.3		2018-02-06 16:00:00	3	6.1	7.4	5.7	5.9	4.5	12.2	4.8	3.3
2018-02-06 17:00:00	2.7	2018-02-06 17:00:00	6.2	2018-02-06 17:00:00	7.6	2018-02-06 17:00:00	5	2018-02-06 17:00:00	4.2	2018-02-06 17:00:00	3.4	2018-02-06 17:00:00	10.9	2018-02-06 17:00:00	4.2	2018-02-06 17:00:00	4.4		2018-02-06 17:00:00	2.7	6.2	7.6	5	4.2	3.4	10.9	4.2	4.4
2018-02-06 18:00:00	2.8	2018-02-06 18:00:00	6.4	2018-02-06 18:00:00	6	2018-02-06 18:00:00	4.4	2018-02-06 18:00:00	2.9	2018-02-06 18:00:00	2.5	2018-02-06 18:00:00	9.9	2018-02-06 18:00:00	4.8	2018-02-06 18:00:00	2.5		2018-02-06 18:00:00	2.8	6.4	6	4.4	2.9	2.5	9.9	4.8	2.5
2018-02-06 19:00:00	2.6	2018-02-06 19:00:00	4.3	2018-02-06 19:00:00	4.5	2018-02-06 19:00:00	4.4	2018-02-06 19:00:00	5.3	2018-02-06 19:00:00	2.8	2018-02-06 19:00:00	9.2	2018-02-06 19:00:00	3.1	2018-02-06 19:00:00	1.8		2018-02-06 19:00:00	2.6	4.3	4.5	4.4	5.3	2.8	9.2	3.1	1.8
2018-02-06 20:00:00	2.4	2018-02-06 20:00:00	4	2018-02-06 20:00:00	5.1	2018-02-06 20:00:00	5.8	2018-02-06 20:00:00	3.5	2018-02-06 20:00:00	2.8	2018-02-06 20:00:00	11	2018-02-06 20:00:00	5.8	2018-02-06 20:00:00	2.8		2018-02-06 20:00:00	2.4	4	5.1	5.8	3.5	2.8	11	5.8	2.8
2018-02-06 21:00:00	2.9	2018-02-06 21:00:00	5	2018-02-06 21:00:00	5.3	2018-02-06 21:00:00	5.1	2018-02-06 21:00:00	2.4	2018-02-06 21:00:00	4	2018-02-06 21:00:00	9.2	2018-02-06 21:00:00	4.6	2018-02-06 21:00:00	2.3		2018-02-06 21:00:00	2.9	5	5.3	5.1	2.4	4	9.2	4.6	2.3
2018-02-06 22:00:00	3.7	2018-02-06 22:00:00	4.7	2018-02-06 22:00:00	6.1	2018-02-06 22:00:00	5.7	2018-02-06 22:00:00	1.9	2018-02-06 22:00:00	3.4	2018-02-06 22:00:00	9.8	2018-02-06 22:00:00	5.3	2018-02-06 22:00:00	1.4		2018-02-06 22:00:00	3.7	4.7	6.1	5.7	1.9	3.4	9.8	5.3	1.4
2018-02-06 23:00:00	3	2018-02-06 23:00:00	4.9	2018-02-06 23:00:00	4.4	2018-02-06 23:00:00	4	2018-02-06 23:00:00	1.7	2018-02-06 23:00:00	1.9	2018-02-06 23:00:00	9.2	2018-02-06 23:00:00	4.4	2018-02-06 23:00:00	1.2		2018-02-06 23:00:00	3	4.9	4.4	4	1.7	1.9	9.2	4.4	1.2
2018-02-07	2.5	2018-02-07	4.5	2018-02-07	5.5	2018-02-07	3.9	2018-02-07	2	2018-02-07	0.4	2018-02-07	8.7	2018-02-07	5.8	2018-02-07	1		2018-02-07	2.5	4.5	5.5	3.9	2	0.4	8.7	5.8	1
2018-02-07 01:00:00	2.3	2018-02-07 01:00:00	5.2	2018-02-07 01:00:00	5.7	2018-02-07 01:00:00	4.3	2018-02-07 01:00:00	3.3	2018-02-07 01:00:00	0.7	2018-02-07 01:00:00	7.6	2018-02-07 01:00:00	2.7	2018-02-07 01:00:00	1.3		2018-02-07 01:00:00	2.3	5.2	5.7	4.3	3.3	0.7	7.6	2.7	1.3
2018-02-07 02:00:00	2.2	2018-02-07 02:00:00	3.3	2018-02-07 02:00:00	3.6	2018-02-07 02:00:00	3.1	2018-02-07 02:00:00	3.9	2018-02-07 02:00:00	2.1	2018-02-07 02:00:00	7.5	2018-02-07 02:00:00	5.7	2018-02-07 02:00:00	1.3		2018-02-07 02:00:00	2.2	3.3	3.6	3.1	3.9	2.1	7.5	5.7	1.3
2018-02-07 03:00:00	2.2	2018-02-07 03:00:00	4.2	2018-02-07 03:00:00	4.3	2018-02-07 03:00:00	3.9	2018-02-07 03:00:00	3.6	2018-02-07 03:00:00	0.3	2018-02-07 03:00:00	8.5	2018-02-07 03:00:00	4.3	2018-02-07 03:00:00	1.6		2018-02-07 03:00:00	2.2	4.2	4.3	3.9	3.6	0.3	8.5	4.3	1.6
2018-02-07 04:00:00	1.8	2018-02-07 04:00:00	4.3	2018-02-07 04:00:00	3.6	2018-02-07 04:00:00	4.6	2018-02-07 04:00:00	3.4	2018-02-07 04:00:00	0.7	2018-02-07 04:00:00	5.9	2018-02-07 04:00:00	3.9	2018-02-07 04:00:00	1.3		2018-02-07 04:00:00	1.8	4.3	3.6	4.6	3.4	0.7	5.9	3.9	1.3
2018-02-07 05:00:00	2.7	2018-02-07 05:00:00	3.9	2018-02-07 05:00:00	4.4	2018-02-07 05:00:00	3.2	2018-02-07 05:00:00	3.4	2018-02-07 05:00:00	0.6	2018-02-07 05:00:00	8.5	2018-02-07 05:00:00	3.8	2018-02-07 05:00:00	2		2018-02-07 05:00:00	2.7	3.9	4.4	3.2	3.4	0.6	8.5	3.8	2
2018-02-07 06:00:00	1.4	2018-02-07 06:00:00	2.7	2018-02-07 06:00:00	2.8	2018-02-07 06:00:00	3.8	2018-02-07 06:00:00	2.9	2018-02-07 06:00:00	1.9	2018-02-07 06:00:00	8	2018-02-07 06:00:00	3.8	2018-02-07 06:00:00	2.2		2018-02-07 06:00:00	1.4	2.7	2.8	3.8	2.9	1.9	8	3.8	2.2
2018-02-07 07:00:00	1.9	2018-02-07 07:00:00	2.3	2018-02-07 07:00:00	3.5	2018-02-07 07:00:00	3.1	2018-02-07 07:00:00	1	2018-02-07 07:00:00	0.8	2018-02-07 07:00:00	6.6	2018-02-07 07:00:00	4.1	2018-02-07 07:00:00	1.7		2018-02-07 07:00:00	1.9	2.3	3.5	3.1	1	0.8	6.6	4.1	1.7
2018-02-07 08:00:00	0.8	2018-02-07 08:00:00	2.9	2018-02-07 08:00:00	3.4	2018-02-07 08:00:00	2.5	2018-02-07 08:00:00	2.7	2018-02-07 08:00:00	1.3	2018-02-07 08:00:00	5.9	2018-02-07 08:00:00	2.5	2018-02-07 08:00:00	1.3		2018-02-07 08:00:00	0.8	2.9	3.4	2.5	2.7	1.3	5.9	2.5	1.3
2018-02-07 09:00:00	1.6	2018-02-07 09:00:00	2.9	2018-02-07 09:00:00	3.4	2018-02-07 09:00:00	3.4	2018-02-07 09:00:00	3.4	2018-02-07 09:00:00	2	2018-02-07 09:00:00	6.6	2018-02-07 09:00:00	2	2018-02-07 09:00:00	1.2		2018-02-07 09:00:00	1.6	2.9	3.4	3.4	3.4	2	6.6	2	1.2
2018-02-07 10:00:00	1.8	2018-02-07 10:00:00	2.6	2018-02-07 10:00:00	3.3	2018-02-07 10:00:00	3.6	2018-02-07 10:00:00	4.5	2018-02-07 10:00:00	2.6	2018-02-07 10:00:00	6.1	2018-02-07 10:00:00	1.6	2018-02-07 10:00:00	0.9		2018-02-07 10:00:00	1.8	2.6	3.3	3.6	4.5	2.6	6.1	1.6	0.9
2018-02-07 11:00:00	2.9	2018-02-07 11:00:00	2.5	2018-02-07 11:00:00	2.9	2018-02-07 11:00:00	2.6	2018-02-07 11:00:00	4	2018-02-07 11:00:00	3.1	2018-02-07 11:00:00	6.1	2018-02-07 11:00:00	1.4	2018-02-07 11:00:00	1.5		2018-02-07 11:00:00	2.9	2.5	2.9	2.6	4	3.1	6.1	1.4	1.5
2018-02-07 12:00:00	3.2	2018-02-07 12:00:00	2.1	2018-02-07 12:00:00	2.5	2018-02-07 12:00:00	1.9	2018-02-07 12:00:00	3.5	2018-02-07 12:00:00	3.2	2018-02-07 12:00:00	6.3	2018-02-07 12:00:00	1.7	2018-02-07 12:00:00	1.8		2018-02-07 12:00:00	3.2	2.1	2.5	1.9	3.5	3.2	6.3	1.7	1.8
2018-02-07 13:00:00	2.2	2018-02-07 13:00:00	1.3	2018-02-07 13:00:00	2.8	2018-02-07 13:00:00	1.6	2018-02-07 13:00:00	2.6	2018-02-07 13:00:00	2.8	2018-02-07 13:00:00	4.7	2018-02-07 13:00:00	0.9	2018-02-07 13:00:00	3.4		2018-02-07 13:00:00	2.2	1.3	2.8	1.6	2.6	2.8	4.7	0.9	3.4
2018-02-07 14:00:00	3.5	2018-02-07 14:00:00	2.8	2018-02-07 14:00:00	3	2018-02-07 14:00:00	2.4	2018-02-07 14:00:00	3.1	2018-02-07 14:00:00	3.4	2018-02-07 14:00:00	5.4	2018-02-07 14:00:00	0	2018-02-07 14:00:00	2.3		2018-02-07 14:00:00	3.5	2.8	3	2.4	3.1	3.4	5.4	0	2.3
2018-02-07 15:00:00	2.4	2018-02-07 15:00:00	1.7	2018-02-07 15:00:00	1.9	2018-02-07 15:00:00	2.2	2018-02-07 15:00:00	2.8	2018-02-07 15:00:00	3.5	2018-02-07 15:00:00	6.1	2018-02-07 15:00:00	1	2018-02-07 15:00:00	2.8		2018-02-07 15:00:00	2.4	1.7	1.9	2.2	2.8	3.5	6.1	1	2.8
2018-02-07 16:00:00	2.7	2018-02-07 16:00:00	2.3	2018-02-07 16:00:00	2.1	2018-02-07 16:00:00	2.1	2018-02-07 16:00:00	3.5	2018-02-07 16:00:00	2.8	2018-02-07 16:00:00	6.2	2018-02-07 16:00:00	0.7	2018-02-07 16:00:00	3.2		2018-02-07 16:00:00	2.7	2.3	2.1	2.1	3.5	2.8	6.2	0.7	3.2
2018-02-07 17:00:00	2.2	2018-02-07 17:00:00	1.5	2018-02-07 17:00:00	2	2018-02-07 17:00:00	1.8	2018-02-07 17:00:00	1.4	2018-02-07 17:00:00	2.9	2018-02-07 17:00:00	5.7	2018-02-07 17:00:00	1.2	2018-02-07 17:00:00	3		2018-02-07 17:00:00	2.2	1.5	2	1.8	1.4	2.9	5.7	1.2	3
2018-02-07 18:00:00	1.8	2018-02-07 18:00:00	1.9	2018-02-07 18:00:00	0.8	2018-02-07 18:00:00	1.3	2018-02-07 18:00:00	1.8	2018-02-07 18:00:00	2.2	2018-02-07 18:00:00	4.6	2018-02-07 18:00:00	1.4	2018-02-07 18:00:00	1.3		2018-02-07 18:00:00	1.8	1.9	0.8	1.3	1.8	2.2	4.6	1.4	1.3
2018-02-07 19:00:00	1.3	2018-02-07 19:00:00	2.4	2018-02-07 19:00:00	2	2018-02-07 19:00:00	0.8	2018-02-07 19:00:00	2	2018-02-07 19:00:00	2.2	2018-02-07 19:00:00	5	2018-02-07 19:00:00	2.3	2018-02-07 19:00:00	1.6		2018-02-07 19:00:00	1.3	2.4	2	0.8	2	2.2	5	2.3	1.6
2018-02-07 20:00:00	1.4	2018-02-07 20:00:00	2.1	2018-02-07 20:00:00	1.1	2018-02-07 20:00:00	1.3	2018-02-07 20:00:00	2.4	2018-02-07 20:00:00	2.5	2018-02-07 20:00:00	4.7	2018-02-07 20:00:00	1.5	2018-02-07 20:00:00	0.8		2018-02-07 20:00:00	1.4	2.1	1.1	1.3	2.4	2.5	4.7	1.5	0.8
2018-02-07 21:00:00	1.9	2018-02-07 21:00:00	1.8	2018-02-07 21:00:00	1.4	2018-02-07 21:00:00	1.3	2018-02-07 21:00:00	2.1	2018-02-07 21:00:00	1.8	2018-02-07 21:00:00	5.2	2018-02-07 21:00:00	2.1	2018-02-07 21:00:00	1.4		2018-02-07 21:00:00	1.9	1.8	1.4	1.3	2.1	1.8	5.2	2.1	1.4
2018-02-07 22:00:00	1.6	2018-02-07 22:00:00	2.8	2018-02-07 22:00:00	1.6	2018-02-07 22:00:00	1.5	2018-02-07 22:00:00	1.6	2018-02-07 22:00:00	2.8	2018-02-07 22:00:00	3.8	2018-02-07 22:00:00	2	2018-02-07 22:00:00	4.2		2018-02-07 22:00:00	1.6	2.8	1.6	1.5	1.6	2.8	3.8	2	4.2
2018-02-07 23:00:00	1.1	2018-02-07 23:00:00	2.9	2018-02-07 23:00:00	2	2018-02-07 23:00:00	1.5	2018-02-07 23:00:00	2	2018-02-07 23:00:00	2.9	2018-02-07 23:00:00	3.7	2018-02-07 23:00:00	2	2018-02-07 23:00:00	2.8		2018-02-07 23:00:00	1.1	2.9	2	1.5	2	2.9	3.7	2	2.8
2018-02-08	1.6	2018-02-08	2.4	2018-02-08	2	2018-02-08	2.3	2018-02-08	2.2	2018-02-08	3	2018-02-08	3.9	2018-02-08	1.3	2018-02-08	2.8		2018-02-08	1.6	2.4	2	2.3	2.2	3	3.9	1.3	2.8
2018-02-08 01:00:00	1.8	2018-02-08 01:00:00	2.6	2018-02-08 01:00:00	1.7	2018-02-08 01:00:00	2.6	2018-02-08 01:00:00	1.9	2018-02-08 01:00:00	2.9	2018-02-08 01:00:00	4.2	2018-02-08 01:00:00	2.5	2018-02-08 01:00:00	2.8		2018-02-08 01:00:00	1.8	2.6	1.7	2.6	1.9	2.9	4.2	2.5	2.8
2018-02-08 02:00:00	1	2018-02-08 02:00:00	2.7	2018-02-08 02:00:00	1.2	2018-02-08 02:00:00	0.8	2018-02-08 02:00:00	2	2018-02-08 02:00:00	1.6	2018-02-08 02:00:00	1.4	2018-02-08 02:00:00	1.6	2018-02-08 02:00:00	1		2018-02-08 02:00:00	1	2.7	1.2	0.8	2	1.6	1.4	1.6	1
2018-02-08 03:00:00	2.3	2018-02-08 03:00:00	2.4	2018-02-08 03:00:00	1.6	2018-02-08 03:00:00	1.5	2018-02-08 03:00:00	2.9	2018-02-08 03:00:00	2	2018-02-08 03:00:00	5.7	2018-02-08 03:00:00	3	2018-02-08 03:00:00	1.4		2018-02-08 03:00:00	2.3	2.4	1.6	1.5	2.9	2	5.7	3	1.4
2018-02-08 04:00:00	1.4	2018-02-08 04:00:00	2.6	2018-02-08 04:00:00	1.1	2018-02-08 04:00:00	1.7	2018-02-08 04:00:00	3.1	2018-02-08 04:00:00	2.4	2018-02-08 04:00:00	2.6	2018-02-08 04:00:00	2.5	2018-02-08 04:00:00	2		2018-02-08 04:00:00	1.4	2.6	1.1	1.7	3.1	2.4	2.6	2.5	2
2018-02-08 05:00:00	1.6	2018-02-08 05:00:00	3	2018-02-08 05:00:00	2.2	2018-02-08 05:00:00	1.8	2018-02-08 05:00:00	2.6	2018-02-08 05:00:00	1.6	2018-02-08 05:00:00	2.3	2018-02-08 05:00:00	1.5	2018-02-08 05:00:00	1.4		2018-02-08 05:00:00	1.6	3	2.2	1.8	2.6	1.6	2.3	1.5	1.4
2018-02-08 06:00:00	0.6	2018-02-08 06:00:00	2.6	2018-02-08 06:00:00	1.6	2018-02-08 06:00:00	0.7	2018-02-08 06:00:00	2	2018-02-08 06:00:00	1.4	2018-02-08 06:00:00	5.4	2018-02-08 06:00:00	2.4	2018-02-08 06:00:00	1.3		2018-02-08 06:00:00	0.6	2.6	1.6	0.7	2	1.4	5.4	2.4	1.3
2018-02-08 07:00:00	0.4	2018-02-08 07:00:00	1.9	2018-02-08 07:00:00	2.6	2018-02-08 07:00:00	0.2	2018-02-08 07:00:00	2.3	2018-02-08 07:00:00	2	2018-02-08 07:00:00	5.5	2018-02-08 07:00:00	1.4	2018-02-08 07:00:00	1.9		2018-02-08 07:00:00	0.4	1.9	2.6	0.2	2.3	2	5.5	1.4	1.9
2018-02-08 08:00:00	0.4	2018-02-08 08:00:00	2	2018-02-08 08:00:00	3.1	2018-02-08 08:00:00	0.6	2018-02-08 08:00:00	2	2018-02-08 08:00:00	1.4	2018-02-08 08:00:00	1.8	2018-02-08 08:00:00	1.9	2018-02-08 08:00:00	1.9		2018-02-08 08:00:00	0.4	2	3.1	0.6	2	1.4	1.8	1.9	1.9
2018-02-08 09:00:00	0.3	2018-02-08 09:00:00	1.7	2018-02-08 09:00:00	1.5	2018-02-08 09:00:00	0.7	2018-02-08 09:00:00	2.5	2018-02-08 09:00:00	1.4	2018-02-08 09:00:00	3.4	2018-02-08 09:00:00	1.9	2018-02-08 09:00:00	2		2018-02-08 09:00:00	0.3	1.7	1.5	0.7	2.5	1.4	3.4	1.9	2
2018-02-08 10:00:00	0.4	2018-02-08 10:00:00	1.5	2018-02-08 10:00:00	2.3	2018-02-08 10:00:00	1.6	2018-02-08 10:00:00	2.6	2018-02-08 10:00:00	1.8	2018-02-08 10:00:00	2.7	2018-02-08 10:00:00	1.3	2018-02-08 10:00:00	2.8		2018-02-08 10:00:00	0.4	1.5	2.3	1.6	2.6	1.8	2.7	1.3	2.8
2018-02-08 11:00:00	0.3	2018-02-08 11:00:00	2.5	2018-02-08 11:00:00	2.3	2018-02-08 11:00:00	0.9	2018-02-08 11:00:00	3.3	2018-02-08 11:00:00	3	2018-02-08 11:00:00	2.3	2018-02-08 11:00:00	2.4	2018-02-08 11:00:00	3.1		2018-02-08 11:00:00	0.3	2.5	2.3	0.9	3.3	3	2.3	2.4	3.1
2018-02-08 12:00:00	1.1	2018-02-08 12:00:00	3.1	2018-02-08 12:00:00	2.2	2018-02-08 12:00:00	2.8	2018-02-08 12:00:00	3.3	2018-02-08 12:00:00	2.3	2018-02-08 12:00:00	1.7	2018-02-08 12:00:00	2.6	2018-02-08 12:00:00	2.4		2018-02-08 12:00:00	1.1	3.1	2.2	2.8	3.3	2.3	1.7	2.6	2.4
2018-02-08 13:00:00	0.8	2018-02-08 13:00:00	3	2018-02-08 13:00:00	2.6	2018-02-08 13:00:00	0.7	2018-02-08 13:00:00	3.1	2018-02-08 13:00:00	1.1	2018-02-08 13:00:00	1.1	2018-02-08 13:00:00	2.2	2018-02-08 13:00:00	2.4		2018-02-08 13:00:00	0.8	3	2.6	0.7	3.1	1.1	1.1	2.2	2.4
2018-02-08 14:00:00	1.7	2018-02-08 14:00:00	2.4	2018-02-08 14:00:00	2	2018-02-08 14:00:00	0.6	2018-02-08 14:00:00	2	2018-02-08 14:00:00	1.9	2018-02-08 14:00:00	1	2018-02-08 14:00:00	0.6	2018-02-08 14:00:00	1.2		2018-02-08 14:00:00	1.7	2.4	2	0.6	2	1.9	1	0.6	1.2
2018-02-08 15:00:00	1.3	2018-02-08 15:00:00	2.4	2018-02-08 15:00:00	1.4	2018-02-08 15:00:00	0.8	2018-02-08 15:00:00	3	2018-02-08 15:00:00	1.9	2018-02-08 15:00:00	1.2	2018-02-08 15:00:00	1.5	2018-02-08 15:00:00	1		2018-02-08 15:00:00	1.3	2.4	1.4	0.8	3	1.9	1.2	1.5	1
2018-02-08 16:00:00	0.8	2018-02-08 16:00:00	1.8	2018-02-08 16:00:00	1.5	2018-02-08 16:00:00	1.3	2018-02-08 16:00:00	2	2018-02-08 16:00:00	1.5	2018-02-08 16:00:00	3.4	2018-02-08 16:00:00	0.4	2018-02-08 16:00:00	0.8		2018-02-08 16:00:00	0.8	1.8	1.5	1.3	2	1.5	3.4	0.4	0.8
2018-02-08 17:00:00	0.9	2018-02-08 17:00:00	1.9	2018-02-08 17:00:00	0.4	2018-02-08 17:00:00	0.6	2018-02-08 17:00:00	1.1	2018-02-08 17:00:00	1.2	2018-02-08 17:00:00	2.6	2018-02-08 17:00:00	0.8	2018-02-08 17:00:00	1.2		2018-02-08 17:00:00	0.9	1.9	0.4	0.6	1.1	1.2	2.6	0.8	1.2
2018-02-08 18:00:00	1.3	2018-02-08 18:00:00	1.4	2018-02-08 18:00:00	1.4	2018-02-08 18:00:00	1.4	2018-02-08 18:00:00	1.2	2018-02-08 18:00:00	2.1	2018-02-08 18:00:00	2.9	2018-02-08 18:00:00	1.2	2018-02-08 18:00:00	1.4		2018-02-08 18:00:00	1.3	1.4	1.4	1.4	1.2	2.1	2.9	1.2	1.4
2018-02-08 19:00:00	1.3	2018-02-08 19:00:00	2.2	2018-02-08 19:00:00	1.8	2018-02-08 19:00:00	2.6	2018-02-08 19:00:00	1.6	2018-02-08 19:00:00	1.4	2018-02-08 19:00:00	1.4	2018-02-08 19:00:00	2	2018-02-08 19:00:00	2.1		2018-02-08 19:00:00	1.3	2.2	1.8	2.6	1.6	1.4	1.4	2	2.1
2018-02-08 20:00:00	0.9	2018-02-08 20:00:00	2.7	2018-02-08 20:00:00	2	2018-02-08 20:00:00	2.1	2018-02-08 20:00:00	1.8	2018-02-08 20:00:00	1.3	2018-02-08 20:00:00	3.2	2018-02-08 20:00:00	2.1	2018-02-08 20:00:00	2.3		2018-02-08 20:00:00	0.9	2.7	2	2.1	1.8	1.3	3.2	2.1	2.3
2018-02-08 21:00:00	1.3	2018-02-08 21:00:00	2.6	2018-02-08 21:00:00	1.8	2018-02-08 21:00:00	2.3	2018-02-08 21:00:00	2.2	2018-02-08 21:00:00	1.3	2018-02-08 21:00:00	0.9	2018-02-08 21:00:00	2.4	2018-02-08 21:00:00	2.1		2018-02-08 21:00:00	1.3	2.6	1.8	2.3	2.2	1.3	0.9	2.4	2.1
2018-02-08 22:00:00	0.7	2018-02-08 22:00:00	2.9	2018-02-08 22:00:00	2.3	2018-02-08 22:00:00	2.5	2018-02-08 22:00:00	2.1	2018-02-08 22:00:00	1.5	2018-02-08 22:00:00	0.7	2018-02-08 22:00:00	3	2018-02-08 22:00:00	1.9		2018-02-08 22:00:00	0.7	2.9	2.3	2.5	2.1	1.5	0.7	3	1.9
2018-02-08 23:00:00	0.8	2018-02-08 23:00:00	1.9	2018-02-08 23:00:00	1.9	2018-02-08 23:00:00	2.5	2018-02-08 23:00:00	2.1	2018-02-08 23:00:00	1.5	2018-02-08 23:00:00	3	2018-02-08 23:00:00	1.4	2018-02-08 23:00:00	1.9		2018-02-08 23:00:00	0.8	1.9	1.9	2.5	2.1	1.5	3	1.4	1.9
2018-02-09	0.8	2018-02-09	2.8	2018-02-09	3.6	2018-02-09	2.2	2018-02-09	1.9	2018-02-09	1.7	2018-02-09	3.9	2018-02-09	4.3	2018-02-09	1.1		2018-02-09	0.8	2.8	3.6	2.2	1.9	1.7	3.9	4.3	1.1
2018-02-09 01:00:00	0.6	2018-02-09 01:00:00	2.7	2018-02-09 01:00:00	3.2	2018-02-09 01:00:00	2.1	2018-02-09 01:00:00	1.6	2018-02-09 01:00:00	1.5	2018-02-09 01:00:00	3.5	2018-02-09 01:00:00	1.6	2018-02-09 01:00:00	1.2		2018-02-09 01:00:00	0.6	2.7	3.2	2.1	1.6	1.5	3.5	1.6	1.2
2018-02-09 02:00:00	0.9	2018-02-09 02:00:00	3.1	2018-02-09 02:00:00	3.4	2018-02-09 02:00:00	2.4	2018-02-09 02:00:00	1.8	2018-02-09 02:00:00	2.4	2018-02-09 02:00:00	3.3	2018-02-09 02:00:00	2.8	2018-02-09 02:00:00	1.2		2018-02-09 02:00:00	0.9	3.1	3.4	2.4	1.8	2.4	3.3	2.8	1.2
2018-02-09 03:00:00	1	2018-02-09 03:00:00	2.7	2018-02-09 03:00:00	3	2018-02-09 03:00:00	2.7	2018-02-09 03:00:00	1.4	2018-02-09 03:00:00	2.2	2018-02-09 03:00:00	3.4	2018-02-09 03:00:00	2.7	2018-02-09 03:00:00	1.2		2018-02-09 03:00:00	1	2.7	3	2.7	1.4	2.2	3.4	2.7	1.2
2018-02-09 04:00:00	1.3	2018-02-09 04:00:00	2.4	2018-02-09 04:00:00	4.3	2018-02-09 04:00:00	2.2	2018-02-09 04:00:00	2.3	2018-02-09 04:00:00	2.4	2018-02-09 04:00:00	3.4	2018-02-09 04:00:00	2.1	2018-02-09 04:00:00	1.3		2018-02-09 04:00:00	1.3	2.4	4.3	2.2	2.3	2.4	3.4	2.1	1.3
2018-02-09 05:00:00	0.6	2018-02-09 05:00:00	2.2	2018-02-09 05:00:00	2.9	2018-02-09 05:00:00	2.2	2018-02-09 05:00:00	1.5	2018-02-09 05:00:00	1.8	2018-02-09 05:00:00	3.2	2018-02-09 05:00:00	2.9	2018-02-09 05:00:00	1.5		2018-02-09 05:00:00	0.6	2.2	2.9	2.2	1.5	1.8	3.2	2.9	1.5
2018-02-09 06:00:00	1	2018-02-09 06:00:00	2.1	2018-02-09 06:00:00	2.6	2018-02-09 06:00:00	2.5	2018-02-09 06:00:00	2.1	2018-02-09 06:00:00	2.1	2018-02-09 06:00:00	4.3	2018-02-09 06:00:00	3.2	2018-02-09 06:00:00	1.6		2018-02-09 06:00:00	1	2.1	2.6	2.5	2.1	2.1	4.3	3.2	1.6
2018-02-09 07:00:00	1	2018-02-09 07:00:00	3	2018-02-09 07:00:00	2.6	2018-02-09 07:00:00	1.9	2018-02-09 07:00:00	1.6	2018-02-09 07:00:00	1.9	2018-02-09 07:00:00	3.4	2018-02-09 07:00:00	2.9	2018-02-09 07:00:00	1.9		2018-02-09 07:00:00	1	3	2.6	1.9	1.6	1.9	3.4	2.9	1.9
2018-02-09 08:00:00	1.2	2018-02-09 08:00:00	1.4	2018-02-09 08:00:00	2.5	2018-02-09 08:00:00	1.7	2018-02-09 08:00:00	1.7	2018-02-09 08:00:00	2.1	2018-02-09 08:00:00	2.5	2018-02-09 08:00:00	2.2	2018-02-09 08:00:00	1.3		2018-02-09 08:00:00	1.2	1.4	2.5	1.7	1.7	2.1	2.5	2.2	1.3
2018-02-09 09:00:00	0.7	2018-02-09 09:00:00	2.2	2018-02-09 09:00:00	0.1	2018-02-09 09:00:00	2.2	2018-02-09 09:00:00	1.3	2018-02-09 09:00:00	1.3	2018-02-09 09:00:00	2.8	2018-02-09 09:00:00	2.3	2018-02-09 09:00:00	1.1		2018-02-09 09:00:00	0.7	2.2	0.1	2.2	1.3	1.3	2.8	2.3	1.1
2018-02-09 10:00:00	0.6	2018-02-09 10:00:00	1.3	2018-02-09 10:00:00	0.2	2018-02-09 10:00:00	2.7	2018-02-09 10:00:00	3	2018-02-09 10:00:00	1.1	2018-02-09 10:00:00	3.1	2018-02-09 10:00:00	2.2	2018-02-09 10:00:00	1.5		2018-02-09 10:00:00	0.6	1.3	0.2	2.7	3	1.1	3.1	2.2	1.5
2018-02-09 11:00:00	0.9	2018-02-09 11:00:00	1.6	2018-02-09 11:00:00	3.5	2018-02-09 11:00:00	3.8	2018-02-09 11:00:00	3.1	2018-02-09 11:00:00	3.4	2018-02-09 11:00:00	2.3	2018-02-09 11:00:00	1.9	2018-02-09 11:00:00	1.3		2018-02-09 11:00:00	0.9	1.6	3.5	3.8	3.1	3.4	2.3	1.9	1.3
2018-02-09 12:00:00	1.8	2018-02-09 12:00:00	3.1	2018-02-09 12:00:00	3.4	2018-02-09 12:00:00	3.6	2018-02-09 12:00:00	3.3	2018-02-09 12:00:00	4.7	2018-02-09 12:00:00	3.6	2018-02-09 12:00:00	1.8	2018-02-09 12:00:00	2.6		2018-02-09 12:00:00	1.8	3.1	3.4	3.6	3.3	4.7	3.6	1.8	2.6
2018-02-09 13:00:00	1.6	2018-02-09 13:00:00	1.7	2018-02-09 13:00:00	1.9	2018-02-09 13:00:00	4.3	2018-02-09 13:00:00	3.1	2018-02-09 13:00:00	3.2	2018-02-09 13:00:00	3.6	2018-02-09 13:00:00	1.6	2018-02-09 13:00:00	2.7		2018-02-09 13:00:00	1.6	1.7	1.9	4.3	3.1	3.2	3.6	1.6	2.7
2018-02-09 14:00:00	1.8	2018-02-09 14:00:00	1.8	2018-02-09 14:00:00	1.9	2018-02-09 14:00:00	3.7	2018-02-09 14:00:00	3.6	2018-02-09 14:00:00	3.2	2018-02-09 14:00:00	2.8	2018-02-09 14:00:00	3.7	2018-02-09 14:00:00	2.5		2018-02-09 14:00:00	1.8	1.8	1.9	3.7	3.6	3.2	2.8	3.7	2.5
2018-02-09 15:00:00	1.4	2018-02-09 15:00:00	0.8	2018-02-09 15:00:00	2.8	2018-02-09 15:00:00	2.2	2018-02-09 15:00:00	3	2018-02-09 15:00:00	1.7	2018-02-09 15:00:00	1.8	2018-02-09 15:00:00	4.2	2018-02-09 15:00:00	2.5		2018-02-09 15:00:00	1.4	0.8	2.8	2.2	3	1.7	1.8	4.2	2.5
2018-02-09 16:00:00	1.9	2018-02-09 16:00:00	1.2	2018-02-09 16:00:00	1.8	2018-02-09 16:00:00	1.6	2018-02-09 16:00:00	2.7	2018-02-09 16:00:00	0.7	2018-02-09 16:00:00	3.4	2018-02-09 16:00:00	3.5	2018-02-09 16:00:00	2.2		2018-02-09 16:00:00	1.9	1.2	1.8	1.6	2.7	0.7	3.4	3.5	2.2
2018-02-09 17:00:00	1	2018-02-09 17:00:00	1.9	2018-02-09 17:00:00	1.7	2018-02-09 17:00:00	1.1	2018-02-09 17:00:00	1.8	2018-02-09 17:00:00	0.3	2018-02-09 17:00:00	3.3	2018-02-09 17:00:00	2	2018-02-09 17:00:00	1.3		2018-02-09 17:00:00	1	1.9	1.7	1.1	1.8	0.3	3.3	2	1.3
2018-02-09 18:00:00	0.7	2018-02-09 18:00:00	1	2018-02-09 18:00:00	0.3	2018-02-09 18:00:00	0.6	2018-02-09 18:00:00	1	2018-02-09 18:00:00	0.6	2018-02-09 18:00:00	2	2018-02-09 18:00:00	1.5	2018-02-09 18:00:00	1		2018-02-09 18:00:00	0.7	1	0.3	0.6	1	0.6	2	1.5	1
2018-02-09 19:00:00	0.3	2018-02-09 19:00:00	1.1	2018-02-09 19:00:00	1.2	2018-02-09 19:00:00	0.8	2018-02-09 19:00:00	1	2018-02-09 19:00:00	0.8	2018-02-09 19:00:00	1.3	2018-02-09 19:00:00	1.4	2018-02-09 19:00:00	0.7		2018-02-09 19:00:00	0.3	1.1	1.2	0.8	1	0.8	1.3	1.4	0.7
2018-02-09 20:00:00	0.7	2018-02-09 20:00:00	1.6	2018-02-09 20:00:00	0.9	2018-02-09 20:00:00	1.4	2018-02-09 20:00:00	1	2018-02-09 20:00:00	1	2018-02-09 20:00:00	1	2018-02-09 20:00:00	1.3	2018-02-09 20:00:00	0.8		2018-02-09 20:00:00	0.7	1.6	0.9	1.4	1	1	1	1.3	0.8
2018-02-09 21:00:00	0.6	2018-02-09 21:00:00	2.4	2018-02-09 21:00:00	1.7	2018-02-09 21:00:00	1.1	2018-02-09 21:00:00	1.4	2018-02-09 21:00:00	1	2018-02-09 21:00:00	0.4	2018-02-09 21:00:00	1.8	2018-02-09 21:00:00	1.2		2018-02-09 21:00:00	0.6	2.4	1.7	1.1	1.4	1	0.4	1.8	1.2
2018-02-09 22:00:00	0.8	2018-02-09 22:00:00	1.9	2018-02-09 22:00:00	2	2018-02-09 22:00:00	1.6	2018-02-09 22:00:00	1	2018-02-09 22:00:00	1.2	2018-02-09 22:00:00	2.6	2018-02-09 22:00:00	1.5	2018-02-09 22:00:00	1.5		2018-02-09 22:00:00	0.8	1.9	2	1.6	1	1.2	2.6	1.5	1.5
2018-02-09 23:00:00	0.8	2018-02-09 23:00:00	1.8	2018-02-09 23:00:00	1.9	2018-02-09 23:00:00	1.8	2018-02-09 23:00:00	1.2	2018-02-09 23:00:00	1.5	2018-02-09 23:00:00	1.5	2018-02-09 23:00:00	0.7	2018-02-09 23:00:00	1.4		2018-02-09 23:00:00	0.8	1.8	1.9	1.8	1.2	1.5	1.5	0.7	1.4
2018-02-10	1.4	2018-02-10	0	2018-02-10	1.2	2018-02-10	1.5	2018-02-10	1.2	2018-02-10	2.3	2018-02-10	2	2018-02-10	0.4	2018-02-10	1.6		2018-02-10	1.4	0	1.2	1.5	1.2	2.3	2	0.4	1.6
2018-02-10 01:00:00	0.9	2018-02-10 01:00:00	0.5	2018-02-10 01:00:00	0.6	2018-02-10 01:00:00	1.9	2018-02-10 01:00:00	1.2	2018-02-10 01:00:00	2.1	2018-02-10 01:00:00	1.7	2018-02-10 01:00:00	1.1	2018-02-10 01:00:00	0.6		2018-02-10 01:00:00	0.9	0.5	0.6	1.9	1.2	2.1	1.7	1.1	0.6
2018-02-10 02:00:00	1.4	2018-02-10 02:00:00	1.8	2018-02-10 02:00:00	1.4	2018-02-10 02:00:00	1.6	2018-02-10 02:00:00	1.4	2018-02-10 02:00:00	1.5	2018-02-10 02:00:00	3.2	2018-02-10 02:00:00	2.5	2018-02-10 02:00:00	2.3		2018-02-10 02:00:00	1.4	1.8	1.4	1.6	1.4	1.5	3.2	2.5	2.3
2018-02-10 03:00:00	0.8	2018-02-10 03:00:00	2.8	2018-02-10 03:00:00	1.6	2018-02-10 03:00:00	2.3	2018-02-10 03:00:00	1.1	2018-02-10 03:00:00	1.3	2018-02-10 03:00:00	4	2018-02-10 03:00:00	2.2	2018-02-10 03:00:00	1.6		2018-02-10 03:00:00	0.8	2.8	1.6	2.3	1.1	1.3	4	2.2	1.6
2018-02-10 04:00:00	0.6	2018-02-10 04:00:00	2.5	2018-02-10 04:00:00	1.1	2018-02-10 04:00:00	1.8	2018-02-10 04:00:00	1.5	2018-02-10 04:00:00	1.2	2018-02-10 04:00:00	4.2	2018-02-10 04:00:00	1.6	2018-02-10 04:00:00	1.6		2018-02-10 04:00:00	0.6	2.5	1.1	1.8	1.5	1.2	4.2	1.6	1.6
2018-02-10 05:00:00	2.2	2018-02-10 05:00:00	2.5	2018-02-10 05:00:00	1.1	2018-02-10 05:00:00	1.3	2018-02-10 05:00:00	1.8	2018-02-10 05:00:00	2.4	2018-02-10 05:00:00	4	2018-02-10 05:00:00	1.8	2018-02-10 05:00:00	1		2018-02-10 05:00:00	2.2	2.5	1.1	1.3	1.8	2.4	4	1.8	1
2018-02-10 06:00:00	1.9	2018-02-10 06:00:00	2.5	2018-02-10 06:00:00	1.5	2018-02-10 06:00:00	1.7	2018-02-10 06:00:00	0.9	2018-02-10 06:00:00	1.9	2018-02-10 06:00:00	4.2	2018-02-10 06:00:00	1.7	2018-02-10 06:00:00	1.6		2018-02-10 06:00:00	1.9	2.5	1.5	1.7	0.9	1.9	4.2	1.7	1.6
2018-02-10 07:00:00	0.7	2018-02-10 07:00:00	2.3	2018-02-10 07:00:00	0.5	2018-02-10 07:00:00	1.9	2018-02-10 07:00:00	1.3	2018-02-10 07:00:00	1.6	2018-02-10 07:00:00	5	2018-02-10 07:00:00	0.7	2018-02-10 07:00:00	1.4		2018-02-10 07:00:00	0.7	2.3	0.5	1.9	1.3	1.6	5	0.7	1.4
2018-02-10 08:00:00	1.5	2018-02-10 08:00:00	2.5	2018-02-10 08:00:00	2.6	2018-02-10 08:00:00	3.9	2018-02-10 08:00:00	2.5	2018-02-10 08:00:00	1.3	2018-02-10 08:00:00	5.8	2018-02-10 08:00:00	1.7	2018-02-10 08:00:00	1.3		2018-02-10 08:00:00	1.5	2.5	2.6	3.9	2.5	1.3	5.8	1.7	1.3
2018-02-10 09:00:00	1.8	2018-02-10 09:00:00	3.4	2018-02-10 09:00:00	1.3	2018-02-10 09:00:00	4	2018-02-10 09:00:00	3.9	2018-02-10 09:00:00	2.8	2018-02-10 09:00:00	6.2	2018-02-10 09:00:00	2.9	2018-02-10 09:00:00	1		2018-02-10 09:00:00	1.8	3.4	1.3	4	3.9	2.8	6.2	2.9	1
2018-02-10 10:00:00	2.2	2018-02-10 10:00:00	2.5	2018-02-10 10:00:00	1.4	2018-02-10 10:00:00	3.7	2018-02-10 10:00:00	3.7	2018-02-10 10:00:00	3.2	2018-02-10 10:00:00	7.4	2018-02-10 10:00:00	0.8	2018-02-10 10:00:00	1.2		2018-02-10 10:00:00	2.2	2.5	1.4	3.7	3.7	3.2	7.4	0.8	1.2
2018-02-10 11:00:00	3	2018-02-10 11:00:00	3.5	2018-02-10 11:00:00	2.8	2018-02-10 11:00:00	4.8	2018-02-10 11:00:00	5.7	2018-02-10 11:00:00	2.9	2018-02-10 11:00:00	7.4	2018-02-10 11:00:00	1.4	2018-02-10 11:00:00	0.5		2018-02-10 11:00:00	3	3.5	2.8	4.8	5.7	2.9	7.4	1.4	0.5
2018-02-10 12:00:00	3.5	2018-02-10 12:00:00	4.2	2018-02-10 12:00:00	4.8	2018-02-10 12:00:00	5.6	2018-02-10 12:00:00	6.9	2018-02-10 12:00:00	4.5	2018-02-10 12:00:00	11.2	2018-02-10 12:00:00	1.9	2018-02-10 12:00:00	1.5		2018-02-10 12:00:00	3.5	4.2	4.8	5.6	6.9	4.5	11.2	1.9	1.5
2018-02-10 13:00:00	3.4	2018-02-10 13:00:00	4.6	2018-02-10 13:00:00	5.4	2018-02-10 13:00:00	5.6	2018-02-10 13:00:00	7.8	2018-02-10 13:00:00	5.1	2018-02-10 13:00:00	11	2018-02-10 13:00:00	2.3	2018-02-10 13:00:00	0.8		2018-02-10 13:00:00	3.4	4.6	5.4	5.6	7.8	5.1	11	2.3	0.8
2018-02-10 14:00:00	3.5	2018-02-10 14:00:00	4.9	2018-02-10 14:00:00	4.2	2018-02-10 14:00:00	5.6	2018-02-10 14:00:00	6.7	2018-02-10 14:00:00	5.3	2018-02-10 14:00:00	11.5	2018-02-10 14:00:00	3.2	2018-02-10 14:00:00	1		2018-02-10 14:00:00	3.5	4.9	4.2	5.6	6.7	5.3	11.5	3.2	1
2018-02-10 15:00:00	4	2018-02-10 15:00:00	5.7	2018-02-10 15:00:00	5.3	2018-02-10 15:00:00	6.8	2018-02-10 15:00:00	7.5	2018-02-10 15:00:00	5.2	2018-02-10 15:00:00	12.4	2018-02-10 15:00:00	4.6	2018-02-10 15:00:00	1.1		2018-02-10 15:00:00	4	5.7	5.3	6.8	7.5	5.2	12.4	4.6	1.1
2018-02-10 16:00:00	4.2	2018-02-10 16:00:00	5.3	2018-02-10 16:00:00	5.9	2018-02-10 16:00:00	8	2018-02-10 16:00:00	8.7	2018-02-10 16:00:00	5.7	2018-02-10 16:00:00	12.4	2018-02-10 16:00:00	5.4	2018-02-10 16:00:00	1.4		2018-02-10 16:00:00	4.2	5.3	5.9	8	8.7	5.7	12.4	5.4	1.4
2018-02-10 17:00:00	3.8	2018-02-10 17:00:00	6.5	2018-02-10 17:00:00	7.1	2018-02-10 17:00:00	7.3	2018-02-10 17:00:00	9	2018-02-10 17:00:00	6.8	2018-02-10 17:00:00	13.3	2018-02-10 17:00:00	4.9	2018-02-10 17:00:00	1.8		2018-02-10 17:00:00	3.8	6.5	7.1	7.3	9	6.8	13.3	4.9	1.8
2018-02-10 18:00:00	4	2018-02-10 18:00:00	5.8	2018-02-10 18:00:00	6.3	2018-02-10 18:00:00	7.9	2018-02-10 18:00:00	7.5	2018-02-10 18:00:00	6.5	2018-02-10 18:00:00	12.7	2018-02-10 18:00:00	5.6	2018-02-10 18:00:00	1.9		2018-02-10 18:00:00	4	5.8	6.3	7.9	7.5	6.5	12.7	5.6	1.9
2018-02-10 19:00:00	3.2	2018-02-10 19:00:00	6.2	2018-02-10 19:00:00	6.6	2018-02-10 19:00:00	8.4	2018-02-10 19:00:00	8.2	2018-02-10 19:00:00	6.6	2018-02-10 19:00:00	12.3	2018-02-10 19:00:00	4.9	2018-02-10 19:00:00	2.7		2018-02-10 19:00:00	3.2	6.2	6.6	8.4	8.2	6.6	12.3	4.9	2.7
2018-02-10 20:00:00	3.9	2018-02-10 20:00:00	5.1	2018-02-10 20:00:00	5.1	2018-02-10 20:00:00	6.9	2018-02-10 20:00:00	7.7	2018-02-10 20:00:00	6.5	2018-02-10 20:00:00	12.5	2018-02-10 20:00:00	3.6	2018-02-10 20:00:00	2.2		2018-02-10 20:00:00	3.9	5.1	5.1	6.9	7.7	6.5	12.5	3.6	2.2
2018-02-10 21:00:00	3.9	2018-02-10 21:00:00	5.1	2018-02-10 21:00:00	6.1	2018-02-10 21:00:00	7.2	2018-02-10 21:00:00	7.9	2018-02-10 21:00:00	6.7	2018-02-10 21:00:00	11.8	2018-02-10 21:00:00	3.9	2018-02-10 21:00:00	1.5		2018-02-10 21:00:00	3.9	5.1	6.1	7.2	7.9	6.7	11.8	3.9	1.5
2018-02-10 22:00:00	3.5	2018-02-10 22:00:00	5.4	2018-02-10 22:00:00	7	2018-02-10 22:00:00	7.2	2018-02-10 22:00:00	9.1	2018-02-10 22:00:00	5.3	2018-02-10 22:00:00	12.5	2018-02-10 22:00:00	4.5	2018-02-10 22:00:00	3.8		2018-02-10 22:00:00	3.5	5.4	7	7.2	9.1	5.3	12.5	4.5	3.8
2018-02-10 23:00:00	4.4	2018-02-10 23:00:00	6.1	2018-02-10 23:00:00	7.3	2018-02-10 23:00:00	7.6	2018-02-10 23:00:00	7.3	2018-02-10 23:00:00	6.8	2018-02-10 23:00:00	11.6	2018-02-10 23:00:00	5	2018-02-10 23:00:00	1.9		2018-02-10 23:00:00	4.4	6.1	7.3	7.6	7.3	6.8	11.6	5	1.9
2018-02-11	3.2	2018-02-11	6.3	2018-02-11	7.8	2018-02-11	8.3	2018-02-11	4.7	2018-02-11	3.8	2018-02-11	13.3	2018-02-11	5.4	2018-02-11	2.6		2018-02-11	3.2	6.3	7.8	8.3	4.7	3.8	13.3	5.4	2.6
2018-02-11 01:00:00	4.3	2018-02-11 01:00:00	7.1	2018-02-11 01:00:00	7.1	2018-02-11 01:00:00	8.4	2018-02-11 01:00:00	5.3	2018-02-11 01:00:00	5.7	2018-02-11 01:00:00	14.1	2018-02-11 01:00:00	6.8	2018-02-11 01:00:00	1.3		2018-02-11 01:00:00	4.3	7.1	7.1	8.4	5.3	5.7	14.1	6.8	1.3
2018-02-11 02:00:00	3.6	2018-02-11 02:00:00	7.2	2018-02-11 02:00:00	8.2	2018-02-11 02:00:00	7.9	2018-02-11 02:00:00	6.8	2018-02-11 02:00:00	6.3	2018-02-11 02:00:00	13.8	2018-02-11 02:00:00	6.3	2018-02-11 02:00:00	2.8		2018-02-11 02:00:00	3.6	7.2	8.2	7.9	6.8	6.3	13.8	6.3	2.8
2018-02-11 03:00:00	4.9	2018-02-11 03:00:00	7.9	2018-02-11 03:00:00	7.5	2018-02-11 03:00:00	7.4	2018-02-11 03:00:00	4.2	2018-02-11 03:00:00	4.4	2018-02-11 03:00:00	14.4	2018-02-11 03:00:00	7.4	2018-02-11 03:00:00	3.8		2018-02-11 03:00:00	4.9	7.9	7.5	7.4	4.2	4.4	14.4	7.4	3.8
2018-02-11 04:00:00	4.6	2018-02-11 04:00:00	7.5	2018-02-11 04:00:00	8.5	2018-02-11 04:00:00	7.8	2018-02-11 04:00:00	3.7	2018-02-11 04:00:00	5.7	2018-02-11 04:00:00	14.6	2018-02-11 04:00:00	7.3	2018-02-11 04:00:00	2.6		2018-02-11 04:00:00	4.6	7.5	8.5	7.8	3.7	5.7	14.6	7.3	2.6
2018-02-11 05:00:00	4.7	2018-02-11 05:00:00	9.2	2018-02-11 05:00:00	7.7	2018-02-11 05:00:00	7.7	2018-02-11 05:00:00	4.3	2018-02-11 05:00:00	5.4	2018-02-11 05:00:00	12.9	2018-02-11 05:00:00	7.1	2018-02-11 05:00:00	4.1		2018-02-11 05:00:00	4.7	9.2	7.7	7.7	4.3	5.4	12.9	7.1	4.1
2018-02-11 06:00:00	3.9	2018-02-11 06:00:00	8	2018-02-11 06:00:00	7.1	2018-02-11 06:00:00	7.1	2018-02-11 06:00:00	3.4	2018-02-11 06:00:00	4.1	2018-02-11 06:00:00	11.2	2018-02-11 06:00:00	6.5	2018-02-11 06:00:00	2.3		2018-02-11 06:00:00	3.9	8	7.1	7.1	3.4	4.1	11.2	6.5	2.3
2018-02-11 07:00:00	3	2018-02-11 07:00:00	6	2018-02-11 07:00:00	6.5	2018-02-11 07:00:00	6.4	2018-02-11 07:00:00	2.6	2018-02-11 07:00:00	3.4	2018-02-11 07:00:00	11.9	2018-02-11 07:00:00	6.3	2018-02-11 07:00:00	2.2		2018-02-11 07:00:00	3	6	6.5	6.4	2.6	3.4	11.9	6.3	2.2
2018-02-11 08:00:00	2.7	2018-02-11 08:00:00	7.2	2018-02-11 08:00:00	6.2	2018-02-11 08:00:00	6.3	2018-02-11 08:00:00	2.8	2018-02-11 08:00:00	1.3	2018-02-11 08:00:00	9.4	2018-02-11 08:00:00	5.9	2018-02-11 08:00:00	1.4		2018-02-11 08:00:00	2.7	7.2	6.2	6.3	2.8	1.3	9.4	5.9	1.4
2018-02-11 09:00:00	3.4	2018-02-11 09:00:00	6.9	2018-02-11 09:00:00	6	2018-02-11 09:00:00	5.5	2018-02-11 09:00:00	3.1	2018-02-11 09:00:00	2.3	2018-02-11 09:00:00	9.9	2018-02-11 09:00:00	4.7	2018-02-11 09:00:00	3.1		2018-02-11 09:00:00	3.4	6.9	6	5.5	3.1	2.3	9.9	4.7	3.1
2018-02-11 10:00:00	4.2	2018-02-11 10:00:00	6.7	2018-02-11 10:00:00	6.9	2018-02-11 10:00:00	3.4	2018-02-11 10:00:00	3.7	2018-02-11 10:00:00	3.1	2018-02-11 10:00:00	9.7	2018-02-11 10:00:00	7.3	2018-02-11 10:00:00	4.6		2018-02-11 10:00:00	4.2	6.7	6.9	3.4	3.7	3.1	9.7	7.3	4.6
2018-02-11 11:00:00	3.4	2018-02-11 11:00:00	6.5	2018-02-11 11:00:00	6.6	2018-02-11 11:00:00	4.1	2018-02-11 11:00:00	4.2	2018-02-11 11:00:00	2.2	2018-02-11 11:00:00	9.8	2018-02-11 11:00:00	5.2	2018-02-11 11:00:00	4.1		2018-02-11 11:00:00	3.4	6.5	6.6	4.1	4.2	2.2	9.8	5.2	4.1
2018-02-11 12:00:00	3.9	2018-02-11 12:00:00	6.8	2018-02-11 12:00:00	6.6	2018-02-11 12:00:00	3.4	2018-02-11 12:00:00	3.3	2018-02-11 12:00:00	4.3	2018-02-11 12:00:00	9.2	2018-02-11 12:00:00	4.9	2018-02-11 12:00:00	4.3		2018-02-11 12:00:00	3.9	6.8	6.6	3.4	3.3	4.3	9.2	4.9	4.3
2018-02-11 13:00:00	4	2018-02-11 13:00:00	6.1	2018-02-11 13:00:00	6.4	2018-02-11 13:00:00	3.9	2018-02-11 13:00:00	4.2	2018-02-11 13:00:00	5.6	2018-02-11 13:00:00	7.9	2018-02-11 13:00:00	4.8	2018-02-11 13:00:00	3.6		2018-02-11 13:00:00	4	6.1	6.4	3.9	4.2	5.6	7.9	4.8	3.6
2018-02-11 14:00:00	4	2018-02-11 14:00:00	5.1	2018-02-11 14:00:00	5	2018-02-11 14:00:00	3	2018-02-11 14:00:00	4.4	2018-02-11 14:00:00	4.6	2018-02-11 14:00:00	7.3	2018-02-11 14:00:00	4.4	2018-02-11 14:00:00	2.8		2018-02-11 14:00:00	4	5.1	5	3	4.4	4.6	7.3	4.4	2.8
2018-02-11 15:00:00	2	2018-02-11 15:00:00	4.4	2018-02-11 15:00:00	4	2018-02-11 15:00:00	3.9	2018-02-11 15:00:00	2.7	2018-02-11 15:00:00	4.8	2018-02-11 15:00:00	5.7	2018-02-11 15:00:00	3.1	2018-02-11 15:00:00	2.6		2018-02-11 15:00:00	2	4.4	4	3.9	2.7	4.8	5.7	3.1	2.6
2018-02-11 16:00:00	1.8	2018-02-11 16:00:00	4	2018-02-11 16:00:00	2.9	2018-02-11 16:00:00	2	2018-02-11 16:00:00	3.4	2018-02-11 16:00:00	4.4	2018-02-11 16:00:00	4.9	2018-02-11 16:00:00	1.8	2018-02-11 16:00:00	2.7		2018-02-11 16:00:00	1.8	4	2.9	2	3.4	4.4	4.9	1.8	2.7
2018-02-11 17:00:00	2.9	2018-02-11 17:00:00	3.3	2018-02-11 17:00:00	2.2	2018-02-11 17:00:00	0.7	2018-02-11 17:00:00	3.3	2018-02-11 17:00:00	2.8	2018-02-11 17:00:00	12	2018-02-11 17:00:00	2.3	2018-02-11 17:00:00	3.3		2018-02-11 17:00:00	2.9	3.3	2.2	0.7	3.3	2.8	12	2.3	3.3
2018-02-11 18:00:00	4	2018-02-11 18:00:00	1.7	2018-02-11 18:00:00	2.1	2018-02-11 18:00:00	6.4	2018-02-11 18:00:00	4.8	2018-02-11 18:00:00	3	2018-02-11 18:00:00	14.2	2018-02-11 18:00:00	8.2	2018-02-11 18:00:00	3.4		2018-02-11 18:00:00	4	1.7	2.1	6.4	4.8	3	14.2	8.2	3.4
2018-02-11 19:00:00	5.3	2018-02-11 19:00:00	6.2	2018-02-11 19:00:00	4.8	2018-02-11 19:00:00	6.6	2018-02-11 19:00:00	4.2	2018-02-11 19:00:00	2.4	2018-02-11 19:00:00	15.5	2018-02-11 19:00:00	9.3	2018-02-11 19:00:00	4.4		2018-02-11 19:00:00	5.3	6.2	4.8	6.6	4.2	2.4	15.5	9.3	4.4
2018-02-11 20:00:00	5.4	2018-02-11 20:00:00	10.2	2018-02-11 20:00:00	9.5	2018-02-11 20:00:00	5.5	2018-02-11 20:00:00	4.6	2018-02-11 20:00:00	6.1	2018-02-11 20:00:00	16.1	2018-02-11 20:00:00	10.7	2018-02-11 20:00:00	4.9		2018-02-11 20:00:00	5.4	10.2	9.5	5.5	4.6	6.1	16.1	10.7	4.9
2018-02-11 21:00:00	4.8	2018-02-11 21:00:00	8.6	2018-02-11 21:00:00	7.4	2018-02-11 21:00:00	5.5	2018-02-11 21:00:00	5.8	2018-02-11 21:00:00	5.7	2018-02-11 21:00:00	14.8	2018-02-11 21:00:00	6.7	2018-02-11 21:00:00	2.6		2018-02-11 21:00:00	4.8	8.6	7.4	5.5	5.8	5.7	14.8	6.7	2.6
2018-02-11 22:00:00	4.3	2018-02-11 22:00:00	8.7	2018-02-11 22:00:00	7.1	2018-02-11 22:00:00	5	2018-02-11 22:00:00	3.8	2018-02-11 22:00:00	5.5	2018-02-11 22:00:00	13.6	2018-02-11 22:00:00	7.7	2018-02-11 22:00:00	4.1		2018-02-11 22:00:00	4.3	8.7	7.1	5	3.8	5.5	13.6	7.7	4.1
2018-02-11 23:00:00	3.8	2018-02-11 23:00:00	7.6	2018-02-11 23:00:00	7	2018-02-11 23:00:00	4.6	2018-02-11 23:00:00	3.9	2018-02-11 23:00:00	4.5	2018-02-11 23:00:00	13.5	2018-02-11 23:00:00	7.1	2018-02-11 23:00:00	2		2018-02-11 23:00:00	3.8	7.6	7	4.6	3.9	4.5	13.5	7.1	2
2018-02-12	4.7	2018-02-12	8.1	2018-02-12	6.9	2018-02-12	4.3	2018-02-12	5.1	2018-02-12	4.6	2018-02-12	12	2018-02-12	5.9	2018-02-12	2.3		2018-02-12	4.7	8.1	6.9	4.3	5.1	4.6	12	5.9	2.3
2018-02-12 01:00:00	4.1	2018-02-12 01:00:00	7.5	2018-02-12 01:00:00	6.6	2018-02-12 01:00:00	4.4	2018-02-12 01:00:00	4.2	2018-02-12 01:00:00	3.6	2018-02-12 01:00:00	11.8	2018-02-12 01:00:00	6.7	2018-02-12 01:00:00	3.5		2018-02-12 01:00:00	4.1	7.5	6.6	4.4	4.2	3.6	11.8	6.7	3.5
2018-02-12 02:00:00	4.2	2018-02-12 02:00:00	7.4	2018-02-12 02:00:00	6.8	2018-02-12 02:00:00	5.1	2018-02-12 02:00:00	3.8	2018-02-12 02:00:00	4	2018-02-12 02:00:00	11.8	2018-02-12 02:00:00	7.7	2018-02-12 02:00:00	3.1		2018-02-12 02:00:00	4.2	7.4	6.8	5.1	3.8	4	11.8	7.7	3.1
2018-02-12 03:00:00	4.3	2018-02-12 03:00:00	7.7	2018-02-12 03:00:00	6.8	2018-02-12 03:00:00	4.5	2018-02-12 03:00:00	3.6	2018-02-12 03:00:00	5.4	2018-02-12 03:00:00	11.1	2018-02-12 03:00:00	6.8	2018-02-12 03:00:00	3.1		2018-02-12 03:00:00	4.3	7.7	6.8	4.5	3.6	5.4	11.1	6.8	3.1
2018-02-12 04:00:00	5.4	2018-02-12 04:00:00	7.2	2018-02-12 04:00:00	6.4	2018-02-12 04:00:00	5.3	2018-02-12 04:00:00	5.7	2018-02-12 04:00:00	6	2018-02-12 04:00:00	12.4	2018-02-12 04:00:00	7.3	2018-02-12 04:00:00	3.8		2018-02-12 04:00:00	5.4	7.2	6.4	5.3	5.7	6	12.4	7.3	3.8
2018-02-12 05:00:00	3.6	2018-02-12 05:00:00	7.3	2018-02-12 05:00:00	4.4	2018-02-12 05:00:00	5.9	2018-02-12 05:00:00	3.9	2018-02-12 05:00:00	2.9	2018-02-12 05:00:00	11.3	2018-02-12 05:00:00	6.2	2018-02-12 05:00:00	3.6		2018-02-12 05:00:00	3.6	7.3	4.4	5.9	3.9	2.9	11.3	6.2	3.6
2018-02-12 06:00:00	3.8	2018-02-12 06:00:00	6.2	2018-02-12 06:00:00	3.8	2018-02-12 06:00:00	3.7	2018-02-12 06:00:00	3.2	2018-02-12 06:00:00	2.2	2018-02-12 06:00:00	10.3	2018-02-12 06:00:00	5.9	2018-02-12 06:00:00	2.6		2018-02-12 06:00:00	3.8	6.2	3.8	3.7	3.2	2.2	10.3	5.9	2.6
2018-02-12 07:00:00	4.9	2018-02-12 07:00:00	5.7	2018-02-12 07:00:00	5.7	2018-02-12 07:00:00	4.3	2018-02-12 07:00:00	2.5	2018-02-12 07:00:00	1.7	2018-02-12 07:00:00	10.1	2018-02-12 07:00:00	5.8	2018-02-12 07:00:00	2.9		2018-02-12 07:00:00	4.9	5.7	5.7	4.3	2.5	1.7	10.1	5.8	2.9
2018-02-12 08:00:00	4.6	2018-02-12 08:00:00	7.4	2018-02-12 08:00:00	4.9	2018-02-12 08:00:00	4.2	2018-02-12 08:00:00	0.5	2018-02-12 08:00:00	2.8	2018-02-12 08:00:00	11.8	2018-02-12 08:00:00	5	2018-02-12 08:00:00	3.2		2018-02-12 08:00:00	4.6	7.4	4.9	4.2	0.5	2.8	11.8	5	3.2
2018-02-12 09:00:00	2	2018-02-12 09:00:00	6.2	2018-02-12 09:00:00	4.7	2018-02-12 09:00:00	4	2018-02-12 09:00:00	0.8	2018-02-12 09:00:00	3	2018-02-12 09:00:00	11.7	2018-02-12 09:00:00	6.6	2018-02-12 09:00:00	2.4		2018-02-12 09:00:00	2	6.2	4.7	4	0.8	3	11.7	6.6	2.4
2018-02-12 10:00:00	3.1	2018-02-12 10:00:00	7.3	2018-02-12 10:00:00	4.8	2018-02-12 10:00:00	4.6	2018-02-12 10:00:00	2.4	2018-02-12 10:00:00	2.9	2018-02-12 10:00:00	12.8	2018-02-12 10:00:00	5.7	2018-02-12 10:00:00	3.4		2018-02-12 10:00:00	3.1	7.3	4.8	4.6	2.4	2.9	12.8	5.7	3.4
2018-02-12 11:00:00	4.6	2018-02-12 11:00:00	8.6	2018-02-12 11:00:00	6	2018-02-12 11:00:00	4.8	2018-02-12 11:00:00	4.5	2018-02-12 11:00:00	4.2	2018-02-12 11:00:00	10.9	2018-02-12 11:00:00	5.9	2018-02-12 11:00:00	4.4		2018-02-12 11:00:00	4.6	8.6	6	4.8	4.5	4.2	10.9	5.9	4.4
2018-02-12 12:00:00	4.7	2018-02-12 12:00:00	7.3	2018-02-12 12:00:00	6.3	2018-02-12 12:00:00	4.6	2018-02-12 12:00:00	4.9	2018-02-12 12:00:00	3.9	2018-02-12 12:00:00	13.5	2018-02-12 12:00:00	6.7	2018-02-12 12:00:00	4.4		2018-02-12 12:00:00	4.7	7.3	6.3	4.6	4.9	3.9	13.5	6.7	4.4
2018-02-12 13:00:00	4	2018-02-12 13:00:00	8.3	2018-02-12 13:00:00	7.2	2018-02-12 13:00:00	4.3	2018-02-12 13:00:00	4.6	2018-02-12 13:00:00	5.1	2018-02-12 13:00:00	12.7	2018-02-12 13:00:00	7.5	2018-02-12 13:00:00	3.8		2018-02-12 13:00:00	4	8.3	7.2	4.3	4.6	5.1	12.7	7.5	3.8
2018-02-12 14:00:00	5.2	2018-02-12 14:00:00	9.2	2018-02-12 14:00:00	7.2	2018-02-12 14:00:00	4.9	2018-02-12 14:00:00	4.4	2018-02-12 14:00:00	5.3	2018-02-12 14:00:00	14.2	2018-02-12 14:00:00	7	2018-02-12 14:00:00	4.2		2018-02-12 14:00:00	5.2	9.2	7.2	4.9	4.4	5.3	14.2	7	4.2
2018-02-12 15:00:00	4.3	2018-02-12 15:00:00	9.3	2018-02-12 15:00:00	8.3	2018-02-12 15:00:00	4.8	2018-02-12 15:00:00	4	2018-02-12 15:00:00	5.6	2018-02-12 15:00:00	12.5	2018-02-12 15:00:00	6	2018-02-12 15:00:00	3.9		2018-02-12 15:00:00	4.3	9.3	8.3	4.8	4	5.6	12.5	6	3.9
2018-02-12 16:00:00	4.9	2018-02-12 16:00:00	7.3	2018-02-12 16:00:00	5.8	2018-02-12 16:00:00	4.7	2018-02-12 16:00:00	4	2018-02-12 16:00:00	5.6	2018-02-12 16:00:00	12.5	2018-02-12 16:00:00	5.6	2018-02-12 16:00:00	3.5		2018-02-12 16:00:00	4.9	7.3	5.8	4.7	4	5.6	12.5	5.6	3.5
2018-02-12 17:00:00	5.2	2018-02-12 17:00:00	8.1	2018-02-12 17:00:00	7.9	2018-02-12 17:00:00	4.5	2018-02-12 17:00:00	1.6	2018-02-12 17:00:00	5.1	2018-02-12 17:00:00	12.3	2018-02-12 17:00:00	7.2	2018-02-12 17:00:00	3.1		2018-02-12 17:00:00	5.2	8.1	7.9	4.5	1.6	5.1	12.3	7.2	3.1
2018-02-12 18:00:00	4.5	2018-02-12 18:00:00	6.5	2018-02-12 18:00:00	5.9	2018-02-12 18:00:00	4	2018-02-12 18:00:00	1.9	2018-02-12 18:00:00	4.9	2018-02-12 18:00:00	12.2	2018-02-12 18:00:00	6.3	2018-02-12 18:00:00	4		2018-02-12 18:00:00	4.5	6.5	5.9	4	1.9	4.9	12.2	6.3	4
2018-02-12 19:00:00	3.2	2018-02-12 19:00:00	7.8	2018-02-12 19:00:00	6.3	2018-02-12 19:00:00	3.9	2018-02-12 19:00:00	2.7	2018-02-12 19:00:00	3.8	2018-02-12 19:00:00	12	2018-02-12 19:00:00	6.1	2018-02-12 19:00:00	2.7		2018-02-12 19:00:00	3.2	7.8	6.3	3.9	2.7	3.8	12	6.1	2.7
2018-02-12 20:00:00	3.3	2018-02-12 20:00:00	7.7	2018-02-12 20:00:00	6.1	2018-02-12 20:00:00	5.2	2018-02-12 20:00:00	3.4	2018-02-12 20:00:00	4.3	2018-02-12 20:00:00	13.2	2018-02-12 20:00:00	5.7	2018-02-12 20:00:00	3.4		2018-02-12 20:00:00	3.3	7.7	6.1	5.2	3.4	4.3	13.2	5.7	3.4
2018-02-12 21:00:00	6	2018-02-12 21:00:00	6.2	2018-02-12 21:00:00	6.5	2018-02-12 21:00:00	5	2018-02-12 21:00:00	1.5	2018-02-12 21:00:00	4.8	2018-02-12 21:00:00	12	2018-02-12 21:00:00	6.7	2018-02-12 21:00:00	2.8		2018-02-12 21:00:00	6	6.2	6.5	5	1.5	4.8	12	6.7	2.8
2018-02-12 22:00:00	3.1	2018-02-12 22:00:00	8.3	2018-02-12 22:00:00	7.3	2018-02-12 22:00:00	3.8	2018-02-12 22:00:00	1.6	2018-02-12 22:00:00	3.5	2018-02-12 22:00:00	13.9	2018-02-12 22:00:00	6.8	2018-02-12 22:00:00	3.6		2018-02-12 22:00:00	3.1	8.3	7.3	3.8	1.6	3.5	13.9	6.8	3.6
2018-02-12 23:00:00	3.6	2018-02-12 23:00:00	7.3	2018-02-12 23:00:00	6.4	2018-02-12 23:00:00	5.9	2018-02-12 23:00:00	2.6	2018-02-12 23:00:00	3.9	2018-02-12 23:00:00	13.8	2018-02-12 23:00:00	6.4	2018-02-12 23:00:00	2.6		2018-02-12 23:00:00	3.6	7.3	6.4	5.9	2.6	3.9	13.8	6.4	2.6
2018-02-13	4.9	2018-02-13	7.1	2018-02-13	4.1	2018-02-13	4.7	2018-02-13	2.2	2018-02-13	0.7	2018-02-13	13.6	2018-02-13	6.5	2018-02-13	3.4		2018-02-13	4.9	7.1	4.1	4.7	2.2	0.7	13.6	6.5	3.4
2018-02-13 01:00:00	4.1	2018-02-13 01:00:00	8.4	2018-02-13 01:00:00	6.5	2018-02-13 01:00:00	4.5	2018-02-13 01:00:00	2.5	2018-02-13 01:00:00	4.7	2018-02-13 01:00:00	14	2018-02-13 01:00:00	6.2	2018-02-13 01:00:00	2.9		2018-02-13 01:00:00	4.1	8.4	6.5	4.5	2.5	4.7	14	6.2	2.9
2018-02-13 02:00:00	4.8	2018-02-13 02:00:00	8.1	2018-02-13 02:00:00	7	2018-02-13 02:00:00	4.7	2018-02-13 02:00:00	3.6	2018-02-13 02:00:00	6.3	2018-02-13 02:00:00	13.7	2018-02-13 02:00:00	7.5	2018-02-13 02:00:00	3.7		2018-02-13 02:00:00	4.8	8.1	7	4.7	3.6	6.3	13.7	7.5	3.7
2018-02-13 03:00:00	4.5	2018-02-13 03:00:00	7.8	2018-02-13 03:00:00	7.2	2018-02-13 03:00:00	5.3	2018-02-13 03:00:00	4.9	2018-02-13 03:00:00	6.6	2018-02-13 03:00:00	13.2	2018-02-13 03:00:00	5.7	2018-02-13 03:00:00	2.9		2018-02-13 03:00:00	4.5	7.8	7.2	5.3	4.9	6.6	13.2	5.7	2.9
2018-02-13 04:00:00	4.3	2018-02-13 04:00:00	7.9	2018-02-13 04:00:00	7.3	2018-02-13 04:00:00	4	2018-02-13 04:00:00	3.8	2018-02-13 04:00:00	6.5	2018-02-13 04:00:00	12.9	2018-02-13 04:00:00	6.7	2018-02-13 04:00:00	2.3		2018-02-13 04:00:00	4.3	7.9	7.3	4	3.8	6.5	12.9	6.7	2.3
2018-02-13 05:00:00	4.3	2018-02-13 05:00:00	7.3	2018-02-13 05:00:00	7.5	2018-02-13 05:00:00	3.8	2018-02-13 05:00:00	3.2	2018-02-13 05:00:00	6.5	2018-02-13 05:00:00	11.9	2018-02-13 05:00:00	4.9	2018-02-13 05:00:00	2.3		2018-02-13 05:00:00	4.3	7.3	7.5	3.8	3.2	6.5	11.9	4.9	2.3
2018-02-13 06:00:00	3.5	2018-02-13 06:00:00	6.9	2018-02-13 06:00:00	5.9	2018-02-13 06:00:00	4.6	2018-02-13 06:00:00	2.7	2018-02-13 06:00:00	4.6	2018-02-13 06:00:00	12.1	2018-02-13 06:00:00	6.4	2018-02-13 06:00:00	2.4		2018-02-13 06:00:00	3.5	6.9	5.9	4.6	2.7	4.6	12.1	6.4	2.4
2018-02-13 07:00:00	3.4	2018-02-13 07:00:00	6.8	2018-02-13 07:00:00	5.4	2018-02-13 07:00:00	5.6	2018-02-13 07:00:00	3.4	2018-02-13 07:00:00	3.3	2018-02-13 07:00:00	10.1	2018-02-13 07:00:00	4.6	2018-02-13 07:00:00	1.5		2018-02-13 07:00:00	3.4	6.8	5.4	5.6	3.4	3.3	10.1	4.6	1.5
2018-02-13 08:00:00	2.2	2018-02-13 08:00:00	4.6	2018-02-13 08:00:00	5.1	2018-02-13 08:00:00	4.6	2018-02-13 08:00:00	3	2018-02-13 08:00:00	2.7	2018-02-13 08:00:00	8.9	2018-02-13 08:00:00	4.9	2018-02-13 08:00:00	1.1		2018-02-13 08:00:00	2.2	4.6	5.1	4.6	3	2.7	8.9	4.9	1.1
2018-02-13 09:00:00	2.4	2018-02-13 09:00:00	4.9	2018-02-13 09:00:00	4.8	2018-02-13 09:00:00	4.6	2018-02-13 09:00:00	3.6	2018-02-13 09:00:00	4.3	2018-02-13 09:00:00	8.2	2018-02-13 09:00:00	4.8	2018-02-13 09:00:00	1.9		2018-02-13 09:00:00	2.4	4.9	4.8	4.6	3.6	4.3	8.2	4.8	1.9
2018-02-13 10:00:00	3.4	2018-02-13 10:00:00	5.2	2018-02-13 10:00:00	5.7	2018-02-13 10:00:00	4.8	2018-02-13 10:00:00	6.2	2018-02-13 10:00:00	3.5	2018-02-13 10:00:00	7.9	2018-02-13 10:00:00	3	2018-02-13 10:00:00	2.8		2018-02-13 10:00:00	3.4	5.2	5.7	4.8	6.2	3.5	7.9	3	2.8
2018-02-13 11:00:00	2.9	2018-02-13 11:00:00	4.1	2018-02-13 11:00:00	3.6	2018-02-13 11:00:00	3.3	2018-02-13 11:00:00	4.5	2018-02-13 11:00:00	3.5	2018-02-13 11:00:00	6.2	2018-02-13 11:00:00	2.8	2018-02-13 11:00:00	2.4		2018-02-13 11:00:00	2.9	4.1	3.6	3.3	4.5	3.5	6.2	2.8	2.4
2018-02-13 12:00:00	4.2	2018-02-13 12:00:00	4.9	2018-02-13 12:00:00	3.7	2018-02-13 12:00:00	2.4	2018-02-13 12:00:00	2.2	2018-02-13 12:00:00	3.1	2018-02-13 12:00:00	4.8	2018-02-13 12:00:00	2	2018-02-13 12:00:00	2.6		2018-02-13 12:00:00	4.2	4.9	3.7	2.4	2.2	3.1	4.8	2	2.6
2018-02-13 13:00:00	4	2018-02-13 13:00:00	4.2	2018-02-13 13:00:00	3	2018-02-13 13:00:00	1.9	2018-02-13 13:00:00	4.1	2018-02-13 13:00:00	3.3	2018-02-13 13:00:00	4.4	2018-02-13 13:00:00	2.9	2018-02-13 13:00:00	2.2		2018-02-13 13:00:00	4	4.2	3	1.9	4.1	3.3	4.4	2.9	2.2
2018-02-13 14:00:00	2.4	2018-02-13 14:00:00	3.7	2018-02-13 14:00:00	4.2	2018-02-13 14:00:00	1.8	2018-02-13 14:00:00	2.6	2018-02-13 14:00:00	1.4	2018-02-13 14:00:00	4.6	2018-02-13 14:00:00	3	2018-02-13 14:00:00	1.5		2018-02-13 14:00:00	2.4	3.7	4.2	1.8	2.6	1.4	4.6	3	1.5
2018-02-13 15:00:00	4	2018-02-13 15:00:00	3.7	2018-02-13 15:00:00	2.6	2018-02-13 15:00:00	1.9	2018-02-13 15:00:00	2.8	2018-02-13 15:00:00	3.1	2018-02-13 15:00:00	2	2018-02-13 15:00:00	3.8	2018-02-13 15:00:00	3.3		2018-02-13 15:00:00	4	3.7	2.6	1.9	2.8	3.1	2	3.8	3.3
2018-02-13 16:00:00	3.7	2018-02-13 16:00:00	3.4	2018-02-13 16:00:00	3.2	2018-02-13 16:00:00	2.8	2018-02-13 16:00:00	2.3	2018-02-13 16:00:00	1.9	2018-02-13 16:00:00	2.8	2018-02-13 16:00:00	3.4	2018-02-13 16:00:00	3		2018-02-13 16:00:00	3.7	3.4	3.2	2.8	2.3	1.9	2.8	3.4	3
2018-02-13 17:00:00	2.3	2018-02-13 17:00:00	1.6	2018-02-13 17:00:00	1.3	2018-02-13 17:00:00	3	2018-02-13 17:00:00	3.1	2018-02-13 17:00:00	1.6	2018-02-13 17:00:00	2.1	2018-02-13 17:00:00	3.2	2018-02-13 17:00:00	3.2		2018-02-13 17:00:00	2.3	1.6	1.3	3	3.1	1.6	2.1	3.2	3.2
2018-02-13 18:00:00	0.9	2018-02-13 18:00:00	0.1	2018-02-13 18:00:00	0.1	2018-02-13 18:00:00	2.3	2018-02-13 18:00:00	3.2	2018-02-13 18:00:00	2.6	2018-02-13 18:00:00	2.5	2018-02-13 18:00:00	2.7	2018-02-13 18:00:00	2.2		2018-02-13 18:00:00	0.9	0.1	0.1	2.3	3.2	2.6	2.5	2.7	2.2
2018-02-13 19:00:00	1	2018-02-13 19:00:00	0.3	2018-02-13 19:00:00	1.1	2018-02-13 19:00:00	2.3	2018-02-13 19:00:00	2.3	2018-02-13 19:00:00	2	2018-02-13 19:00:00	3.8	2018-02-13 19:00:00	2.4	2018-02-13 19:00:00	1.5		2018-02-13 19:00:00	1	0.3	1.1	2.3	2.3	2	3.8	2.4	1.5
2018-02-13 20:00:00	1	2018-02-13 20:00:00	2.2	2018-02-13 20:00:00	3	2018-02-13 20:00:00	2.9	2018-02-13 20:00:00	1.1	2018-02-13 20:00:00	1.5	2018-02-13 20:00:00	4.2	2018-02-13 20:00:00	2.2	2018-02-13 20:00:00	1.6		2018-02-13 20:00:00	1	2.2	3	2.9	1.1	1.5	4.2	2.2	1.6
2018-02-13 21:00:00	1.3	2018-02-13 21:00:00	2.7	2018-02-13 21:00:00	1.9	2018-02-13 21:00:00	4.2	2018-02-13 21:00:00	3.3	2018-02-13 21:00:00	1.8	2018-02-13 21:00:00	6	2018-02-13 21:00:00	2.2	2018-02-13 21:00:00	1.6		2018-02-13 21:00:00	1.3	2.7	1.9	4.2	3.3	1.8	6	2.2	1.6
2018-02-13 22:00:00	1.9	2018-02-13 22:00:00	2.6	2018-02-13 22:00:00	2.9	2018-02-13 22:00:00	3.4	2018-02-13 22:00:00	4	2018-02-13 22:00:00	2.6	2018-02-13 22:00:00	5.3	2018-02-13 22:00:00	2.1	2018-02-13 22:00:00	1.4		2018-02-13 22:00:00	1.9	2.6	2.9	3.4	4	2.6	5.3	2.1	1.4
2018-02-13 23:00:00	1.7	2018-02-13 23:00:00	2	2018-02-13 23:00:00	2.3	2018-02-13 23:00:00	4	2018-02-13 23:00:00	3.7	2018-02-13 23:00:00	3	2018-02-13 23:00:00	5.2	2018-02-13 23:00:00	2.1	2018-02-13 23:00:00	1.7		2018-02-13 23:00:00	1.7	2	2.3	4	3.7	3	5.2	2.1	1.7
2018-02-14	0.5	2018-02-14	2.4	2018-02-14	1.1	2018-02-14	3.7	2018-02-14	2.1	2018-02-14	2.7	2018-02-14	5.2	2018-02-14	1.2	2018-02-14	1.1		2018-02-14	0.5	2.4	1.1	3.7	2.1	2.7	5.2	1.2	1.1
2018-02-14 01:00:00	1.3	2018-02-14 01:00:00	1.5	2018-02-14 01:00:00	3.2	2018-02-14 01:00:00	4.2	2018-02-14 01:00:00	3	2018-02-14 01:00:00	2.8	2018-02-14 01:00:00	5.5	2018-02-14 01:00:00	2.2	2018-02-14 01:00:00	1.9		2018-02-14 01:00:00	1.3	1.5	3.2	4.2	3	2.8	5.5	2.2	1.9
2018-02-14 02:00:00	2.3	2018-02-14 02:00:00	2.4	2018-02-14 02:00:00	2.8	2018-02-14 02:00:00	3.7	2018-02-14 02:00:00	3.3	2018-02-14 02:00:00	4.1	2018-02-14 02:00:00	6.5	2018-02-14 02:00:00	3.2	2018-02-14 02:00:00	2.3		2018-02-14 02:00:00	2.3	2.4	2.8	3.7	3.3	4.1	6.5	3.2	2.3
2018-02-14 03:00:00	2.6	2018-02-14 03:00:00	2.3	2018-02-14 03:00:00	2.9	2018-02-14 03:00:00	3.4	2018-02-14 03:00:00	3	2018-02-14 03:00:00	4.4	2018-02-14 03:00:00	6.7	2018-02-14 03:00:00	2.4	2018-02-14 03:00:00	2		2018-02-14 03:00:00	2.6	2.3	2.9	3.4	3	4.4	6.7	2.4	2
2018-02-14 04:00:00	1.3	2018-02-14 04:00:00	2.5	2018-02-14 04:00:00	3.2	2018-02-14 04:00:00	3.4	2018-02-14 04:00:00	2.5	2018-02-14 04:00:00	4.4	2018-02-14 04:00:00	7.3	2018-02-14 04:00:00	3.5	2018-02-14 04:00:00	2.3		2018-02-14 04:00:00	1.3	2.5	3.2	3.4	2.5	4.4	7.3	3.5	2.3
2018-02-14 05:00:00	2	2018-02-14 05:00:00	2.6	2018-02-14 05:00:00	3.5	2018-02-14 05:00:00	4.3	2018-02-14 05:00:00	3.6	2018-02-14 05:00:00	5	2018-02-14 05:00:00	5.9	2018-02-14 05:00:00	5.4	2018-02-14 05:00:00	2.4		2018-02-14 05:00:00	2	2.6	3.5	4.3	3.6	5	5.9	5.4	2.4
2018-02-14 06:00:00	2.3	2018-02-14 06:00:00	2.7	2018-02-14 06:00:00	2.1	2018-02-14 06:00:00	4.7	2018-02-14 06:00:00	4	2018-02-14 06:00:00	4.9	2018-02-14 06:00:00	6.7	2018-02-14 06:00:00	5.2	2018-02-14 06:00:00	1.9		2018-02-14 06:00:00	2.3	2.7	2.1	4.7	4	4.9	6.7	5.2	1.9
2018-02-14 07:00:00	2.1	2018-02-14 07:00:00	3.3	2018-02-14 07:00:00	2.7	2018-02-14 07:00:00	4.1	2018-02-14 07:00:00	3	2018-02-14 07:00:00	4.6	2018-02-14 07:00:00	6.9	2018-02-14 07:00:00	6.2	2018-02-14 07:00:00	2.3		2018-02-14 07:00:00	2.1	3.3	2.7	4.1	3	4.6	6.9	6.2	2.3
2018-02-14 08:00:00	3	2018-02-14 08:00:00	3.2	2018-02-14 08:00:00	3.3	2018-02-14 08:00:00	4.3	2018-02-14 08:00:00	3.4	2018-02-14 08:00:00	5.4	2018-02-14 08:00:00	7	2018-02-14 08:00:00	5.6	2018-02-14 08:00:00	2		2018-02-14 08:00:00	3	3.2	3.3	4.3	3.4	5.4	7	5.6	2
2018-02-14 09:00:00	2	2018-02-14 09:00:00	0.4	2018-02-14 09:00:00	4.3	2018-02-14 09:00:00	5.1	2018-02-14 09:00:00	2.3	2018-02-14 09:00:00	5.4	2018-02-14 09:00:00	6.1	2018-02-14 09:00:00	7.5	2018-02-14 09:00:00	1.4		2018-02-14 09:00:00	2	0.4	4.3	5.1	2.3	5.4	6.1	7.5	1.4
2018-02-14 10:00:00	2.5	2018-02-14 10:00:00	2.3	2018-02-14 10:00:00	3.6	2018-02-14 10:00:00	6.3	2018-02-14 10:00:00	3.8	2018-02-14 10:00:00	6.4	2018-02-14 10:00:00	6.2	2018-02-14 10:00:00	5.6	2018-02-14 10:00:00	2.4		2018-02-14 10:00:00	2.5	2.3	3.6	6.3	3.8	6.4	6.2	5.6	2.4
2018-02-14 11:00:00	2.5	2018-02-14 11:00:00	1.6	2018-02-14 11:00:00	5.9	2018-02-14 11:00:00	6.5	2018-02-14 11:00:00	4.8	2018-02-14 11:00:00	6	2018-02-14 11:00:00	7.9	2018-02-14 11:00:00	5.2	2018-02-14 11:00:00	2.8		2018-02-14 11:00:00	2.5	1.6	5.9	6.5	4.8	6	7.9	5.2	2.8
2018-02-14 12:00:00	3	2018-02-14 12:00:00	1.7	2018-02-14 12:00:00	4.1	2018-02-14 12:00:00	6.6	2018-02-14 12:00:00	4.7	2018-02-14 12:00:00	6.9	2018-02-14 12:00:00	7.7	2018-02-14 12:00:00	7.2	2018-02-14 12:00:00	2.7		2018-02-14 12:00:00	3	1.7	4.1	6.6	4.7	6.9	7.7	7.2	2.7
2018-02-14 13:00:00	4	2018-02-14 13:00:00	6.5	2018-02-14 13:00:00	5	2018-02-14 13:00:00	6.8	2018-02-14 13:00:00	5.3	2018-02-14 13:00:00	5.5	2018-02-14 13:00:00	8.3	2018-02-14 13:00:00	6.3	2018-02-14 13:00:00	4		2018-02-14 13:00:00	4	6.5	5	6.8	5.3	5.5	8.3	6.3	4
2018-02-14 14:00:00	3.3	2018-02-14 14:00:00	6.1	2018-02-14 14:00:00	2.9	2018-02-14 14:00:00	6.4	2018-02-14 14:00:00	5.3	2018-02-14 14:00:00	4.8	2018-02-14 14:00:00	8.4	2018-02-14 14:00:00	8.3	2018-02-14 14:00:00	4.4		2018-02-14 14:00:00	3.3	6.1	2.9	6.4	5.3	4.8	8.4	8.3	4.4
2018-02-14 15:00:00	3.2	2018-02-14 15:00:00	5.6	2018-02-14 15:00:00	2.2	2018-02-14 15:00:00	5.9	2018-02-14 15:00:00	5.8	2018-02-14 15:00:00	6.1	2018-02-14 15:00:00	7.8	2018-02-14 15:00:00	5.9	2018-02-14 15:00:00	3.8		2018-02-14 15:00:00	3.2	5.6	2.2	5.9	5.8	6.1	7.8	5.9	3.8
2018-02-14 16:00:00	3.8	2018-02-14 16:00:00	5.5	2018-02-14 16:00:00	3	2018-02-14 16:00:00	4.9	2018-02-14 16:00:00	5.2	2018-02-14 16:00:00	5.1	2018-02-14 16:00:00	7.1	2018-02-14 16:00:00	5.9	2018-02-14 16:00:00	3.3		2018-02-14 16:00:00	3.8	5.5	3	4.9	5.2	5.1	7.1	5.9	3.3
2018-02-14 17:00:00	2.8	2018-02-14 17:00:00	4.2	2018-02-14 17:00:00	1.1	2018-02-14 17:00:00	3.6	2018-02-14 17:00:00	4.2	2018-02-14 17:00:00	6.9	2018-02-14 17:00:00	6.7	2018-02-14 17:00:00	4.9	2018-02-14 17:00:00	3.2		2018-02-14 17:00:00	2.8	4.2	1.1	3.6	4.2	6.9	6.7	4.9	3.2
2018-02-14 18:00:00	1.7	2018-02-14 18:00:00	0.8	2018-02-14 18:00:00	1.1	2018-02-14 18:00:00	4	2018-02-14 18:00:00	3.6	2018-02-14 18:00:00	4.5	2018-02-14 18:00:00	4.6	2018-02-14 18:00:00	3	2018-02-14 18:00:00	2.1		2018-02-14 18:00:00	1.7	0.8	1.1	4	3.6	4.5	4.6	3	2.1
2018-02-14 19:00:00	0.3	2018-02-14 19:00:00	0.4	2018-02-14 19:00:00	3.2	2018-02-14 19:00:00	2.6	2018-02-14 19:00:00	3.6	2018-02-14 19:00:00	2.8	2018-02-14 19:00:00	4.7	2018-02-14 19:00:00	3.7	2018-02-14 19:00:00	1.4		2018-02-14 19:00:00	0.3	0.4	3.2	2.6	3.6	2.8	4.7	3.7	1.4
2018-02-14 20:00:00	0.6	2018-02-14 20:00:00	1.4	2018-02-14 20:00:00	1.7	2018-02-14 20:00:00	2.3	2018-02-14 20:00:00	2.6	2018-02-14 20:00:00	1.8	2018-02-14 20:00:00	5.8	2018-02-14 20:00:00	3	2018-02-14 20:00:00	1.8		2018-02-14 20:00:00	0.6	1.4	1.7	2.3	2.6	1.8	5.8	3	1.8
2018-02-14 21:00:00	0.6	2018-02-14 21:00:00	2	2018-02-14 21:00:00	1.9	2018-02-14 21:00:00	2.2	2018-02-14 21:00:00	2.7	2018-02-14 21:00:00	1.1	2018-02-14 21:00:00	5.1	2018-02-14 21:00:00	2.2	2018-02-14 21:00:00	2		2018-02-14 21:00:00	0.6	2	1.9	2.2	2.7	1.1	5.1	2.2	2
2018-02-14 22:00:00	1.1	2018-02-14 22:00:00	1.8	2018-02-14 22:00:00	0.8	2018-02-14 22:00:00	1.3	2018-02-14 22:00:00	2.4	2018-02-14 22:00:00	1.4	2018-02-14 22:00:00	5.4	2018-02-14 22:00:00	1.9	2018-02-14 22:00:00	2.2		2018-02-14 22:00:00	1.1	1.8	0.8	1.3	2.4	1.4	5.4	1.9	2.2
2018-02-14 23:00:00	1	2018-02-14 23:00:00	2.4	2018-02-14 23:00:00	3.7	2018-02-14 23:00:00	1.3	2018-02-14 23:00:00	1.3	2018-02-14 23:00:00	1.1	2018-02-14 23:00:00	4.3	2018-02-14 23:00:00	2.3	2018-02-14 23:00:00	2.3		2018-02-14 23:00:00	1	2.4	3.7	1.3	1.3	1.1	4.3	2.3	2.3
2018-02-15	1	2018-02-15	0.2	2018-02-15	0.6	2018-02-15	1	2018-02-15	1.7	2018-02-15	1.8	2018-02-15	2.4	2018-02-15	1.6	2018-02-15	2.2		2018-02-15	1	0.2	0.6	1	1.7	1.8	2.4	1.6	2.2
2018-02-15 01:00:00	0.8	2018-02-15 01:00:00	0.2	2018-02-15 01:00:00	1.1	2018-02-15 01:00:00	1.9	2018-02-15 01:00:00	1.7	2018-02-15 01:00:00	1.9	2018-02-15 01:00:00	2.2	2018-02-15 01:00:00	0.6	2018-02-15 01:00:00	1.2		2018-02-15 01:00:00	0.8	0.2	1.1	1.9	1.7	1.9	2.2	0.6	1.2
2018-02-15 02:00:00	0.9	2018-02-15 02:00:00	0.2	2018-02-15 02:00:00	0.8	2018-02-15 02:00:00	1.2	2018-02-15 02:00:00	0.5	2018-02-15 02:00:00	1.6	2018-02-15 02:00:00	2.3	2018-02-15 02:00:00	0.2	2018-02-15 02:00:00	1.4		2018-02-15 02:00:00	0.9	0.2	0.8	1.2	0.5	1.6	2.3	0.2	1.4
2018-02-15 03:00:00	0.8	2018-02-15 03:00:00	0.6	2018-02-15 03:00:00	1	2018-02-15 03:00:00	1.9	2018-02-15 03:00:00	1.3	2018-02-15 03:00:00	3.1	2018-02-15 03:00:00	5.3	2018-02-15 03:00:00	0.5	2018-02-15 03:00:00	1.6		2018-02-15 03:00:00	0.8	0.6	1	1.9	1.3	3.1	5.3	0.5	1.6
2018-02-15 04:00:00	1.2	2018-02-15 04:00:00	2.3	2018-02-15 04:00:00	3.5	2018-02-15 04:00:00	4.4	2018-02-15 04:00:00	1.6	2018-02-15 04:00:00	3.8	2018-02-15 04:00:00	6.9	2018-02-15 04:00:00	1.6	2018-02-15 04:00:00	1.1		2018-02-15 04:00:00	1.2	2.3	3.5	4.4	1.6	3.8	6.9	1.6	1.1
2018-02-15 05:00:00	1.3	2018-02-15 05:00:00	2.6	2018-02-15 05:00:00	2.3	2018-02-15 05:00:00	3.5	2018-02-15 05:00:00	1.9	2018-02-15 05:00:00	4.3	2018-02-15 05:00:00	5.9	2018-02-15 05:00:00	2.2	2018-02-15 05:00:00	0.5		2018-02-15 05:00:00	1.3	2.6	2.3	3.5	1.9	4.3	5.9	2.2	0.5
2018-02-15 06:00:00	1.4	2018-02-15 06:00:00	3	2018-02-15 06:00:00	2.7	2018-02-15 06:00:00	3.3	2018-02-15 06:00:00	0.9	2018-02-15 06:00:00	3	2018-02-15 06:00:00	6.4	2018-02-15 06:00:00	2.5	2018-02-15 06:00:00	1.7		2018-02-15 06:00:00	1.4	3	2.7	3.3	0.9	3	6.4	2.5	1.7
2018-02-15 07:00:00	1.4	2018-02-15 07:00:00	3.3	2018-02-15 07:00:00	3.3	2018-02-15 07:00:00	2.8	2018-02-15 07:00:00	1.5	2018-02-15 07:00:00	4.9	2018-02-15 07:00:00	10.7	2018-02-15 07:00:00	1.5	2018-02-15 07:00:00	2		2018-02-15 07:00:00	1.4	3.3	3.3	2.8	1.5	4.9	10.7	1.5	2
2018-02-15 08:00:00	0.6	2018-02-15 08:00:00	3.1	2018-02-15 08:00:00	3.1	2018-02-15 08:00:00	3.7	2018-02-15 08:00:00	1.5	2018-02-15 08:00:00	5.5	2018-02-15 08:00:00	10.6	2018-02-15 08:00:00	1.7	2018-02-15 08:00:00	1.9		2018-02-15 08:00:00	0.6	3.1	3.1	3.7	1.5	5.5	10.6	1.7	1.9
2018-02-15 09:00:00	1	2018-02-15 09:00:00	2.4	2018-02-15 09:00:00	2.1	2018-02-15 09:00:00	3.4	2018-02-15 09:00:00	3.6	2018-02-15 09:00:00	4	2018-02-15 09:00:00	7.7	2018-02-15 09:00:00	1.2	2018-02-15 09:00:00	0.2		2018-02-15 09:00:00	1	2.4	2.1	3.4	3.6	4	7.7	1.2	0.2
2018-02-15 10:00:00	0.9	2018-02-15 10:00:00	2.9	2018-02-15 10:00:00	2.2	2018-02-15 10:00:00	3	2018-02-15 10:00:00	1.3	2018-02-15 10:00:00	4.5	2018-02-15 10:00:00	7.9	2018-02-15 10:00:00	0.8	2018-02-15 10:00:00	0.5		2018-02-15 10:00:00	0.9	2.9	2.2	3	1.3	4.5	7.9	0.8	0.5
2018-02-15 11:00:00	0.1	2018-02-15 11:00:00	2.7	2018-02-15 11:00:00	2.5	2018-02-15 11:00:00	4.4	2018-02-15 11:00:00	3	2018-02-15 11:00:00	4.3	2018-02-15 11:00:00	7	2018-02-15 11:00:00	1.6	2018-02-15 11:00:00	0.3		2018-02-15 11:00:00	0.1	2.7	2.5	4.4	3	4.3	7	1.6	0.3
2018-02-15 12:00:00	1.7	2018-02-15 12:00:00	4.1	2018-02-15 12:00:00	3.4	2018-02-15 12:00:00	3.9	2018-02-15 12:00:00	1.2	2018-02-15 12:00:00	3.9	2018-02-15 12:00:00	9.9	2018-02-15 12:00:00	2.4	2018-02-15 12:00:00	1.5		2018-02-15 12:00:00	1.7	4.1	3.4	3.9	1.2	3.9	9.9	2.4	1.5
2018-02-15 13:00:00	1.7	2018-02-15 13:00:00	3.1	2018-02-15 13:00:00	3.7	2018-02-15 13:00:00	4.1	2018-02-15 13:00:00	1.9	2018-02-15 13:00:00	4.2	2018-02-15 13:00:00	10.5	2018-02-15 13:00:00	1.9	2018-02-15 13:00:00	1.5		2018-02-15 13:00:00	1.7	3.1	3.7	4.1	1.9	4.2	10.5	1.9	1.5
2018-02-15 14:00:00	1	2018-02-15 14:00:00	3.6	2018-02-15 14:00:00	3.6	2018-02-15 14:00:00	5.1	2018-02-15 14:00:00	2.2	2018-02-15 14:00:00	4.9	2018-02-15 14:00:00	9.3	2018-02-15 14:00:00	2.6	2018-02-15 14:00:00	1.7		2018-02-15 14:00:00	1	3.6	3.6	5.1	2.2	4.9	9.3	2.6	1.7
2018-02-15 15:00:00	1.9	2018-02-15 15:00:00	4	2018-02-15 15:00:00	4.5	2018-02-15 15:00:00	4.6	2018-02-15 15:00:00	1.7	2018-02-15 15:00:00	5.9	2018-02-15 15:00:00	10.7	2018-02-15 15:00:00	2	2018-02-15 15:00:00	1.4		2018-02-15 15:00:00	1.9	4	4.5	4.6	1.7	5.9	10.7	2	1.4
2018-02-15 16:00:00	1.4	2018-02-15 16:00:00	4.4	2018-02-15 16:00:00	4.5	2018-02-15 16:00:00	3.8	2018-02-15 16:00:00	1.1	2018-02-15 16:00:00	4.4	2018-02-15 16:00:00	9.1	2018-02-15 16:00:00	3.5	2018-02-15 16:00:00	0.8		2018-02-15 16:00:00	1.4	4.4	4.5	3.8	1.1	4.4	9.1	3.5	0.8
2018-02-15 17:00:00	1.5	2018-02-15 17:00:00	4.4	2018-02-15 17:00:00	4.5	2018-02-15 17:00:00	4.9	2018-02-15 17:00:00	2.8	2018-02-15 17:00:00	4.3	2018-02-15 17:00:00	10.7	2018-02-15 17:00:00	1.6	2018-02-15 17:00:00	1.5		2018-02-15 17:00:00	1.5	4.4	4.5	4.9	2.8	4.3	10.7	1.6	1.5
2018-02-15 18:00:00	0.7	2018-02-15 18:00:00	3.2	2018-02-15 18:00:00	2.6	2018-02-15 18:00:00	3.7	2018-02-15 18:00:00	1.2	2018-02-15 18:00:00	4.5	2018-02-15 18:00:00	10.3	2018-02-15 18:00:00	2	2018-02-15 18:00:00	0.7		2018-02-15 18:00:00	0.7	3.2	2.6	3.7	1.2	4.5	10.3	2	0.7
2018-02-15 19:00:00	0.7	2018-02-15 19:00:00	1.8	2018-02-15 19:00:00	1.2	2018-02-15 19:00:00	4.1	2018-02-15 19:00:00	2	2018-02-15 19:00:00	5.7	2018-02-15 19:00:00	10.5	2018-02-15 19:00:00	1	2018-02-15 19:00:00	1.1		2018-02-15 19:00:00	0.7	1.8	1.2	4.1	2	5.7	10.5	1	1.1
2018-02-15 20:00:00	1.1	2018-02-15 20:00:00	2.3	2018-02-15 20:00:00	2	2018-02-15 20:00:00	2.3	2018-02-15 20:00:00	2.1	2018-02-15 20:00:00	4	2018-02-15 20:00:00	8.8	2018-02-15 20:00:00	1.4	2018-02-15 20:00:00	0.7		2018-02-15 20:00:00	1.1	2.3	2	2.3	2.1	4	8.8	1.4	0.7
2018-02-15 21:00:00	0.5	2018-02-15 21:00:00	2.4	2018-02-15 21:00:00	1.8	2018-02-15 21:00:00	2	2018-02-15 21:00:00	1.7	2018-02-15 21:00:00	2.5	2018-02-15 21:00:00	7.6	2018-02-15 21:00:00	0.6	2018-02-15 21:00:00	0.7		2018-02-15 21:00:00	0.5	2.4	1.8	2	1.7	2.5	7.6	0.6	0.7
2018-02-15 22:00:00	0.6	2018-02-15 22:00:00	2.7	2018-02-15 22:00:00	1.7	2018-02-15 22:00:00	2	2018-02-15 22:00:00	1.8	2018-02-15 22:00:00	3.2	2018-02-15 22:00:00	7.3	2018-02-15 22:00:00	1.1	2018-02-15 22:00:00	0.9		2018-02-15 22:00:00	0.6	2.7	1.7	2	1.8	3.2	7.3	1.1	0.9
2018-02-15 23:00:00	0.9	2018-02-15 23:00:00	2.6	2018-02-15 23:00:00	1.6	2018-02-15 23:00:00	2	2018-02-15 23:00:00	1.4	2018-02-15 23:00:00	3.7	2018-02-15 23:00:00	4.5	2018-02-15 23:00:00	1	2018-02-15 23:00:00	1.1		2018-02-15 23:00:00	0.9	2.6	1.6	2	1.4	3.7	4.5	1	1.1
2018-02-16	1.5	2018-02-16	2.4	2018-02-16	1.9	2018-02-16	1.9	2018-02-16	1.8	2018-02-16	3.4	2018-02-16	2.8	2018-02-16	1.9	2018-02-16	1.5		2018-02-16	1.5	2.4	1.9	1.9	1.8	3.4	2.8	1.9	1.5
2018-02-16 01:00:00	0.9	2018-02-16 01:00:00	2.8	2018-02-16 01:00:00	1.9	2018-02-16 01:00:00	2.4	2018-02-16 01:00:00	1.4	2018-02-16 01:00:00	3.4	2018-02-16 01:00:00	2	2018-02-16 01:00:00	1.1	2018-02-16 01:00:00	1.2		2018-02-16 01:00:00	0.9	2.8	1.9	2.4	1.4	3.4	2	1.1	1.2
2018-02-16 02:00:00	0.8	2018-02-16 02:00:00	3.1	2018-02-16 02:00:00	1.8	2018-02-16 02:00:00	2.6	2018-02-16 02:00:00	1.1	2018-02-16 02:00:00	3.4	2018-02-16 02:00:00	4.5	2018-02-16 02:00:00	1.8	2018-02-16 02:00:00	1		2018-02-16 02:00:00	0.8	3.1	1.8	2.6	1.1	3.4	4.5	1.8	1
2018-02-16 03:00:00	0.9	2018-02-16 03:00:00	3.2	2018-02-16 03:00:00	2.1	2018-02-16 03:00:00	2.4	2018-02-16 03:00:00	0	2018-02-16 03:00:00	3.9	2018-02-16 03:00:00	4.6	2018-02-16 03:00:00	0.9	2018-02-16 03:00:00	1.2		2018-02-16 03:00:00	0.9	3.2	2.1	2.4	0	3.9	4.6	0.9	1.2
2018-02-16 04:00:00	0.6	2018-02-16 04:00:00	3.4	2018-02-16 04:00:00	2	2018-02-16 04:00:00	2.6	2018-02-16 04:00:00	0.5	2018-02-16 04:00:00	3.5	2018-02-16 04:00:00	5.5	2018-02-16 04:00:00	1.5	2018-02-16 04:00:00	1.4		2018-02-16 04:00:00	0.6	3.4	2	2.6	0.5	3.5	5.5	1.5	1.4
2018-02-16 05:00:00	1	2018-02-16 05:00:00	3.1	2018-02-16 05:00:00	1.7	2018-02-16 05:00:00	2.1	2018-02-16 05:00:00	1.7	2018-02-16 05:00:00	2.7	2018-02-16 05:00:00	4.1	2018-02-16 05:00:00	0.7	2018-02-16 05:00:00	1.1		2018-02-16 05:00:00	1	3.1	1.7	2.1	1.7	2.7	4.1	0.7	1.1
2018-02-16 06:00:00	0.8	2018-02-16 06:00:00	2.8	2018-02-16 06:00:00	1.9	2018-02-16 06:00:00	2.5	2018-02-16 06:00:00	1.7	2018-02-16 06:00:00	2.5	2018-02-16 06:00:00	4.3	2018-02-16 06:00:00	1	2018-02-16 06:00:00	0.9		2018-02-16 06:00:00	0.8	2.8	1.9	2.5	1.7	2.5	4.3	1	0.9
2018-02-16 07:00:00	0.7	2018-02-16 07:00:00	2.2	2018-02-16 07:00:00	1.9	2018-02-16 07:00:00	2.8	2018-02-16 07:00:00	1.8	2018-02-16 07:00:00	2.8	2018-02-16 07:00:00	4.7	2018-02-16 07:00:00	2.1	2018-02-16 07:00:00	0.3		2018-02-16 07:00:00	0.7	2.2	1.9	2.8	1.8	2.8	4.7	2.1	0.3
2018-02-16 08:00:00	0.6	2018-02-16 08:00:00	2.5	2018-02-16 08:00:00	1.9	2018-02-16 08:00:00	2	2018-02-16 08:00:00	0.7	2018-02-16 08:00:00	2.2	2018-02-16 08:00:00	2.1	2018-02-16 08:00:00	1.7	2018-02-16 08:00:00	0.8		2018-02-16 08:00:00	0.6	2.5	1.9	2	0.7	2.2	2.1	1.7	0.8
2018-02-16 09:00:00	0.3	2018-02-16 09:00:00	3.1	2018-02-16 09:00:00	1.2	2018-02-16 09:00:00	2.4	2018-02-16 09:00:00	0.9	2018-02-16 09:00:00	2.2	2018-02-16 09:00:00	5.5	2018-02-16 09:00:00	1	2018-02-16 09:00:00	0.9		2018-02-16 09:00:00	0.3	3.1	1.2	2.4	0.9	2.2	5.5	1	0.9
2018-02-16 10:00:00	0.9	2018-02-16 10:00:00	2.5	2018-02-16 10:00:00	2.7	2018-02-16 10:00:00	3.2	2018-02-16 10:00:00	1.2	2018-02-16 10:00:00	1.5	2018-02-16 10:00:00	6.3	2018-02-16 10:00:00	1.9	2018-02-16 10:00:00	1.3		2018-02-16 10:00:00	0.9	2.5	2.7	3.2	1.2	1.5	6.3	1.9	1.3
2018-02-16 11:00:00	1.5	2018-02-16 11:00:00	3.8	2018-02-16 11:00:00	3	2018-02-16 11:00:00	2.8	2018-02-16 11:00:00	1.1	2018-02-16 11:00:00	3.4	2018-02-16 11:00:00	7.9	2018-02-16 11:00:00	1.8	2018-02-16 11:00:00	0.5		2018-02-16 11:00:00	1.5	3.8	3	2.8	1.1	3.4	7.9	1.8	0.5
2018-02-16 12:00:00	2.2	2018-02-16 12:00:00	4	2018-02-16 12:00:00	3.8	2018-02-16 12:00:00	2.9	2018-02-16 12:00:00	1.7	2018-02-16 12:00:00	2.8	2018-02-16 12:00:00	7.8	2018-02-16 12:00:00	0.9	2018-02-16 12:00:00	1.5		2018-02-16 12:00:00	2.2	4	3.8	2.9	1.7	2.8	7.8	0.9	1.5
2018-02-16 13:00:00	4	2018-02-16 13:00:00	3.5	2018-02-16 13:00:00	3.7	2018-02-16 13:00:00	3.3	2018-02-16 13:00:00	1.2	2018-02-16 13:00:00	3	2018-02-16 13:00:00	7.9	2018-02-16 13:00:00	3.1	2018-02-16 13:00:00	1.5		2018-02-16 13:00:00	4	3.5	3.7	3.3	1.2	3	7.9	3.1	1.5
2018-02-16 14:00:00	3.3	2018-02-16 14:00:00	3.6	2018-02-16 14:00:00	2.7	2018-02-16 14:00:00	3.4	2018-02-16 14:00:00	1.7	2018-02-16 14:00:00	4.4	2018-02-16 14:00:00	7.8	2018-02-16 14:00:00	2.6	2018-02-16 14:00:00	1.8		2018-02-16 14:00:00	3.3	3.6	2.7	3.4	1.7	4.4	7.8	2.6	1.8
2018-02-16 15:00:00	2.6	2018-02-16 15:00:00	4.2	2018-02-16 15:00:00	4.2	2018-02-16 15:00:00	3.5	2018-02-16 15:00:00	1.5	2018-02-16 15:00:00	3.3	2018-02-16 15:00:00	8.7	2018-02-16 15:00:00	2.3	2018-02-16 15:00:00	1.3		2018-02-16 15:00:00	2.6	4.2	4.2	3.5	1.5	3.3	8.7	2.3	1.3
2018-02-16 16:00:00	2.8	2018-02-16 16:00:00	3.8	2018-02-16 16:00:00	3.7	2018-02-16 16:00:00	3.5	2018-02-16 16:00:00	1.5	2018-02-16 16:00:00	3.2	2018-02-16 16:00:00	8.5	2018-02-16 16:00:00	1.8	2018-02-16 16:00:00	1		2018-02-16 16:00:00	2.8	3.8	3.7	3.5	1.5	3.2	8.5	1.8	1
2018-02-16 17:00:00	3.1	2018-02-16 17:00:00	4.4	2018-02-16 17:00:00	3.4	2018-02-16 17:00:00	3.9	2018-02-16 17:00:00	0.2	2018-02-16 17:00:00	4.3	2018-02-16 17:00:00	10	2018-02-16 17:00:00	1.7	2018-02-16 17:00:00	2		2018-02-16 17:00:00	3.1	4.4	3.4	3.9	0.2	4.3	10	1.7	2
2018-02-16 18:00:00	4.5	2018-02-16 18:00:00	4.6	2018-02-16 18:00:00	3.3	2018-02-16 18:00:00	4.2	2018-02-16 18:00:00	2	2018-02-16 18:00:00	6.6	2018-02-16 18:00:00	10.8	2018-02-16 18:00:00	2.5	2018-02-16 18:00:00	0.9		2018-02-16 18:00:00	4.5	4.6	3.3	4.2	2	6.6	10.8	2.5	0.9
2018-02-16 19:00:00	3.5	2018-02-16 19:00:00	3.5	2018-02-16 19:00:00	2.3	2018-02-16 19:00:00	5.1	2018-02-16 19:00:00	2.1	2018-02-16 19:00:00	6.3	2018-02-16 19:00:00	9.5	2018-02-16 19:00:00	1.4	2018-02-16 19:00:00	1.4		2018-02-16 19:00:00	3.5	3.5	2.3	5.1	2.1	6.3	9.5	1.4	1.4
2018-02-16 20:00:00	3.7	2018-02-16 20:00:00	3.2	2018-02-16 20:00:00	2.2	2018-02-16 20:00:00	5.8	2018-02-16 20:00:00	2.4	2018-02-16 20:00:00	6.2	2018-02-16 20:00:00	8.2	2018-02-16 20:00:00	2.1	2018-02-16 20:00:00	1.3		2018-02-16 20:00:00	3.7	3.2	2.2	5.8	2.4	6.2	8.2	2.1	1.3
2018-02-16 21:00:00	2.8	2018-02-16 21:00:00	3.5	2018-02-16 21:00:00	2.3	2018-02-16 21:00:00	4.9	2018-02-16 21:00:00	3.8	2018-02-16 21:00:00	6.9	2018-02-16 21:00:00	8.5	2018-02-16 21:00:00	1.6	2018-02-16 21:00:00	1.4		2018-02-16 21:00:00	2.8	3.5	2.3	4.9	3.8	6.9	8.5	1.6	1.4
2018-02-16 22:00:00	3.4	2018-02-16 22:00:00	4	2018-02-16 22:00:00	3.5	2018-02-16 22:00:00	5.5	2018-02-16 22:00:00	4.6	2018-02-16 22:00:00	3.7	2018-02-16 22:00:00	9.8	2018-02-16 22:00:00	3	2018-02-16 22:00:00	1.7		2018-02-16 22:00:00	3.4	4	3.5	5.5	4.6	3.7	9.8	3	1.7
2018-02-16 23:00:00	3.9	2018-02-16 23:00:00	4.4	2018-02-16 23:00:00	5.1	2018-02-16 23:00:00	5.7	2018-02-16 23:00:00	4.5	2018-02-16 23:00:00	2.4	2018-02-16 23:00:00	10.4	2018-02-16 23:00:00	3	2018-02-16 23:00:00	0.7		2018-02-16 23:00:00	3.9	4.4	5.1	5.7	4.5	2.4	10.4	3	0.7
2018-02-17	3	2018-02-17	4.2	2018-02-17	4.7	2018-02-17	5.4	2018-02-17	3.2	2018-02-17	4.4	2018-02-17	11.1	2018-02-17	2	2018-02-17	3		2018-02-17	3	4.2	4.7	5.4	3.2	4.4	11.1	2	3
2018-02-17 01:00:00	2.9	2018-02-17 01:00:00	4	2018-02-17 01:00:00	5.3	2018-02-17 01:00:00	5.4	2018-02-17 01:00:00	4.6	2018-02-17 01:00:00	6.2	2018-02-17 01:00:00	11	2018-02-17 01:00:00	1.8	2018-02-17 01:00:00	1.7		2018-02-17 01:00:00	2.9	4	5.3	5.4	4.6	6.2	11	1.8	1.7
2018-02-17 02:00:00	3.6	2018-02-17 02:00:00	5.9	2018-02-17 02:00:00	6.1	2018-02-17 02:00:00	5.1	2018-02-17 02:00:00	6	2018-02-17 02:00:00	5.6	2018-02-17 02:00:00	10.8	2018-02-17 02:00:00	3.5	2018-02-17 02:00:00	2		2018-02-17 02:00:00	3.6	5.9	6.1	5.1	6	5.6	10.8	3.5	2
2018-02-17 03:00:00	3	2018-02-17 03:00:00	4.8	2018-02-17 03:00:00	5.2	2018-02-17 03:00:00	6.2	2018-02-17 03:00:00	6.7	2018-02-17 03:00:00	5.9	2018-02-17 03:00:00	11.2	2018-02-17 03:00:00	3	2018-02-17 03:00:00	2.6		2018-02-17 03:00:00	3	4.8	5.2	6.2	6.7	5.9	11.2	3	2.6
2018-02-17 04:00:00	2.5	2018-02-17 04:00:00	5.4	2018-02-17 04:00:00	6.2	2018-02-17 04:00:00	6.6	2018-02-17 04:00:00	5.7	2018-02-17 04:00:00	6.5	2018-02-17 04:00:00	10.5	2018-02-17 04:00:00	4	2018-02-17 04:00:00	1.9		2018-02-17 04:00:00	2.5	5.4	6.2	6.6	5.7	6.5	10.5	4	1.9
2018-02-17 05:00:00	3.8	2018-02-17 05:00:00	6	2018-02-17 05:00:00	6.7	2018-02-17 05:00:00	6.4	2018-02-17 05:00:00	3.2	2018-02-17 05:00:00	6.4	2018-02-17 05:00:00	10.5	2018-02-17 05:00:00	4.2	2018-02-17 05:00:00	1.5		2018-02-17 05:00:00	3.8	6	6.7	6.4	3.2	6.4	10.5	4.2	1.5
2018-02-17 06:00:00	3.6	2018-02-17 06:00:00	5.7	2018-02-17 06:00:00	6.7	2018-02-17 06:00:00	6.8	2018-02-17 06:00:00	5.6	2018-02-17 06:00:00	4.3	2018-02-17 06:00:00	12.3	2018-02-17 06:00:00	3.6	2018-02-17 06:00:00	0.8		2018-02-17 06:00:00	3.6	5.7	6.7	6.8	5.6	4.3	12.3	3.6	0.8
2018-02-17 07:00:00	3.5	2018-02-17 07:00:00	5.2	2018-02-17 07:00:00	5.5	2018-02-17 07:00:00	7.4	2018-02-17 07:00:00	4.9	2018-02-17 07:00:00	4.7	2018-02-17 07:00:00	12.4	2018-02-17 07:00:00	3.2	2018-02-17 07:00:00	2.6		2018-02-17 07:00:00	3.5	5.2	5.5	7.4	4.9	4.7	12.4	3.2	2.6
2018-02-17 08:00:00	2.1	2018-02-17 08:00:00	5.3	2018-02-17 08:00:00	6.2	2018-02-17 08:00:00	6.3	2018-02-17 08:00:00	11.4	2018-02-17 08:00:00	6.1	2018-02-17 08:00:00	10.4	2018-02-17 08:00:00	2.6	2018-02-17 08:00:00	0.8		2018-02-17 08:00:00	2.1	5.3	6.2	6.3	11.4	6.1	10.4	2.6	0.8
2018-02-17 09:00:00	2.6	2018-02-17 09:00:00	6.6	2018-02-17 09:00:00	6.2	2018-02-17 09:00:00	6	2018-02-17 09:00:00	8.3	2018-02-17 09:00:00	6.7	2018-02-17 09:00:00	11.8	2018-02-17 09:00:00	4.6	2018-02-17 09:00:00	2		2018-02-17 09:00:00	2.6	6.6	6.2	6	8.3	6.7	11.8	4.6	2
2018-02-17 10:00:00	2.5	2018-02-17 10:00:00	6.7	2018-02-17 10:00:00	6.4	2018-02-17 10:00:00	7	2018-02-17 10:00:00	7.8	2018-02-17 10:00:00	6.7	2018-02-17 10:00:00	11.6	2018-02-17 10:00:00	3.5	2018-02-17 10:00:00	2.3		2018-02-17 10:00:00	2.5	6.7	6.4	7	7.8	6.7	11.6	3.5	2.3
2018-02-17 11:00:00	2.9	2018-02-17 11:00:00	5.4	2018-02-17 11:00:00	6	2018-02-17 11:00:00	5.8	2018-02-17 11:00:00	6.7	2018-02-17 11:00:00	5.9	2018-02-17 11:00:00	11.9	2018-02-17 11:00:00	3.6	2018-02-17 11:00:00	2.2		2018-02-17 11:00:00	2.9	5.4	6	5.8	6.7	5.9	11.9	3.6	2.2
2018-02-17 12:00:00	2.3	2018-02-17 12:00:00	5.2	2018-02-17 12:00:00	6.8	2018-02-17 12:00:00	5.6	2018-02-17 12:00:00	5.7	2018-02-17 12:00:00	6.4	2018-02-17 12:00:00	11.7	2018-02-17 12:00:00	2.7	2018-02-17 12:00:00	2.7		2018-02-17 12:00:00	2.3	5.2	6.8	5.6	5.7	6.4	11.7	2.7	2.7
2018-02-17 13:00:00	1.5	2018-02-17 13:00:00	5.6	2018-02-17 13:00:00	5.4	2018-02-17 13:00:00	5	2018-02-17 13:00:00	6.6	2018-02-17 13:00:00	5.9	2018-02-17 13:00:00	10.2	2018-02-17 13:00:00	3	2018-02-17 13:00:00	2.5		2018-02-17 13:00:00	1.5	5.6	5.4	5	6.6	5.9	10.2	3	2.5
2018-02-17 14:00:00	1.9	2018-02-17 14:00:00	5.2	2018-02-17 14:00:00	5.1	2018-02-17 14:00:00	5.5	2018-02-17 14:00:00	3.4	2018-02-17 14:00:00	6.9	2018-02-17 14:00:00	9.3	2018-02-17 14:00:00	2.7	2018-02-17 14:00:00	2.2		2018-02-17 14:00:00	1.9	5.2	5.1	5.5	3.4	6.9	9.3	2.7	2.2
2018-02-17 15:00:00	3.2	2018-02-17 15:00:00	4.5	2018-02-17 15:00:00	6.5	2018-02-17 15:00:00	5.8	2018-02-17 15:00:00	3.4	2018-02-17 15:00:00	6.7	2018-02-17 15:00:00	11	2018-02-17 15:00:00	2.8	2018-02-17 15:00:00	2.8		2018-02-17 15:00:00	3.2	4.5	6.5	5.8	3.4	6.7	11	2.8	2.8
2018-02-17 16:00:00	1	2018-02-17 16:00:00	4.2	2018-02-17 16:00:00	4.5	2018-02-17 16:00:00	6.2	2018-02-17 16:00:00	4.3	2018-02-17 16:00:00	5.7	2018-02-17 16:00:00	11.1	2018-02-17 16:00:00	2.6	2018-02-17 16:00:00	2.1		2018-02-17 16:00:00	1	4.2	4.5	6.2	4.3	5.7	11.1	2.6	2.1
2018-02-17 17:00:00	4.1	2018-02-17 17:00:00	5.4	2018-02-17 17:00:00	5.3	2018-02-17 17:00:00	5.1	2018-02-17 17:00:00	1.5	2018-02-17 17:00:00	5.5	2018-02-17 17:00:00	12.2	2018-02-17 17:00:00	3.9	2018-02-17 17:00:00	2.1		2018-02-17 17:00:00	4.1	5.4	5.3	5.1	1.5	5.5	12.2	3.9	2.1
2018-02-17 18:00:00	3.2	2018-02-17 18:00:00	4.3	2018-02-17 18:00:00	5.7	2018-02-17 18:00:00	5.5	2018-02-17 18:00:00	2.2	2018-02-17 18:00:00	7.3	2018-02-17 18:00:00	11.4	2018-02-17 18:00:00	3.3	2018-02-17 18:00:00	2.2		2018-02-17 18:00:00	3.2	4.3	5.7	5.5	2.2	7.3	11.4	3.3	2.2
2018-02-17 19:00:00	0.6	2018-02-17 19:00:00	2.7	2018-02-17 19:00:00	2.6	2018-02-17 19:00:00	3.8	2018-02-17 19:00:00	2.3	2018-02-17 19:00:00	6.5	2018-02-17 19:00:00	9.1	2018-02-17 19:00:00	1.9	2018-02-17 19:00:00	1.4		2018-02-17 19:00:00	0.6	2.7	2.6	3.8	2.3	6.5	9.1	1.9	1.4
2018-02-17 20:00:00	0.9	2018-02-17 20:00:00	2.7	2018-02-17 20:00:00	2.2	2018-02-17 20:00:00	3.1	2018-02-17 20:00:00	2	2018-02-17 20:00:00	5	2018-02-17 20:00:00	9.2	2018-02-17 20:00:00	2.1	2018-02-17 20:00:00	1.4		2018-02-17 20:00:00	0.9	2.7	2.2	3.1	2	5	9.2	2.1	1.4
2018-02-17 21:00:00	1.3	2018-02-17 21:00:00	2.9	2018-02-17 21:00:00	2.2	2018-02-17 21:00:00	2.5	2018-02-17 21:00:00	1	2018-02-17 21:00:00	3.1	2018-02-17 21:00:00	6	2018-02-17 21:00:00	1.3	2018-02-17 21:00:00	1.9		2018-02-17 21:00:00	1.3	2.9	2.2	2.5	1	3.1	6	1.3	1.9
2018-02-17 22:00:00	0.7	2018-02-17 22:00:00	2.8	2018-02-17 22:00:00	2	2018-02-17 22:00:00	2.6	2018-02-17 22:00:00	2	2018-02-17 22:00:00	4.7	2018-02-17 22:00:00	6.6	2018-02-17 22:00:00	2.9	2018-02-17 22:00:00	2.2		2018-02-17 22:00:00	0.7	2.8	2	2.6	2	4.7	6.6	2.9	2.2
2018-02-17 23:00:00	1.1	2018-02-17 23:00:00	3	2018-02-17 23:00:00	2	2018-02-17 23:00:00	2.3	2018-02-17 23:00:00	1.9	2018-02-17 23:00:00	4.6	2018-02-17 23:00:00	6.7	2018-02-17 23:00:00	1.9	2018-02-17 23:00:00	1.3		2018-02-17 23:00:00	1.1	3	2	2.3	1.9	4.6	6.7	1.9	1.3
2018-02-18	1.3	2018-02-18	2.9	2018-02-18	2	2018-02-18	2.9	2018-02-18	1.7	2018-02-18	4.4	2018-02-18	3.2	2018-02-18	2.2	2018-02-18	1		2018-02-18	1.3	2.9	2	2.9	1.7	4.4	3.2	2.2	1
2018-02-18 01:00:00	1.3	2018-02-18 01:00:00	2.9	2018-02-18 01:00:00	1.7	2018-02-18 01:00:00	2.5	2018-02-18 01:00:00	1.5	2018-02-18 01:00:00	2.3	2018-02-18 01:00:00	2.3	2018-02-18 01:00:00	1.5	2018-02-18 01:00:00	1.7		2018-02-18 01:00:00	1.3	2.9	1.7	2.5	1.5	2.3	2.3	1.5	1.7
2018-02-18 02:00:00	1.2	2018-02-18 02:00:00	1.5	2018-02-18 02:00:00	1	2018-02-18 02:00:00	2.5	2018-02-18 02:00:00	2.3	2018-02-18 02:00:00	3.4	2018-02-18 02:00:00	3.4	2018-02-18 02:00:00	1.4	2018-02-18 02:00:00	1.3		2018-02-18 02:00:00	1.2	1.5	1	2.5	2.3	3.4	3.4	1.4	1.3
2018-02-18 03:00:00	1.3	2018-02-18 03:00:00	2.7	2018-02-18 03:00:00	1.5	2018-02-18 03:00:00	1.9	2018-02-18 03:00:00	2.2	2018-02-18 03:00:00	4	2018-02-18 03:00:00	4.7	2018-02-18 03:00:00	1.8	2018-02-18 03:00:00	1.6		2018-02-18 03:00:00	1.3	2.7	1.5	1.9	2.2	4	4.7	1.8	1.6
2018-02-18 04:00:00	1.3	2018-02-18 04:00:00	2.4	2018-02-18 04:00:00	2.1	2018-02-18 04:00:00	2.1	2018-02-18 04:00:00	1.5	2018-02-18 04:00:00	4.3	2018-02-18 04:00:00	5.1	2018-02-18 04:00:00	2	2018-02-18 04:00:00	1.5		2018-02-18 04:00:00	1.3	2.4	2.1	2.1	1.5	4.3	5.1	2	1.5
2018-02-18 05:00:00	1.1	2018-02-18 05:00:00	2.4	2018-02-18 05:00:00	2.4	2018-02-18 05:00:00	2.4	2018-02-18 05:00:00	1	2018-02-18 05:00:00	3	2018-02-18 05:00:00	3.8	2018-02-18 05:00:00	2.4	2018-02-18 05:00:00	1.5		2018-02-18 05:00:00	1.1	2.4	2.4	2.4	1	3	3.8	2.4	1.5
2018-02-18 06:00:00	1.3	2018-02-18 06:00:00	2.1	2018-02-18 06:00:00	2	2018-02-18 06:00:00	2.5	2018-02-18 06:00:00	1.4	2018-02-18 06:00:00	1.7	2018-02-18 06:00:00	2.7	2018-02-18 06:00:00	1	2018-02-18 06:00:00	1.6		2018-02-18 06:00:00	1.3	2.1	2	2.5	1.4	1.7	2.7	1	1.6
2018-02-18 07:00:00	1.3	2018-02-18 07:00:00	2.6	2018-02-18 07:00:00	2	2018-02-18 07:00:00	2.1	2018-02-18 07:00:00	1.8	2018-02-18 07:00:00	2.8	2018-02-18 07:00:00	2.6	2018-02-18 07:00:00	1.3	2018-02-18 07:00:00	1.8		2018-02-18 07:00:00	1.3	2.6	2	2.1	1.8	2.8	2.6	1.3	1.8
2018-02-18 08:00:00	0.7	2018-02-18 08:00:00	2.6	2018-02-18 08:00:00	1.8	2018-02-18 08:00:00	2.6	2018-02-18 08:00:00	1.9	2018-02-18 08:00:00	2.1	2018-02-18 08:00:00	1.5	2018-02-18 08:00:00	1.2	2018-02-18 08:00:00	1.1		2018-02-18 08:00:00	0.7	2.6	1.8	2.6	1.9	2.1	1.5	1.2	1.1
2018-02-18 09:00:00	0.4	2018-02-18 09:00:00	0.3	2018-02-18 09:00:00	1	2018-02-18 09:00:00	2.1	2018-02-18 09:00:00	1.7	2018-02-18 09:00:00	2.7	2018-02-18 09:00:00	0.9	2018-02-18 09:00:00	2.1	2018-02-18 09:00:00	1		2018-02-18 09:00:00	0.4	0.3	1	2.1	1.7	2.7	0.9	2.1	1
2018-02-18 10:00:00	0.9	2018-02-18 10:00:00	0.6	2018-02-18 10:00:00	0.9	2018-02-18 10:00:00	2.1	2018-02-18 10:00:00	2.5	2018-02-18 10:00:00	2.9	2018-02-18 10:00:00	1.2	2018-02-18 10:00:00	1.8	2018-02-18 10:00:00	1.9		2018-02-18 10:00:00	0.9	0.6	0.9	2.1	2.5	2.9	1.2	1.8	1.9
2018-02-18 11:00:00	1.4	2018-02-18 11:00:00	3	2018-02-18 11:00:00	2.8	2018-02-18 11:00:00	4.3	2018-02-18 11:00:00	2.7	2018-02-18 11:00:00	3.2	2018-02-18 11:00:00	2.5	2018-02-18 11:00:00	3.3	2018-02-18 11:00:00	1.9		2018-02-18 11:00:00	1.4	3	2.8	4.3	2.7	3.2	2.5	3.3	1.9
2018-02-18 12:00:00	2.2	2018-02-18 12:00:00	2.6	2018-02-18 12:00:00	3	2018-02-18 12:00:00	3.3	2018-02-18 12:00:00	3.6	2018-02-18 12:00:00	3.2	2018-02-18 12:00:00	4.1	2018-02-18 12:00:00	3.2	2018-02-18 12:00:00	1.9		2018-02-18 12:00:00	2.2	2.6	3	3.3	3.6	3.2	4.1	3.2	1.9
2018-02-18 13:00:00	2.6	2018-02-18 13:00:00	2.4	2018-02-18 13:00:00	2.7	2018-02-18 13:00:00	2.5	2018-02-18 13:00:00	3.5	2018-02-18 13:00:00	3.3	2018-02-18 13:00:00	3.4	2018-02-18 13:00:00	2.2	2018-02-18 13:00:00	2.5		2018-02-18 13:00:00	2.6	2.4	2.7	2.5	3.5	3.3	3.4	2.2	2.5
2018-02-18 14:00:00	2.9	2018-02-18 14:00:00	2.7	2018-02-18 14:00:00	2	2018-02-18 14:00:00	2.9	2018-02-18 14:00:00	4.3	2018-02-18 14:00:00	4.3	2018-02-18 14:00:00	4.5	2018-02-18 14:00:00	2.8	2018-02-18 14:00:00	4.1		2018-02-18 14:00:00	2.9	2.7	2	2.9	4.3	4.3	4.5	2.8	4.1
2018-02-18 15:00:00	3	2018-02-18 15:00:00	2.3	2018-02-18 15:00:00	2.2	2018-02-18 15:00:00	1.4	2018-02-18 15:00:00	2.6	2018-02-18 15:00:00	2.1	2018-02-18 15:00:00	4.4	2018-02-18 15:00:00	1	2018-02-18 15:00:00	3.2		2018-02-18 15:00:00	3	2.3	2.2	1.4	2.6	2.1	4.4	1	3.2
2018-02-18 16:00:00	1.3	2018-02-18 16:00:00	2.3	2018-02-18 16:00:00	2	2018-02-18 16:00:00	1.2	2018-02-18 16:00:00	1.5	2018-02-18 16:00:00	1.3	2018-02-18 16:00:00	3.7	2018-02-18 16:00:00	1.3	2018-02-18 16:00:00	2.5		2018-02-18 16:00:00	1.3	2.3	2	1.2	1.5	1.3	3.7	1.3	2.5
2018-02-18 17:00:00	0.9	2018-02-18 17:00:00	0.7	2018-02-18 17:00:00	1	2018-02-18 17:00:00	0.3	2018-02-18 17:00:00	2.1	2018-02-18 17:00:00	1.2	2018-02-18 17:00:00	3.8	2018-02-18 17:00:00	0.8	2018-02-18 17:00:00	1.9		2018-02-18 17:00:00	0.9	0.7	1	0.3	2.1	1.2	3.8	0.8	1.9
2018-02-18 18:00:00	0.8	2018-02-18 18:00:00	2.4	2018-02-18 18:00:00	1.8	2018-02-18 18:00:00	0.7	2018-02-18 18:00:00	1.9	2018-02-18 18:00:00	1.1	2018-02-18 18:00:00	3.3	2018-02-18 18:00:00	1.3	2018-02-18 18:00:00	2.1		2018-02-18 18:00:00	0.8	2.4	1.8	0.7	1.9	1.1	3.3	1.3	2.1
2018-02-18 19:00:00	0.7	2018-02-18 19:00:00	1.7	2018-02-18 19:00:00	2.7	2018-02-18 19:00:00	1.4	2018-02-18 19:00:00	1.9	2018-02-18 19:00:00	1.2	2018-02-18 19:00:00	4.1	2018-02-18 19:00:00	0.6	2018-02-18 19:00:00	2.6		2018-02-18 19:00:00	0.7	1.7	2.7	1.4	1.9	1.2	4.1	0.6	2.6
2018-02-18 20:00:00	0.8	2018-02-18 20:00:00	1.5	2018-02-18 20:00:00	0.8	2018-02-18 20:00:00	1.1	2018-02-18 20:00:00	1.9	2018-02-18 20:00:00	1.5	2018-02-18 20:00:00	4.3	2018-02-18 20:00:00	0.2	2018-02-18 20:00:00	2.2		2018-02-18 20:00:00	0.8	1.5	0.8	1.1	1.9	1.5	4.3	0.2	2.2
2018-02-18 21:00:00	1.3	2018-02-18 21:00:00	0.7	2018-02-18 21:00:00	2	2018-02-18 21:00:00	0.4	2018-02-18 21:00:00	2.2	2018-02-18 21:00:00	1.4	2018-02-18 21:00:00	4.4	2018-02-18 21:00:00	1.7	2018-02-18 21:00:00	2.7		2018-02-18 21:00:00	1.3	0.7	2	0.4	2.2	1.4	4.4	1.7	2.7
2018-02-18 22:00:00	1.2	2018-02-18 22:00:00	0.8	2018-02-18 22:00:00	1.7	2018-02-18 22:00:00	1.3	2018-02-18 22:00:00	2.4	2018-02-18 22:00:00	2	2018-02-18 22:00:00	3	2018-02-18 22:00:00	1.5	2018-02-18 22:00:00	2.5		2018-02-18 22:00:00	1.2	0.8	1.7	1.3	2.4	2	3	1.5	2.5
2018-02-18 23:00:00	1.8	2018-02-18 23:00:00	0.8	2018-02-18 23:00:00	0.2	2018-02-18 23:00:00	2.5	2018-02-18 23:00:00	2.6	2018-02-18 23:00:00	1.8	2018-02-18 23:00:00	5.6	2018-02-18 23:00:00	2	2018-02-18 23:00:00	1.8		2018-02-18 23:00:00	1.8	0.8	0.2	2.5	2.6	1.8	5.6	2	1.8
2018-02-19	0.6	2018-02-19	2	2018-02-19	0.7	2018-02-19	2.3	2018-02-19	2.9	2018-02-19	1.7	2018-02-19	5.6	2018-02-19	2.4	2018-02-19	2		2018-02-19	0.6	2	0.7	2.3	2.9	1.7	5.6	2.4	2
2018-02-19 01:00:00	0.4	2018-02-19 01:00:00	1.3	2018-02-19 01:00:00	0.6	2018-02-19 01:00:00	2.5	2018-02-19 01:00:00	3.8	2018-02-19 01:00:00	2.3	2018-02-19 01:00:00	4.9	2018-02-19 01:00:00	2.8	2018-02-19 01:00:00	2.8		2018-02-19 01:00:00	0.4	1.3	0.6	2.5	3.8	2.3	4.9	2.8	2.8
2018-02-19 02:00:00	0.5	2018-02-19 02:00:00	1.9	2018-02-19 02:00:00	0.7	2018-02-19 02:00:00	2.3	2018-02-19 02:00:00	4	2018-02-19 02:00:00	2.4	2018-02-19 02:00:00	3.6	2018-02-19 02:00:00	2.4	2018-02-19 02:00:00	1.3		2018-02-19 02:00:00	0.5	1.9	0.7	2.3	4	2.4	3.6	2.4	1.3
2018-02-19 03:00:00	0.8	2018-02-19 03:00:00	1.3	2018-02-19 03:00:00	0.9	2018-02-19 03:00:00	3.3	2018-02-19 03:00:00	3.2	2018-02-19 03:00:00	1.9	2018-02-19 03:00:00	1	2018-02-19 03:00:00	3.5	2018-02-19 03:00:00	0.5		2018-02-19 03:00:00	0.8	1.3	0.9	3.3	3.2	1.9	1	3.5	0.5
2018-02-19 04:00:00	0.3	2018-02-19 04:00:00	2.8	2018-02-19 04:00:00	2.1	2018-02-19 04:00:00	2.9	2018-02-19 04:00:00	2.7	2018-02-19 04:00:00	1.7	2018-02-19 04:00:00	3.6	2018-02-19 04:00:00	4	2018-02-19 04:00:00	0.5		2018-02-19 04:00:00	0.3	2.8	2.1	2.9	2.7	1.7	3.6	4	0.5
2018-02-19 05:00:00	0.3	2018-02-19 05:00:00	2.1	2018-02-19 05:00:00	3.7	2018-02-19 05:00:00	2.7	2018-02-19 05:00:00	2.7	2018-02-19 05:00:00	0.9	2018-02-19 05:00:00	2.1	2018-02-19 05:00:00	2.8	2018-02-19 05:00:00	0.9		2018-02-19 05:00:00	0.3	2.1	3.7	2.7	2.7	0.9	2.1	2.8	0.9
2018-02-19 06:00:00	0.7	2018-02-19 06:00:00	1.6	2018-02-19 06:00:00	1.7	2018-02-19 06:00:00	2	2018-02-19 06:00:00	2.6	2018-02-19 06:00:00	1.5	2018-02-19 06:00:00	2.1	2018-02-19 06:00:00	1.5	2018-02-19 06:00:00	1.1		2018-02-19 06:00:00	0.7	1.6	1.7	2	2.6	1.5	2.1	1.5	1.1
2018-02-19 07:00:00	0.6	2018-02-19 07:00:00	1.3	2018-02-19 07:00:00	0.5	2018-02-19 07:00:00	2.2	2018-02-19 07:00:00	2.9	2018-02-19 07:00:00	1.4	2018-02-19 07:00:00	1	2018-02-19 07:00:00	2.2	2018-02-19 07:00:00	1.9		2018-02-19 07:00:00	0.6	1.3	0.5	2.2	2.9	1.4	1	2.2	1.9
2018-02-19 08:00:00	0.5	2018-02-19 08:00:00	0.8	2018-02-19 08:00:00	1.6	2018-02-19 08:00:00	2.7	2018-02-19 08:00:00	2.7	2018-02-19 08:00:00	1.9	2018-02-19 08:00:00	4.7	2018-02-19 08:00:00	2.1	2018-02-19 08:00:00	1.7		2018-02-19 08:00:00	0.5	0.8	1.6	2.7	2.7	1.9	4.7	2.1	1.7
2018-02-19 09:00:00	1.5	2018-02-19 09:00:00	0.3	2018-02-19 09:00:00	0	2018-02-19 09:00:00	3	2018-02-19 09:00:00	2.6	2018-02-19 09:00:00	2.1	2018-02-19 09:00:00	4.8	2018-02-19 09:00:00	2.9	2018-02-19 09:00:00	3.7		2018-02-19 09:00:00	1.5	0.3	0	3	2.6	2.1	4.8	2.9	3.7
2018-02-19 10:00:00	1.3	2018-02-19 10:00:00	0.2	2018-02-19 10:00:00	0.1	2018-02-19 10:00:00	2.5	2018-02-19 10:00:00	2.9	2018-02-19 10:00:00	2.1	2018-02-19 10:00:00	4	2018-02-19 10:00:00	2.6	2018-02-19 10:00:00	1.6		2018-02-19 10:00:00	1.3	0.2	0.1	2.5	2.9	2.1	4	2.6	1.6
2018-02-19 11:00:00	0.4	2018-02-19 11:00:00	2.5	2018-02-19 11:00:00	1.9	2018-02-19 11:00:00	3.6	2018-02-19 11:00:00	3.5	2018-02-19 11:00:00	3.4	2018-02-19 11:00:00	1.4	2018-02-19 11:00:00	2.9	2018-02-19 11:00:00	3.3		2018-02-19 11:00:00	0.4	2.5	1.9	3.6	3.5	3.4	1.4	2.9	3.3
2018-02-19 12:00:00	0.3	2018-02-19 12:00:00	1.5	2018-02-19 12:00:00	2.1	2018-02-19 12:00:00	2.7	2018-02-19 12:00:00	2.9	2018-02-19 12:00:00	3.1	2018-02-19 12:00:00	1.4	2018-02-19 12:00:00	3.3	2018-02-19 12:00:00	2.1		2018-02-19 12:00:00	0.3	1.5	2.1	2.7	2.9	3.1	1.4	3.3	2.1
2018-02-19 13:00:00	1	2018-02-19 13:00:00	2.2	2018-02-19 13:00:00	3	2018-02-19 13:00:00	2.3	2018-02-19 13:00:00	2.6	2018-02-19 13:00:00	2.9	2018-02-19 13:00:00	3.7	2018-02-19 13:00:00	2.5	2018-02-19 13:00:00	2.7		2018-02-19 13:00:00	1	2.2	3	2.3	2.6	2.9	3.7	2.5	2.7
2018-02-19 14:00:00	1.4	2018-02-19 14:00:00	3.1	2018-02-19 14:00:00	1.1	2018-02-19 14:00:00	2.7	2018-02-19 14:00:00	3.1	2018-02-19 14:00:00	2.8	2018-02-19 14:00:00	4.9	2018-02-19 14:00:00	3.6	2018-02-19 14:00:00	3		2018-02-19 14:00:00	1.4	3.1	1.1	2.7	3.1	2.8	4.9	3.6	3
2018-02-19 15:00:00	0.8	2018-02-19 15:00:00	3.2	2018-02-19 15:00:00	2.5	2018-02-19 15:00:00	3.2	2018-02-19 15:00:00	3.2	2018-02-19 15:00:00	3.5	2018-02-19 15:00:00	3	2018-02-19 15:00:00	3.1	2018-02-19 15:00:00	2.1		2018-02-19 15:00:00	0.8	3.2	2.5	3.2	3.2	3.5	3	3.1	2.1
2018-02-19 16:00:00	0.7	2018-02-19 16:00:00	3.4	2018-02-19 16:00:00	3.3	2018-02-19 16:00:00	2.7	2018-02-19 16:00:00	3.9	2018-02-19 16:00:00	4.5	2018-02-19 16:00:00	2.1	2018-02-19 16:00:00	3.3	2018-02-19 16:00:00	2.9		2018-02-19 16:00:00	0.7	3.4	3.3	2.7	3.9	4.5	2.1	3.3	2.9
2018-02-19 17:00:00	1.1	2018-02-19 17:00:00	2.5	2018-02-19 17:00:00	2.6	2018-02-19 17:00:00	2.5	2018-02-19 17:00:00	3	2018-02-19 17:00:00	3.8	2018-02-19 17:00:00	0.5	2018-02-19 17:00:00	2.4	2018-02-19 17:00:00	1.4		2018-02-19 17:00:00	1.1	2.5	2.6	2.5	3	3.8	0.5	2.4	1.4
2018-02-19 18:00:00	0.5	2018-02-19 18:00:00	0.2	2018-02-19 18:00:00	1.6	2018-02-19 18:00:00	2.1	2018-02-19 18:00:00	3	2018-02-19 18:00:00	2.9	2018-02-19 18:00:00	0.1	2018-02-19 18:00:00	1.9	2018-02-19 18:00:00	1.3		2018-02-19 18:00:00	0.5	0.2	1.6	2.1	3	2.9	0.1	1.9	1.3
2018-02-19 19:00:00	0.7	2018-02-19 19:00:00	0.1	2018-02-19 19:00:00	0.8	2018-02-19 19:00:00	1.3	2018-02-19 19:00:00	2.5	2018-02-19 19:00:00	1.8	2018-02-19 19:00:00	2.4	2018-02-19 19:00:00	1.5	2018-02-19 19:00:00	1.6		2018-02-19 19:00:00	0.7	0.1	0.8	1.3	2.5	1.8	2.4	1.5	1.6
2018-02-19 20:00:00	1	2018-02-19 20:00:00	1.6	2018-02-19 20:00:00	0	2018-02-19 20:00:00	1.5	2018-02-19 20:00:00	2.4	2018-02-19 20:00:00	1.8	2018-02-19 20:00:00	4.9	2018-02-19 20:00:00	1.4	2018-02-19 20:00:00	1.6		2018-02-19 20:00:00	1	1.6	0	1.5	2.4	1.8	4.9	1.4	1.6
2018-02-19 21:00:00	0.8	2018-02-19 21:00:00	1.4	2018-02-19 21:00:00	0	2018-02-19 21:00:00	1.9	2018-02-19 21:00:00	2.3	2018-02-19 21:00:00	1.4	2018-02-19 21:00:00	5.2	2018-02-19 21:00:00	1.6	2018-02-19 21:00:00	1.8		2018-02-19 21:00:00	0.8	1.4	0	1.9	2.3	1.4	5.2	1.6	1.8
2018-02-19 22:00:00	0.6	2018-02-19 22:00:00	1.5	2018-02-19 22:00:00	1.1	2018-02-19 22:00:00	2.5	2018-02-19 22:00:00	1.1	2018-02-19 22:00:00	1.6	2018-02-19 22:00:00	4.8	2018-02-19 22:00:00	1.2	2018-02-19 22:00:00	0.9		2018-02-19 22:00:00	0.6	1.5	1.1	2.5	1.1	1.6	4.8	1.2	0.9
2018-02-19 23:00:00	0.5	2018-02-19 23:00:00	1.7	2018-02-19 23:00:00	0.2	2018-02-19 23:00:00	2	2018-02-19 23:00:00	1.8	2018-02-19 23:00:00	2.3	2018-02-19 23:00:00	4.3	2018-02-19 23:00:00	1.3	2018-02-19 23:00:00	0.9		2018-02-19 23:00:00	0.5	1.7	0.2	2	1.8	2.3	4.3	1.3	0.9
2018-02-20	0.7	2018-02-20	2	2018-02-20	0.8	2018-02-20	1.9	2018-02-20	2.4	2018-02-20	2.6	2018-02-20	5.2	2018-02-20	0.4	2018-02-20	1.3		2018-02-20	0.7	2	0.8	1.9	2.4	2.6	5.2	0.4	1.3
2018-02-20 01:00:00	0.9	2018-02-20 01:00:00	2.6	2018-02-20 01:00:00	1.5	2018-02-20 01:00:00	1.8	2018-02-20 01:00:00	2.6	2018-02-20 01:00:00	3	2018-02-20 01:00:00	6.7	2018-02-20 01:00:00	0.9	2018-02-20 01:00:00	2.1		2018-02-20 01:00:00	0.9	2.6	1.5	1.8	2.6	3	6.7	0.9	2.1
2018-02-20 02:00:00	1.4	2018-02-20 02:00:00	2.4	2018-02-20 02:00:00	1.9	2018-02-20 02:00:00	1.8	2018-02-20 02:00:00	2.6	2018-02-20 02:00:00	3.1	2018-02-20 02:00:00	4.8	2018-02-20 02:00:00	1.3	2018-02-20 02:00:00	1.8		2018-02-20 02:00:00	1.4	2.4	1.9	1.8	2.6	3.1	4.8	1.3	1.8
2018-02-20 03:00:00	1.4	2018-02-20 03:00:00	2.6	2018-02-20 03:00:00	2	2018-02-20 03:00:00	1.7	2018-02-20 03:00:00	3.4	2018-02-20 03:00:00	3.2	2018-02-20 03:00:00	4.9	2018-02-20 03:00:00	1.6	2018-02-20 03:00:00	1.5		2018-02-20 03:00:00	1.4	2.6	2	1.7	3.4	3.2	4.9	1.6	1.5
2018-02-20 04:00:00	1.5	2018-02-20 04:00:00	2.2	2018-02-20 04:00:00	1.5	2018-02-20 04:00:00	1.7	2018-02-20 04:00:00	2.8	2018-02-20 04:00:00	2.7	2018-02-20 04:00:00	4.8	2018-02-20 04:00:00	1.5	2018-02-20 04:00:00	1.8		2018-02-20 04:00:00	1.5	2.2	1.5	1.7	2.8	2.7	4.8	1.5	1.8
2018-02-20 05:00:00	1.4	2018-02-20 05:00:00	2.5	2018-02-20 05:00:00	1.7	2018-02-20 05:00:00	3	2018-02-20 05:00:00	3.2	2018-02-20 05:00:00	2.8	2018-02-20 05:00:00	2.5	2018-02-20 05:00:00	2.9	2018-02-20 05:00:00	0.8		2018-02-20 05:00:00	1.4	2.5	1.7	3	3.2	2.8	2.5	2.9	0.8
2018-02-20 06:00:00	1.3	2018-02-20 06:00:00	2.1	2018-02-20 06:00:00	0.3	2018-02-20 06:00:00	2.4	2018-02-20 06:00:00	3.4	2018-02-20 06:00:00	2.8	2018-02-20 06:00:00	2.5	2018-02-20 06:00:00	1.6	2018-02-20 06:00:00	1.5		2018-02-20 06:00:00	1.3	2.1	0.3	2.4	3.4	2.8	2.5	1.6	1.5
2018-02-20 07:00:00	1.4	2018-02-20 07:00:00	3	2018-02-20 07:00:00	0.2	2018-02-20 07:00:00	2.1	2018-02-20 07:00:00	3.2	2018-02-20 07:00:00	3.1	2018-02-20 07:00:00	5.5	2018-02-20 07:00:00	0.6	2018-02-20 07:00:00	1.8		2018-02-20 07:00:00	1.4	3	0.2	2.1	3.2	3.1	5.5	0.6	1.8
2018-02-20 08:00:00	1	2018-02-20 08:00:00	2.6	2018-02-20 08:00:00	0	2018-02-20 08:00:00	2.4	2018-02-20 08:00:00	2.9	2018-02-20 08:00:00	3	2018-02-20 08:00:00	7.6	2018-02-20 08:00:00	2.3	2018-02-20 08:00:00	1.1		2018-02-20 08:00:00	1	2.6	0	2.4	2.9	3	7.6	2.3	1.1
2018-02-20 09:00:00	0.7	2018-02-20 09:00:00	1.5	2018-02-20 09:00:00	1.1	2018-02-20 09:00:00	3.1	2018-02-20 09:00:00	4.8	2018-02-20 09:00:00	3	2018-02-20 09:00:00	7.5	2018-02-20 09:00:00	2.2	2018-02-20 09:00:00	1.4		2018-02-20 09:00:00	0.7	1.5	1.1	3.1	4.8	3	7.5	2.2	1.4
2018-02-20 10:00:00	1	2018-02-20 10:00:00	3.9	2018-02-20 10:00:00	3.7	2018-02-20 10:00:00	3.2	2018-02-20 10:00:00	5.3	2018-02-20 10:00:00	4.3	2018-02-20 10:00:00	2.6	2018-02-20 10:00:00	2.4	2018-02-20 10:00:00	0.9		2018-02-20 10:00:00	1	3.9	3.7	3.2	5.3	4.3	2.6	2.4	0.9
2018-02-20 11:00:00	1.6	2018-02-20 11:00:00	2.9	2018-02-20 11:00:00	3.5	2018-02-20 11:00:00	3.6	2018-02-20 11:00:00	4	2018-02-20 11:00:00	4.1	2018-02-20 11:00:00	0.8	2018-02-20 11:00:00	2.2	2018-02-20 11:00:00	1.7		2018-02-20 11:00:00	1.6	2.9	3.5	3.6	4	4.1	0.8	2.2	1.7
2018-02-20 12:00:00	2.3	2018-02-20 12:00:00	3	2018-02-20 12:00:00	3.7	2018-02-20 12:00:00	4.7	2018-02-20 12:00:00	5.3	2018-02-20 12:00:00	4.6	2018-02-20 12:00:00	2.5	2018-02-20 12:00:00	4.3	2018-02-20 12:00:00	2.2		2018-02-20 12:00:00	2.3	3	3.7	4.7	5.3	4.6	2.5	4.3	2.2
2018-02-20 13:00:00	1.7	2018-02-20 13:00:00	2.6	2018-02-20 13:00:00	3.3	2018-02-20 13:00:00	4.4	2018-02-20 13:00:00	4.3	2018-02-20 13:00:00	3.9	2018-02-20 13:00:00	4.8	2018-02-20 13:00:00	3.7	2018-02-20 13:00:00	2.3		2018-02-20 13:00:00	1.7	2.6	3.3	4.4	4.3	3.9	4.8	3.7	2.3
2018-02-20 14:00:00	2.2	2018-02-20 14:00:00	3.9	2018-02-20 14:00:00	2.9	2018-02-20 14:00:00	5.3	2018-02-20 14:00:00	3.5	2018-02-20 14:00:00	3	2018-02-20 14:00:00	4.4	2018-02-20 14:00:00	4.3	2018-02-20 14:00:00	2.1		2018-02-20 14:00:00	2.2	3.9	2.9	5.3	3.5	3	4.4	4.3	2.1
2018-02-20 15:00:00	1.6	2018-02-20 15:00:00	2.6	2018-02-20 15:00:00	2.9	2018-02-20 15:00:00	4.7	2018-02-20 15:00:00	3.6	2018-02-20 15:00:00	4	2018-02-20 15:00:00	6.6	2018-02-20 15:00:00	3.8	2018-02-20 15:00:00	2.5		2018-02-20 15:00:00	1.6	2.6	2.9	4.7	3.6	4	6.6	3.8	2.5
2018-02-20 16:00:00	1.3	2018-02-20 16:00:00	3.1	2018-02-20 16:00:00	3.5	2018-02-20 16:00:00	4.6	2018-02-20 16:00:00	4.6	2018-02-20 16:00:00	3.7	2018-02-20 16:00:00	4.3	2018-02-20 16:00:00	2.9	2018-02-20 16:00:00	2.3		2018-02-20 16:00:00	1.3	3.1	3.5	4.6	4.6	3.7	4.3	2.9	2.3
2018-02-20 17:00:00	0.4	2018-02-20 17:00:00	3.1	2018-02-20 17:00:00	2.9	2018-02-20 17:00:00	4	2018-02-20 17:00:00	4.2	2018-02-20 17:00:00	2.9	2018-02-20 17:00:00	6.5	2018-02-20 17:00:00	3.1	2018-02-20 17:00:00	1.7		2018-02-20 17:00:00	0.4	3.1	2.9	4	4.2	2.9	6.5	3.1	1.7
2018-02-20 18:00:00	1	2018-02-20 18:00:00	2	2018-02-20 18:00:00	2.4	2018-02-20 18:00:00	1.9	2018-02-20 18:00:00	3.1	2018-02-20 18:00:00	2.6	2018-02-20 18:00:00	5.3	2018-02-20 18:00:00	1.1	2018-02-20 18:00:00	1.5		2018-02-20 18:00:00	1	2	2.4	1.9	3.1	2.6	5.3	1.1	1.5
2018-02-20 19:00:00	1	2018-02-20 19:00:00	1.7	2018-02-20 19:00:00	1.9	2018-02-20 19:00:00	1.7	2018-02-20 19:00:00	1.7	2018-02-20 19:00:00	2.8	2018-02-20 19:00:00	6.1	2018-02-20 19:00:00	0.1	2018-02-20 19:00:00	1.3		2018-02-20 19:00:00	1	1.7	1.9	1.7	1.7	2.8	6.1	0.1	1.3
2018-02-20 20:00:00	2	2018-02-20 20:00:00	2	2018-02-20 20:00:00	1.7	2018-02-20 20:00:00	1.3	2018-02-20 20:00:00	2.1	2018-02-20 20:00:00	4	2018-02-20 20:00:00	6.6	2018-02-20 20:00:00	1.2	2018-02-20 20:00:00	1.4		2018-02-20 20:00:00	2	2	1.7	1.3	2.1	4	6.6	1.2	1.4
2018-02-20 21:00:00	1.8	2018-02-20 21:00:00	2.6	2018-02-20 21:00:00	2.5	2018-02-20 21:00:00	3.8	2018-02-20 21:00:00	1.8	2018-02-20 21:00:00	3.4	2018-02-20 21:00:00	6.9	2018-02-20 21:00:00	2.7	2018-02-20 21:00:00	1.9		2018-02-20 21:00:00	1.8	2.6	2.5	3.8	1.8	3.4	6.9	2.7	1.9
2018-02-20 22:00:00	2.4	2018-02-20 22:00:00	3.1	2018-02-20 22:00:00	2.8	2018-02-20 22:00:00	4.9	2018-02-20 22:00:00	1.4	2018-02-20 22:00:00	4.2	2018-02-20 22:00:00	6.9	2018-02-20 22:00:00	0.7	2018-02-20 22:00:00	1.7		2018-02-20 22:00:00	2.4	3.1	2.8	4.9	1.4	4.2	6.9	0.7	1.7
2018-02-20 23:00:00	2.5	2018-02-20 23:00:00	3.3	2018-02-20 23:00:00	3.1	2018-02-20 23:00:00	4.4	2018-02-20 23:00:00	1.9	2018-02-20 23:00:00	4.4	2018-02-20 23:00:00	7.7	2018-02-20 23:00:00	2.6	2018-02-20 23:00:00	1.8		2018-02-20 23:00:00	2.5	3.3	3.1	4.4	1.9	4.4	7.7	2.6	1.8
2018-02-21	2	2018-02-21	2.9	2018-02-21	3.7	2018-02-21	3.5	2018-02-21	1.1	2018-02-21	5.8	2018-02-21	8.7	2018-02-21	2.1	2018-02-21	2		2018-02-21	2	2.9	3.7	3.5	1.1	5.8	8.7	2.1	2
2018-02-21 01:00:00	2.8	2018-02-21 01:00:00	2.9	2018-02-21 01:00:00	2.9	2018-02-21 01:00:00	4.2	2018-02-21 01:00:00	1.8	2018-02-21 01:00:00	5.8	2018-02-21 01:00:00	8.6	2018-02-21 01:00:00	2	2018-02-21 01:00:00	1.8		2018-02-21 01:00:00	2.8	2.9	2.9	4.2	1.8	5.8	8.6	2	1.8
2018-02-21 02:00:00	0.9	2018-02-21 02:00:00	2.2	2018-02-21 02:00:00	2.4	2018-02-21 02:00:00	4.1	2018-02-21 02:00:00	3.4	2018-02-21 02:00:00	3	2018-02-21 02:00:00	9.6	2018-02-21 02:00:00	1.3	2018-02-21 02:00:00	1.7		2018-02-21 02:00:00	0.9	2.2	2.4	4.1	3.4	3	9.6	1.3	1.7
2018-02-21 03:00:00	1.7	2018-02-21 03:00:00	2.6	2018-02-21 03:00:00	1.8	2018-02-21 03:00:00	3.9	2018-02-21 03:00:00	2.6	2018-02-21 03:00:00	6.1	2018-02-21 03:00:00	9.7	2018-02-21 03:00:00	2.7	2018-02-21 03:00:00	0.9		2018-02-21 03:00:00	1.7	2.6	1.8	3.9	2.6	6.1	9.7	2.7	0.9
2018-02-21 04:00:00	2.2	2018-02-21 04:00:00	3.4	2018-02-21 04:00:00	2.6	2018-02-21 04:00:00	4.1	2018-02-21 04:00:00	6.9	2018-02-21 04:00:00	5.5	2018-02-21 04:00:00	10	2018-02-21 04:00:00	3.1	2018-02-21 04:00:00	0.8		2018-02-21 04:00:00	2.2	3.4	2.6	4.1	6.9	5.5	10	3.1	0.8
2018-02-21 05:00:00	3.6	2018-02-21 05:00:00	4.5	2018-02-21 05:00:00	4.2	2018-02-21 05:00:00	4.7	2018-02-21 05:00:00	9.2	2018-02-21 05:00:00	5.4	2018-02-21 05:00:00	11.7	2018-02-21 05:00:00	4.9	2018-02-21 05:00:00	1.6		2018-02-21 05:00:00	3.6	4.5	4.2	4.7	9.2	5.4	11.7	4.9	1.6
2018-02-21 06:00:00	2.2	2018-02-21 06:00:00	3.3	2018-02-21 06:00:00	4.2	2018-02-21 06:00:00	4.3	2018-02-21 06:00:00	6.8	2018-02-21 06:00:00	5.7	2018-02-21 06:00:00	12	2018-02-21 06:00:00	4.4	2018-02-21 06:00:00	0.8		2018-02-21 06:00:00	2.2	3.3	4.2	4.3	6.8	5.7	12	4.4	0.8
2018-02-21 07:00:00	2.4	2018-02-21 07:00:00	3	2018-02-21 07:00:00	3.6	2018-02-21 07:00:00	4.5	2018-02-21 07:00:00	7.6	2018-02-21 07:00:00	6	2018-02-21 07:00:00	10.9	2018-02-21 07:00:00	3.7	2018-02-21 07:00:00	1.1		2018-02-21 07:00:00	2.4	3	3.6	4.5	7.6	6	10.9	3.7	1.1
2018-02-21 08:00:00	2.5	2018-02-21 08:00:00	1.9	2018-02-21 08:00:00	2.6	2018-02-21 08:00:00	5.3	2018-02-21 08:00:00	6.2	2018-02-21 08:00:00	6.2	2018-02-21 08:00:00	9.8	2018-02-21 08:00:00	2.9	2018-02-21 08:00:00	0.4		2018-02-21 08:00:00	2.5	1.9	2.6	5.3	6.2	6.2	9.8	2.9	0.4
2018-02-21 09:00:00	2.6	2018-02-21 09:00:00	3.5	2018-02-21 09:00:00	3.4	2018-02-21 09:00:00	4.6	2018-02-21 09:00:00	6.3	2018-02-21 09:00:00	6.2	2018-02-21 09:00:00	10.7	2018-02-21 09:00:00	3	2018-02-21 09:00:00	2.4		2018-02-21 09:00:00	2.6	3.5	3.4	4.6	6.3	6.2	10.7	3	2.4
2018-02-21 10:00:00	2.4	2018-02-21 10:00:00	4.2	2018-02-21 10:00:00	3.5	2018-02-21 10:00:00	4.7	2018-02-21 10:00:00	6.7	2018-02-21 10:00:00	5.6	2018-02-21 10:00:00	10.3	2018-02-21 10:00:00	2.8	2018-02-21 10:00:00	1.9		2018-02-21 10:00:00	2.4	4.2	3.5	4.7	6.7	5.6	10.3	2.8	1.9
2018-02-21 11:00:00	2	2018-02-21 11:00:00	4.1	2018-02-21 11:00:00	4.6	2018-02-21 11:00:00	4.2	2018-02-21 11:00:00	6.6	2018-02-21 11:00:00	5.2	2018-02-21 11:00:00	10.2	2018-02-21 11:00:00	2.4	2018-02-21 11:00:00	2.5		2018-02-21 11:00:00	2	4.1	4.6	4.2	6.6	5.2	10.2	2.4	2.5
2018-02-21 12:00:00	2.8	2018-02-21 12:00:00	3.9	2018-02-21 12:00:00	4.2	2018-02-21 12:00:00	5.3	2018-02-21 12:00:00	5.4	2018-02-21 12:00:00	6.4	2018-02-21 12:00:00	9.4	2018-02-21 12:00:00	2.9	2018-02-21 12:00:00	2.7		2018-02-21 12:00:00	2.8	3.9	4.2	5.3	5.4	6.4	9.4	2.9	2.7
2018-02-21 13:00:00	1.1	2018-02-21 13:00:00	3.8	2018-02-21 13:00:00	4.6	2018-02-21 13:00:00	4.6	2018-02-21 13:00:00	2.3	2018-02-21 13:00:00	6.1	2018-02-21 13:00:00	9.3	2018-02-21 13:00:00	3.1	2018-02-21 13:00:00	2		2018-02-21 13:00:00	1.1	3.8	4.6	4.6	2.3	6.1	9.3	3.1	2
2018-02-21 14:00:00	2.7	2018-02-21 14:00:00	3.8	2018-02-21 14:00:00	4.1	2018-02-21 14:00:00	4.4	2018-02-21 14:00:00	2.9	2018-02-21 14:00:00	7	2018-02-21 14:00:00	9.7	2018-02-21 14:00:00	2.7	2018-02-21 14:00:00	2.8		2018-02-21 14:00:00	2.7	3.8	4.1	4.4	2.9	7	9.7	2.7	2.8
2018-02-21 15:00:00	1.4	2018-02-21 15:00:00	4.6	2018-02-21 15:00:00	5.3	2018-02-21 15:00:00	4.9	2018-02-21 15:00:00	1.9	2018-02-21 15:00:00	5.9	2018-02-21 15:00:00	9.6	2018-02-21 15:00:00	2.8	2018-02-21 15:00:00	1.7		2018-02-21 15:00:00	1.4	4.6	5.3	4.9	1.9	5.9	9.6	2.8	1.7
2018-02-21 16:00:00	3.8	2018-02-21 16:00:00	4	2018-02-21 16:00:00	5	2018-02-21 16:00:00	4.5	2018-02-21 16:00:00	4.2	2018-02-21 16:00:00	5.8	2018-02-21 16:00:00	10	2018-02-21 16:00:00	2.7	2018-02-21 16:00:00	2.1		2018-02-21 16:00:00	3.8	4	5	4.5	4.2	5.8	10	2.7	2.1
2018-02-21 17:00:00	2.3	2018-02-21 17:00:00	3	2018-02-21 17:00:00	3.6	2018-02-21 17:00:00	4.1	2018-02-21 17:00:00	4.9	2018-02-21 17:00:00	6.1	2018-02-21 17:00:00	9.3	2018-02-21 17:00:00	2.2	2018-02-21 17:00:00	1		2018-02-21 17:00:00	2.3	3	3.6	4.1	4.9	6.1	9.3	2.2	1
2018-02-21 18:00:00	1.6	2018-02-21 18:00:00	3.3	2018-02-21 18:00:00	3.1	2018-02-21 18:00:00	3.7	2018-02-21 18:00:00	6.1	2018-02-21 18:00:00	4.9	2018-02-21 18:00:00	9	2018-02-21 18:00:00	1.8	2018-02-21 18:00:00	0.8		2018-02-21 18:00:00	1.6	3.3	3.1	3.7	6.1	4.9	9	1.8	0.8
2018-02-21 19:00:00	1.4	2018-02-21 19:00:00	2.8	2018-02-21 19:00:00	1.6	2018-02-21 19:00:00	4.1	2018-02-21 19:00:00	4.8	2018-02-21 19:00:00	3	2018-02-21 19:00:00	8.1	2018-02-21 19:00:00	1.6	2018-02-21 19:00:00	0.7		2018-02-21 19:00:00	1.4	2.8	1.6	4.1	4.8	3	8.1	1.6	0.7
2018-02-21 20:00:00	0.8	2018-02-21 20:00:00	2.6	2018-02-21 20:00:00	1.8	2018-02-21 20:00:00	5.9	2018-02-21 20:00:00	3.9	2018-02-21 20:00:00	4.1	2018-02-21 20:00:00	8.4	2018-02-21 20:00:00	2.6	2018-02-21 20:00:00	0.9		2018-02-21 20:00:00	0.8	2.6	1.8	5.9	3.9	4.1	8.4	2.6	0.9
2018-02-21 21:00:00	2	2018-02-21 21:00:00	3.1	2018-02-21 21:00:00	2.1	2018-02-21 21:00:00	5.4	2018-02-21 21:00:00	4	2018-02-21 21:00:00	4.4	2018-02-21 21:00:00	9.4	2018-02-21 21:00:00	3.1	2018-02-21 21:00:00	0.6		2018-02-21 21:00:00	2	3.1	2.1	5.4	4	4.4	9.4	3.1	0.6
2018-02-21 22:00:00	1.5	2018-02-21 22:00:00	2.9	2018-02-21 22:00:00	3.3	2018-02-21 22:00:00	5.6	2018-02-21 22:00:00	3.5	2018-02-21 22:00:00	5.6	2018-02-21 22:00:00	8.2	2018-02-21 22:00:00	2.4	2018-02-21 22:00:00	0.7		2018-02-21 22:00:00	1.5	2.9	3.3	5.6	3.5	5.6	8.2	2.4	0.7
2018-02-21 23:00:00	1.5	2018-02-21 23:00:00	2.5	2018-02-21 23:00:00	2.3	2018-02-21 23:00:00	4.2	2018-02-21 23:00:00	3.1	2018-02-21 23:00:00	5.7	2018-02-21 23:00:00	10	2018-02-21 23:00:00	1.7	2018-02-21 23:00:00	1.2		2018-02-21 23:00:00	1.5	2.5	2.3	4.2	3.1	5.7	10	1.7	1.2
2018-02-22	1.8	2018-02-22	2	2018-02-22	2	2018-02-22	4.4	2018-02-22	3.8	2018-02-22	6.5	2018-02-22	9.7	2018-02-22	1.1	2018-02-22	1.6		2018-02-22	1.8	2	2	4.4	3.8	6.5	9.7	1.1	1.6
2018-02-22 01:00:00	1.4	2018-02-22 01:00:00	2.4	2018-02-22 01:00:00	2	2018-02-22 01:00:00	5	2018-02-22 01:00:00	5.4	2018-02-22 01:00:00	6.3	2018-02-22 01:00:00	6.8	2018-02-22 01:00:00	1.8	2018-02-22 01:00:00	1.8		2018-02-22 01:00:00	1.4	2.4	2	5	5.4	6.3	6.8	1.8	1.8
2018-02-22 02:00:00	2	2018-02-22 02:00:00	2.3	2018-02-22 02:00:00	1.7	2018-02-22 02:00:00	5.3	2018-02-22 02:00:00	5.8	2018-02-22 02:00:00	6.1	2018-02-22 02:00:00	7.5	2018-02-22 02:00:00	1.2	2018-02-22 02:00:00	1.1		2018-02-22 02:00:00	2	2.3	1.7	5.3	5.8	6.1	7.5	1.2	1.1
2018-02-22 03:00:00	2.5	2018-02-22 03:00:00	3.2	2018-02-22 03:00:00	2.4	2018-02-22 03:00:00	5.2	2018-02-22 03:00:00	6.4	2018-02-22 03:00:00	5.5	2018-02-22 03:00:00	7.1	2018-02-22 03:00:00	1.8	2018-02-22 03:00:00	1		2018-02-22 03:00:00	2.5	3.2	2.4	5.2	6.4	5.5	7.1	1.8	1
2018-02-22 04:00:00	1.7	2018-02-22 04:00:00	3.3	2018-02-22 04:00:00	2.5	2018-02-22 04:00:00	3.9	2018-02-22 04:00:00	5.9	2018-02-22 04:00:00	3.7	2018-02-22 04:00:00	8.5	2018-02-22 04:00:00	1.6	2018-02-22 04:00:00	1.7		2018-02-22 04:00:00	1.7	3.3	2.5	3.9	5.9	3.7	8.5	1.6	1.7
2018-02-22 05:00:00	2.1	2018-02-22 05:00:00	2.8	2018-02-22 05:00:00	2	2018-02-22 05:00:00	3.9	2018-02-22 05:00:00	7.5	2018-02-22 05:00:00	3.6	2018-02-22 05:00:00	7.8	2018-02-22 05:00:00	2.6	2018-02-22 05:00:00	1.8		2018-02-22 05:00:00	2.1	2.8	2	3.9	7.5	3.6	7.8	2.6	1.8
2018-02-22 06:00:00	0.8	2018-02-22 06:00:00	2.1	2018-02-22 06:00:00	0.9	2018-02-22 06:00:00	4.1	2018-02-22 06:00:00	5.5	2018-02-22 06:00:00	2.7	2018-02-22 06:00:00	9.1	2018-02-22 06:00:00	2.9	2018-02-22 06:00:00	1		2018-02-22 06:00:00	0.8	2.1	0.9	4.1	5.5	2.7	9.1	2.9	1
2018-02-22 07:00:00	1.7	2018-02-22 07:00:00	1.9	2018-02-22 07:00:00	0.1	2018-02-22 07:00:00	4	2018-02-22 07:00:00	6.4	2018-02-22 07:00:00	2.9	2018-02-22 07:00:00	7.4	2018-02-22 07:00:00	2.5	2018-02-22 07:00:00	1.2		2018-02-22 07:00:00	1.7	1.9	0.1	4	6.4	2.9	7.4	2.5	1.2
2018-02-22 08:00:00	0.6	2018-02-22 08:00:00	2.2	2018-02-22 08:00:00	1.3	2018-02-22 08:00:00	4.3	2018-02-22 08:00:00	6.1	2018-02-22 08:00:00	2.6	2018-02-22 08:00:00	8	2018-02-22 08:00:00	3.1	2018-02-22 08:00:00	0.4		2018-02-22 08:00:00	0.6	2.2	1.3	4.3	6.1	2.6	8	3.1	0.4
2018-02-22 09:00:00	1.3	2018-02-22 09:00:00	3.4	2018-02-22 09:00:00	3.3	2018-02-22 09:00:00	4.9	2018-02-22 09:00:00	6	2018-02-22 09:00:00	3	2018-02-22 09:00:00	10	2018-02-22 09:00:00	3.6	2018-02-22 09:00:00	0.9		2018-02-22 09:00:00	1.3	3.4	3.3	4.9	6	3	10	3.6	0.9
2018-02-22 10:00:00	1.7	2018-02-22 10:00:00	3.5	2018-02-22 10:00:00	4.1	2018-02-22 10:00:00	4	2018-02-22 10:00:00	6.2	2018-02-22 10:00:00	4.9	2018-02-22 10:00:00	10.7	2018-02-22 10:00:00	3.6	2018-02-22 10:00:00	2.6		2018-02-22 10:00:00	1.7	3.5	4.1	4	6.2	4.9	10.7	3.6	2.6
2018-02-22 11:00:00	2.6	2018-02-22 11:00:00	3.4	2018-02-22 11:00:00	3.7	2018-02-22 11:00:00	4.9	2018-02-22 11:00:00	5	2018-02-22 11:00:00	6.1	2018-02-22 11:00:00	9.2	2018-02-22 11:00:00	3.1	2018-02-22 11:00:00	2.1		2018-02-22 11:00:00	2.6	3.4	3.7	4.9	5	6.1	9.2	3.1	2.1
2018-02-22 12:00:00	2.3	2018-02-22 12:00:00	3.4	2018-02-22 12:00:00	3.8	2018-02-22 12:00:00	4.6	2018-02-22 12:00:00	5.3	2018-02-22 12:00:00	4.5	2018-02-22 12:00:00	8.7	2018-02-22 12:00:00	3.1	2018-02-22 12:00:00	2		2018-02-22 12:00:00	2.3	3.4	3.8	4.6	5.3	4.5	8.7	3.1	2
2018-02-22 13:00:00	2.6	2018-02-22 13:00:00	2.8	2018-02-22 13:00:00	3.7	2018-02-22 13:00:00	4.6	2018-02-22 13:00:00	5.1	2018-02-22 13:00:00	4.4	2018-02-22 13:00:00	8.3	2018-02-22 13:00:00	3.5	2018-02-22 13:00:00	2.2		2018-02-22 13:00:00	2.6	2.8	3.7	4.6	5.1	4.4	8.3	3.5	2.2
2018-02-22 14:00:00	1.9	2018-02-22 14:00:00	4.1	2018-02-22 14:00:00	4.1	2018-02-22 14:00:00	4.5	2018-02-22 14:00:00	4.8	2018-02-22 14:00:00	4.2	2018-02-22 14:00:00	8.6	2018-02-22 14:00:00	2.9	2018-02-22 14:00:00	2.9		2018-02-22 14:00:00	1.9	4.1	4.1	4.5	4.8	4.2	8.6	2.9	2.9
2018-02-22 15:00:00	2.4	2018-02-22 15:00:00	3.1	2018-02-22 15:00:00	3.5	2018-02-22 15:00:00	4	2018-02-22 15:00:00	2.7	2018-02-22 15:00:00	3.9	2018-02-22 15:00:00	7.7	2018-02-22 15:00:00	1.9	2018-02-22 15:00:00	2.4		2018-02-22 15:00:00	2.4	3.1	3.5	4	2.7	3.9	7.7	1.9	2.4
2018-02-22 16:00:00	2.3	2018-02-22 16:00:00	3	2018-02-22 16:00:00	4	2018-02-22 16:00:00	3	2018-02-22 16:00:00	1.9	2018-02-22 16:00:00	4.1	2018-02-22 16:00:00	6.9	2018-02-22 16:00:00	2	2018-02-22 16:00:00	2.7		2018-02-22 16:00:00	2.3	3	4	3	1.9	4.1	6.9	2	2.7
2018-02-22 17:00:00	0.8	2018-02-22 17:00:00	2.7	2018-02-22 17:00:00	2.7	2018-02-22 17:00:00	2.4	2018-02-22 17:00:00	1.9	2018-02-22 17:00:00	3.3	2018-02-22 17:00:00	7	2018-02-22 17:00:00	2.2	2018-02-22 17:00:00	2.1		2018-02-22 17:00:00	0.8	2.7	2.7	2.4	1.9	3.3	7	2.2	2.1
2018-02-22 18:00:00	1.4	2018-02-22 18:00:00	1.4	2018-02-22 18:00:00	2.2	2018-02-22 18:00:00	2.2	2018-02-22 18:00:00	2.3	2018-02-22 18:00:00	2.8	2018-02-22 18:00:00	5.8	2018-02-22 18:00:00	0.9	2018-02-22 18:00:00	1.6		2018-02-22 18:00:00	1.4	1.4	2.2	2.2	2.3	2.8	5.8	0.9	1.6
2018-02-22 19:00:00	1.6	2018-02-22 19:00:00	2	2018-02-22 19:00:00	1.3	2018-02-22 19:00:00	0.1	2018-02-22 19:00:00	1.9	2018-02-22 19:00:00	3	2018-02-22 19:00:00	5.2	2018-02-22 19:00:00	1.5	2018-02-22 19:00:00	2.3		2018-02-22 19:00:00	1.6	2	1.3	0.1	1.9	3	5.2	1.5	2.3
2018-02-22 20:00:00	1.9	2018-02-22 20:00:00	2.5	2018-02-22 20:00:00	1.9	2018-02-22 20:00:00	1.7	2018-02-22 20:00:00	2.5	2018-02-22 20:00:00	2.4	2018-02-22 20:00:00	4.9	2018-02-22 20:00:00	2.1	2018-02-22 20:00:00	2.6		2018-02-22 20:00:00	1.9	2.5	1.9	1.7	2.5	2.4	4.9	2.1	2.6
2018-02-22 21:00:00	1.8	2018-02-22 21:00:00	3.1	2018-02-22 21:00:00	1.8	2018-02-22 21:00:00	2.1	2018-02-22 21:00:00	2.2	2018-02-22 21:00:00	3.3	2018-02-22 21:00:00	4.1	2018-02-22 21:00:00	1.9	2018-02-22 21:00:00	2.8		2018-02-22 21:00:00	1.8	3.1	1.8	2.1	2.2	3.3	4.1	1.9	2.8
2018-02-22 22:00:00	1.8	2018-02-22 22:00:00	3	2018-02-22 22:00:00	2.1	2018-02-22 22:00:00	2.5	2018-02-22 22:00:00	1.7	2018-02-22 22:00:00	2.9	2018-02-22 22:00:00	4.2	2018-02-22 22:00:00	2.1	2018-02-22 22:00:00	1.1		2018-02-22 22:00:00	1.8	3	2.1	2.5	1.7	2.9	4.2	2.1	1.1
2018-02-22 23:00:00	1.6	2018-02-22 23:00:00	2.8	2018-02-22 23:00:00	2	2018-02-22 23:00:00	2.9	2018-02-22 23:00:00	1.8	2018-02-22 23:00:00	2.6	2018-02-22 23:00:00	4.3	2018-02-22 23:00:00	2	2018-02-22 23:00:00	0.8		2018-02-22 23:00:00	1.6	2.8	2	2.9	1.8	2.6	4.3	2	0.8
2018-02-23	0.8	2018-02-23	3.1	2018-02-23	2.3	2018-02-23	2.6	2018-02-23	2.1	2018-02-23	3.4	2018-02-23	4	2018-02-23	2.1	2018-02-23	0.8		2018-02-23	0.8	3.1	2.3	2.6	2.1	3.4	4	2.1	0.8
2018-02-23 01:00:00	1.3	2018-02-23 01:00:00	3.1	2018-02-23 01:00:00	2.2	2018-02-23 01:00:00	2.7	2018-02-23 01:00:00	1.7	2018-02-23 01:00:00	3.2	2018-02-23 01:00:00	3.6	2018-02-23 01:00:00	2.3	2018-02-23 01:00:00	1.4		2018-02-23 01:00:00	1.3	3.1	2.2	2.7	1.7	3.2	3.6	2.3	1.4
2018-02-23 02:00:00	1.4	2018-02-23 02:00:00	2.8	2018-02-23 02:00:00	2.2	2018-02-23 02:00:00	1.8	2018-02-23 02:00:00	1.9	2018-02-23 02:00:00	2.1	2018-02-23 02:00:00	3.3	2018-02-23 02:00:00	2.3	2018-02-23 02:00:00	1.8		2018-02-23 02:00:00	1.4	2.8	2.2	1.8	1.9	2.1	3.3	2.3	1.8
2018-02-23 03:00:00	1.1	2018-02-23 03:00:00	4	2018-02-23 03:00:00	2.1	2018-02-23 03:00:00	1.5	2018-02-23 03:00:00	1.7	2018-02-23 03:00:00	1.2	2018-02-23 03:00:00	5.4	2018-02-23 03:00:00	3	2018-02-23 03:00:00	1.5		2018-02-23 03:00:00	1.1	4	2.1	1.5	1.7	1.2	5.4	3	1.5
2018-02-23 04:00:00	1.3	2018-02-23 04:00:00	3.4	2018-02-23 04:00:00	2.3	2018-02-23 04:00:00	2.1	2018-02-23 04:00:00	1.5	2018-02-23 04:00:00	1.7	2018-02-23 04:00:00	6	2018-02-23 04:00:00	2.7	2018-02-23 04:00:00	2		2018-02-23 04:00:00	1.3	3.4	2.3	2.1	1.5	1.7	6	2.7	2
2018-02-23 05:00:00	0.9	2018-02-23 05:00:00	3.5	2018-02-23 05:00:00	2.5	2018-02-23 05:00:00	2.6	2018-02-23 05:00:00	0.8	2018-02-23 05:00:00	3.1	2018-02-23 05:00:00	5.3	2018-02-23 05:00:00	2.9	2018-02-23 05:00:00	0.9		2018-02-23 05:00:00	0.9	3.5	2.5	2.6	0.8	3.1	5.3	2.9	0.9
2018-02-23 06:00:00	1.2	2018-02-23 06:00:00	2.5	2018-02-23 06:00:00	2.1	2018-02-23 06:00:00	1.8	2018-02-23 06:00:00	1.8	2018-02-23 06:00:00	2.5	2018-02-23 06:00:00	5.8	2018-02-23 06:00:00	2.4	2018-02-23 06:00:00	2		2018-02-23 06:00:00	1.2	2.5	2.1	1.8	1.8	2.5	5.8	2.4	2
2018-02-23 07:00:00	1.1	2018-02-23 07:00:00	2.7	2018-02-23 07:00:00	2.4	2018-02-23 07:00:00	1.2	2018-02-23 07:00:00	1.2	2018-02-23 07:00:00	1.5	2018-02-23 07:00:00	5.5	2018-02-23 07:00:00	2.2	2018-02-23 07:00:00	1.6		2018-02-23 07:00:00	1.1	2.7	2.4	1.2	1.2	1.5	5.5	2.2	1.6
2018-02-23 08:00:00	1	2018-02-23 08:00:00	3.1	2018-02-23 08:00:00	2.3	2018-02-23 08:00:00	1.6	2018-02-23 08:00:00	1.7	2018-02-23 08:00:00	1.2	2018-02-23 08:00:00	4.4	2018-02-23 08:00:00	2.4	2018-02-23 08:00:00	1.8		2018-02-23 08:00:00	1	3.1	2.3	1.6	1.7	1.2	4.4	2.4	1.8
2018-02-23 09:00:00	1.2	2018-02-23 09:00:00	2.8	2018-02-23 09:00:00	2.3	2018-02-23 09:00:00	1	2018-02-23 09:00:00	0.5	2018-02-23 09:00:00	1.4	2018-02-23 09:00:00	4.7	2018-02-23 09:00:00	2	2018-02-23 09:00:00	1.7		2018-02-23 09:00:00	1.2	2.8	2.3	1	0.5	1.4	4.7	2	1.7
2018-02-23 10:00:00	2.6	2018-02-23 10:00:00	3.6	2018-02-23 10:00:00	2.9	2018-02-23 10:00:00	2	2018-02-23 10:00:00	3.7	2018-02-23 10:00:00	2.1	2018-02-23 10:00:00	4	2018-02-23 10:00:00	2.9	2018-02-23 10:00:00	2		2018-02-23 10:00:00	2.6	3.6	2.9	2	3.7	2.1	4	2.9	2
2018-02-23 11:00:00	2	2018-02-23 11:00:00	3.3	2018-02-23 11:00:00	3.3	2018-02-23 11:00:00	1.7	2018-02-23 11:00:00	3.1	2018-02-23 11:00:00	1	2018-02-23 11:00:00	3.7	2018-02-23 11:00:00	1.8	2018-02-23 11:00:00	3		2018-02-23 11:00:00	2	3.3	3.3	1.7	3.1	1	3.7	1.8	3
2018-02-23 12:00:00	3.4	2018-02-23 12:00:00	2.5	2018-02-23 12:00:00	3	2018-02-23 12:00:00	2.4	2018-02-23 12:00:00	3.5	2018-02-23 12:00:00	2.6	2018-02-23 12:00:00	3.4	2018-02-23 12:00:00	2.8	2018-02-23 12:00:00	3.8		2018-02-23 12:00:00	3.4	2.5	3	2.4	3.5	2.6	3.4	2.8	3.8
2018-02-23 13:00:00	3.8	2018-02-23 13:00:00	3.8	2018-02-23 13:00:00	1.8	2018-02-23 13:00:00	2.2	2018-02-23 13:00:00	3.5	2018-02-23 13:00:00	3.5	2018-02-23 13:00:00	4	2018-02-23 13:00:00	4	2018-02-23 13:00:00	3.5		2018-02-23 13:00:00	3.8	3.8	1.8	2.2	3.5	3.5	4	4	3.5
2018-02-23 14:00:00	3.8	2018-02-23 14:00:00	4.5	2018-02-23 14:00:00	3.5	2018-02-23 14:00:00	3.6	2018-02-23 14:00:00	4.2	2018-02-23 14:00:00	4.4	2018-02-23 14:00:00	4.6	2018-02-23 14:00:00	4.8	2018-02-23 14:00:00	3.6		2018-02-23 14:00:00	3.8	4.5	3.5	3.6	4.2	4.4	4.6	4.8	3.6
2018-02-23 15:00:00	3.6	2018-02-23 15:00:00	5.3	2018-02-23 15:00:00	3.1	2018-02-23 15:00:00	3.7	2018-02-23 15:00:00	4.6	2018-02-23 15:00:00	4.7	2018-02-23 15:00:00	4.4	2018-02-23 15:00:00	4.3	2018-02-23 15:00:00	3.3		2018-02-23 15:00:00	3.6	5.3	3.1	3.7	4.6	4.7	4.4	4.3	3.3
2018-02-23 16:00:00	3.2	2018-02-23 16:00:00	4.5	2018-02-23 16:00:00	3.8	2018-02-23 16:00:00	2.9	2018-02-23 16:00:00	3.9	2018-02-23 16:00:00	5.1	2018-02-23 16:00:00	4	2018-02-23 16:00:00	4.7	2018-02-23 16:00:00	3		2018-02-23 16:00:00	3.2	4.5	3.8	2.9	3.9	5.1	4	4.7	3
2018-02-23 17:00:00	2.2	2018-02-23 17:00:00	4.4	2018-02-23 17:00:00	2.8	2018-02-23 17:00:00	2.9	2018-02-23 17:00:00	3.8	2018-02-23 17:00:00	4.2	2018-02-23 17:00:00	3.5	2018-02-23 17:00:00	4.7	2018-02-23 17:00:00	3.2		2018-02-23 17:00:00	2.2	4.4	2.8	2.9	3.8	4.2	3.5	4.7	3.2
2018-02-23 18:00:00	1.3	2018-02-23 18:00:00	2.1	2018-02-23 18:00:00	0.4	2018-02-23 18:00:00	2.2	2018-02-23 18:00:00	3.3	2018-02-23 18:00:00	3	2018-02-23 18:00:00	3.1	2018-02-23 18:00:00	3.9	2018-02-23 18:00:00	1.8		2018-02-23 18:00:00	1.3	2.1	0.4	2.2	3.3	3	3.1	3.9	1.8
2018-02-23 19:00:00	1	2018-02-23 19:00:00	0.2	2018-02-23 19:00:00	1	2018-02-23 19:00:00	1.6	2018-02-23 19:00:00	2.8	2018-02-23 19:00:00	1.9	2018-02-23 19:00:00	2.3	2018-02-23 19:00:00	2.4	2018-02-23 19:00:00	1.3		2018-02-23 19:00:00	1	0.2	1	1.6	2.8	1.9	2.3	2.4	1.3
2018-02-23 20:00:00	1.2	2018-02-23 20:00:00	0.9	2018-02-23 20:00:00	0.1	2018-02-23 20:00:00	1.9	2018-02-23 20:00:00	1.8	2018-02-23 20:00:00	1.8	2018-02-23 20:00:00	3	2018-02-23 20:00:00	2.4	2018-02-23 20:00:00	1.8		2018-02-23 20:00:00	1.2	0.9	0.1	1.9	1.8	1.8	3	2.4	1.8
2018-02-23 21:00:00	1.2	2018-02-23 21:00:00	1.9	2018-02-23 21:00:00	1.4	2018-02-23 21:00:00	2.2	2018-02-23 21:00:00	2.2	2018-02-23 21:00:00	1	2018-02-23 21:00:00	2.9	2018-02-23 21:00:00	2.7	2018-02-23 21:00:00	2.2		2018-02-23 21:00:00	1.2	1.9	1.4	2.2	2.2	1	2.9	2.7	2.2
2018-02-23 22:00:00	1.3	2018-02-23 22:00:00	2.2	2018-02-23 22:00:00	3.1	2018-02-23 22:00:00	2.2	2018-02-23 22:00:00	1.6	2018-02-23 22:00:00	1.3	2018-02-23 22:00:00	2.1	2018-02-23 22:00:00	4.3	2018-02-23 22:00:00	1.6		2018-02-23 22:00:00	1.3	2.2	3.1	2.2	1.6	1.3	2.1	4.3	1.6
2018-02-23 23:00:00	1.3	2018-02-23 23:00:00	2.5	2018-02-23 23:00:00	3.2	2018-02-23 23:00:00	1.8	2018-02-23 23:00:00	1.5	2018-02-23 23:00:00	2.2	2018-02-23 23:00:00	3.2	2018-02-23 23:00:00	0.6	2018-02-23 23:00:00	1.4		2018-02-23 23:00:00	1.3	2.5	3.2	1.8	1.5	2.2	3.2	0.6	1.4
2018-02-24	1.1	2018-02-24	2.4	2018-02-24	3.2	2018-02-24	2.1	2018-02-24	1.7	2018-02-24	1.3	2018-02-24	2.7	2018-02-24	1.7	2018-02-24	1.7		2018-02-24	1.1	2.4	3.2	2.1	1.7	1.3	2.7	1.7	1.7
2018-02-24 01:00:00	1.2	2018-02-24 01:00:00	2.3	2018-02-24 01:00:00	2.9	2018-02-24 01:00:00	2.2	2018-02-24 01:00:00	2.7	2018-02-24 01:00:00	2.4	2018-02-24 01:00:00	2.8	2018-02-24 01:00:00	1.6	2018-02-24 01:00:00	1.5		2018-02-24 01:00:00	1.2	2.3	2.9	2.2	2.7	2.4	2.8	1.6	1.5
2018-02-24 02:00:00	1.2	2018-02-24 02:00:00	2	2018-02-24 02:00:00	3.6	2018-02-24 02:00:00	2.3	2018-02-24 02:00:00	2	2018-02-24 02:00:00	2.1	2018-02-24 02:00:00	3.5	2018-02-24 02:00:00	2	2018-02-24 02:00:00	1.6		2018-02-24 02:00:00	1.2	2	3.6	2.3	2	2.1	3.5	2	1.6
2018-02-24 03:00:00	1.1	2018-02-24 03:00:00	2.8	2018-02-24 03:00:00	2.3	2018-02-24 03:00:00	2.2	2018-02-24 03:00:00	2.1	2018-02-24 03:00:00	1.9	2018-02-24 03:00:00	2.8	2018-02-24 03:00:00	1.8	2018-02-24 03:00:00	2.1		2018-02-24 03:00:00	1.1	2.8	2.3	2.2	2.1	1.9	2.8	1.8	2.1
2018-02-24 04:00:00	0.8	2018-02-24 04:00:00	2.7	2018-02-24 04:00:00	2.1	2018-02-24 04:00:00	2.3	2018-02-24 04:00:00	2	2018-02-24 04:00:00	2.2	2018-02-24 04:00:00	2.4	2018-02-24 04:00:00	1.6	2018-02-24 04:00:00	2		2018-02-24 04:00:00	0.8	2.7	2.1	2.3	2	2.2	2.4	1.6	2
2018-02-24 05:00:00	1.7	2018-02-24 05:00:00	2.9	2018-02-24 05:00:00	1.9	2018-02-24 05:00:00	2	2018-02-24 05:00:00	1.6	2018-02-24 05:00:00	2	2018-02-24 05:00:00	3	2018-02-24 05:00:00	2.2	2018-02-24 05:00:00	1.9		2018-02-24 05:00:00	1.7	2.9	1.9	2	1.6	2	3	2.2	1.9
2018-02-24 06:00:00	1.8	2018-02-24 06:00:00	2.3	2018-02-24 06:00:00	2.3	2018-02-24 06:00:00	2	2018-02-24 06:00:00	1.9	2018-02-24 06:00:00	2.7	2018-02-24 06:00:00	2.2	2018-02-24 06:00:00	1.7	2018-02-24 06:00:00	2		2018-02-24 06:00:00	1.8	2.3	2.3	2	1.9	2.7	2.2	1.7	2
2018-02-24 07:00:00	1.6	2018-02-24 07:00:00	2.1	2018-02-24 07:00:00	2.6	2018-02-24 07:00:00	2	2018-02-24 07:00:00	2	2018-02-24 07:00:00	2.3	2018-02-24 07:00:00	2	2018-02-24 07:00:00	2.1	2018-02-24 07:00:00	1.5		2018-02-24 07:00:00	1.6	2.1	2.6	2	2	2.3	2	2.1	1.5
2018-02-24 08:00:00	1.8	2018-02-24 08:00:00	2.4	2018-02-24 08:00:00	2	2018-02-24 08:00:00	2.4	2018-02-24 08:00:00	2.3	2018-02-24 08:00:00	1.5	2018-02-24 08:00:00	2	2018-02-24 08:00:00	2.1	2018-02-24 08:00:00	2.3		2018-02-24 08:00:00	1.8	2.4	2	2.4	2.3	1.5	2	2.1	2.3
2018-02-24 09:00:00	1.1	2018-02-24 09:00:00	0	2018-02-24 09:00:00	0.6	2018-02-24 09:00:00	1.2	2018-02-24 09:00:00	1.8	2018-02-24 09:00:00	2.3	2018-02-24 09:00:00	3.4	2018-02-24 09:00:00	1.2	2018-02-24 09:00:00	1.8		2018-02-24 09:00:00	1.1	0	0.6	1.2	1.8	2.3	3.4	1.2	1.8
2018-02-24 10:00:00	0.9	2018-02-24 10:00:00	1.3	2018-02-24 10:00:00	2.3	2018-02-24 10:00:00	1.1	2018-02-24 10:00:00	0.8	2018-02-24 10:00:00	1.7	2018-02-24 10:00:00	1.8	2018-02-24 10:00:00	1.4	2018-02-24 10:00:00	1		2018-02-24 10:00:00	0.9	1.3	2.3	1.1	0.8	1.7	1.8	1.4	1
2018-02-24 11:00:00	0.7	2018-02-24 11:00:00	2.5	2018-02-24 11:00:00	0.8	2018-02-24 11:00:00	3.1	2018-02-24 11:00:00	1	2018-02-24 11:00:00	1.8	2018-02-24 11:00:00	1.5	2018-02-24 11:00:00	2.2	2018-02-24 11:00:00	1.5		2018-02-24 11:00:00	0.7	2.5	0.8	3.1	1	1.8	1.5	2.2	1.5
2018-02-24 12:00:00	1.2	2018-02-24 12:00:00	3.5	2018-02-24 12:00:00	2	2018-02-24 12:00:00	3.5	2018-02-24 12:00:00	1.9	2018-02-24 12:00:00	3	2018-02-24 12:00:00	1.4	2018-02-24 12:00:00	3.2	2018-02-24 12:00:00	1.2		2018-02-24 12:00:00	1.2	3.5	2	3.5	1.9	3	1.4	3.2	1.2
2018-02-24 13:00:00	1.3	2018-02-24 13:00:00	3.2	2018-02-24 13:00:00	2.4	2018-02-24 13:00:00	3.6	2018-02-24 13:00:00	2.5	2018-02-24 13:00:00	3.2	2018-02-24 13:00:00	1.2	2018-02-24 13:00:00	3.3	2018-02-24 13:00:00	2		2018-02-24 13:00:00	1.3	3.2	2.4	3.6	2.5	3.2	1.2	3.3	2
2018-02-24 14:00:00	1.6	2018-02-24 14:00:00	2.7	2018-02-24 14:00:00	2.1	2018-02-24 14:00:00	3.3	2018-02-24 14:00:00	2.8	2018-02-24 14:00:00	3.6	2018-02-24 14:00:00	1.4	2018-02-24 14:00:00	3.6	2018-02-24 14:00:00	1.9		2018-02-24 14:00:00	1.6	2.7	2.1	3.3	2.8	3.6	1.4	3.6	1.9
2018-02-24 15:00:00	1.6	2018-02-24 15:00:00	2.3	2018-02-24 15:00:00	1.7	2018-02-24 15:00:00	2.7	2018-02-24 15:00:00	3	2018-02-24 15:00:00	2.8	2018-02-24 15:00:00	0.9	2018-02-24 15:00:00	3.6	2018-02-24 15:00:00	1.5		2018-02-24 15:00:00	1.6	2.3	1.7	2.7	3	2.8	0.9	3.6	1.5
2018-02-24 16:00:00	1.2	2018-02-24 16:00:00	3.6	2018-02-24 16:00:00	1.5	2018-02-24 16:00:00	2.1	2018-02-24 16:00:00	1.9	2018-02-24 16:00:00	1.5	2018-02-24 16:00:00	1.5	2018-02-24 16:00:00	2.8	2018-02-24 16:00:00	1.5		2018-02-24 16:00:00	1.2	3.6	1.5	2.1	1.9	1.5	1.5	2.8	1.5
2018-02-24 17:00:00	0.7	2018-02-24 17:00:00	2.4	2018-02-24 17:00:00	2.7	2018-02-24 17:00:00	3	2018-02-24 17:00:00	1.7	2018-02-24 17:00:00	1.5	2018-02-24 17:00:00	1.6	2018-02-24 17:00:00	3.2	2018-02-24 17:00:00	1.1		2018-02-24 17:00:00	0.7	2.4	2.7	3	1.7	1.5	1.6	3.2	1.1
2018-02-24 18:00:00	0.9	2018-02-24 18:00:00	1.4	2018-02-24 18:00:00	1.1	2018-02-24 18:00:00	2.4	2018-02-24 18:00:00	1.9	2018-02-24 18:00:00	1.5	2018-02-24 18:00:00	1	2018-02-24 18:00:00	1.9	2018-02-24 18:00:00	1.2		2018-02-24 18:00:00	0.9	1.4	1.1	2.4	1.9	1.5	1	1.9	1.2
2018-02-24 19:00:00	0.5	2018-02-24 19:00:00	0.2	2018-02-24 19:00:00	0.6	2018-02-24 19:00:00	1.8	2018-02-24 19:00:00	2.6	2018-02-24 19:00:00	1.4	2018-02-24 19:00:00	3.6	2018-02-24 19:00:00	1	2018-02-24 19:00:00	1.5		2018-02-24 19:00:00	0.5	0.2	0.6	1.8	2.6	1.4	3.6	1	1.5
2018-02-24 20:00:00	0.9	2018-02-24 20:00:00	0.4	2018-02-24 20:00:00	1.5	2018-02-24 20:00:00	1.3	2018-02-24 20:00:00	2.4	2018-02-24 20:00:00	1.3	2018-02-24 20:00:00	2.2	2018-02-24 20:00:00	1.5	2018-02-24 20:00:00	2		2018-02-24 20:00:00	0.9	0.4	1.5	1.3	2.4	1.3	2.2	1.5	2
2018-02-24 21:00:00	0.7	2018-02-24 21:00:00	0.5	2018-02-24 21:00:00	2.3	2018-02-24 21:00:00	1.6	2018-02-24 21:00:00	2.5	2018-02-24 21:00:00	1.3	2018-02-24 21:00:00	4.4	2018-02-24 21:00:00	1.4	2018-02-24 21:00:00	2.4		2018-02-24 21:00:00	0.7	0.5	2.3	1.6	2.5	1.3	4.4	1.4	2.4
2018-02-24 22:00:00	0.7	2018-02-24 22:00:00	2.1	2018-02-24 22:00:00	2.2	2018-02-24 22:00:00	1.5	2018-02-24 22:00:00	2.3	2018-02-24 22:00:00	1.9	2018-02-24 22:00:00	4	2018-02-24 22:00:00	1.3	2018-02-24 22:00:00	2.1		2018-02-24 22:00:00	0.7	2.1	2.2	1.5	2.3	1.9	4	1.3	2.1
2018-02-24 23:00:00	0.9	2018-02-24 23:00:00	1.7	2018-02-24 23:00:00	2	2018-02-24 23:00:00	1	2018-02-24 23:00:00	2	2018-02-24 23:00:00	1.3	2018-02-24 23:00:00	4.1	2018-02-24 23:00:00	1.3	2018-02-24 23:00:00	2.2		2018-02-24 23:00:00	0.9	1.7	2	1	2	1.3	4.1	1.3	2.2
2018-02-25	0.9	2018-02-25	1.2	2018-02-25	2.2	2018-02-25	0.7	2018-02-25	2.2	2018-02-25	1.5	2018-02-25	3.7	2018-02-25	1.1	2018-02-25	2.3		2018-02-25	0.9	1.2	2.2	0.7	2.2	1.5	3.7	1.1	2.3
2018-02-25 01:00:00	0.8	2018-02-25 01:00:00	0.9	2018-02-25 01:00:00	1.2	2018-02-25 01:00:00	1.2	2018-02-25 01:00:00	2.6	2018-02-25 01:00:00	2.2	2018-02-25 01:00:00	2.5	2018-02-25 01:00:00	0.8	2018-02-25 01:00:00	2.3		2018-02-25 01:00:00	0.8	0.9	1.2	1.2	2.6	2.2	2.5	0.8	2.3
2018-02-25 02:00:00	0.7	2018-02-25 02:00:00	1.2	2018-02-25 02:00:00	1.9	2018-02-25 02:00:00	0.5	2018-02-25 02:00:00	2.4	2018-02-25 02:00:00	2.1	2018-02-25 02:00:00	2.4	2018-02-25 02:00:00	1.7	2018-02-25 02:00:00	1.5		2018-02-25 02:00:00	0.7	1.2	1.9	0.5	2.4	2.1	2.4	1.7	1.5
2018-02-25 03:00:00	0.8	2018-02-25 03:00:00	0.2	2018-02-25 03:00:00	0.6	2018-02-25 03:00:00	1.6	2018-02-25 03:00:00	2	2018-02-25 03:00:00	1.8	2018-02-25 03:00:00	2.4	2018-02-25 03:00:00	1.2	2018-02-25 03:00:00	1.4		2018-02-25 03:00:00	0.8	0.2	0.6	1.6	2	1.8	2.4	1.2	1.4
2018-02-25 04:00:00	0.7	2018-02-25 04:00:00	0.2	2018-02-25 04:00:00	0.6	2018-02-25 04:00:00	1.5	2018-02-25 04:00:00	1.6	2018-02-25 04:00:00	1.1	2018-02-25 04:00:00	2.4	2018-02-25 04:00:00	1.3	2018-02-25 04:00:00	1.9		2018-02-25 04:00:00	0.7	0.2	0.6	1.5	1.6	1.1	2.4	1.3	1.9
2018-02-25 05:00:00	0.3	2018-02-25 05:00:00	1	2018-02-25 05:00:00	1.1	2018-02-25 05:00:00	1.8	2018-02-25 05:00:00	2.1	2018-02-25 05:00:00	2.1	2018-02-25 05:00:00	3.1	2018-02-25 05:00:00	1.8	2018-02-25 05:00:00	1.9		2018-02-25 05:00:00	0.3	1	1.1	1.8	2.1	2.1	3.1	1.8	1.9
2018-02-25 06:00:00	0.3	2018-02-25 06:00:00	0.5	2018-02-25 06:00:00	1.7	2018-02-25 06:00:00	1.5	2018-02-25 06:00:00	1.9	2018-02-25 06:00:00	1.9	2018-02-25 06:00:00	1.8	2018-02-25 06:00:00	3	2018-02-25 06:00:00	1.9		2018-02-25 06:00:00	0.3	0.5	1.7	1.5	1.9	1.9	1.8	3	1.9
2018-02-25 07:00:00	0.8	2018-02-25 07:00:00	1.7	2018-02-25 07:00:00	0.6	2018-02-25 07:00:00	2.2	2018-02-25 07:00:00	1.9	2018-02-25 07:00:00	3	2018-02-25 07:00:00	3.7	2018-02-25 07:00:00	0.7	2018-02-25 07:00:00	1.5		2018-02-25 07:00:00	0.8	1.7	0.6	2.2	1.9	3	3.7	0.7	1.5
2018-02-25 08:00:00	0.7	2018-02-25 08:00:00	1	2018-02-25 08:00:00	0	2018-02-25 08:00:00	2	2018-02-25 08:00:00	4.2	2018-02-25 08:00:00	3.1	2018-02-25 08:00:00	6	2018-02-25 08:00:00	1.5	2018-02-25 08:00:00	1.7		2018-02-25 08:00:00	0.7	1	0	2	4.2	3.1	6	1.5	1.7
2018-02-25 09:00:00	0.2	2018-02-25 09:00:00	0.2	2018-02-25 09:00:00	0	2018-02-25 09:00:00	1.9	2018-02-25 09:00:00	4.1	2018-02-25 09:00:00	3.5	2018-02-25 09:00:00	4.7	2018-02-25 09:00:00	0.5	2018-02-25 09:00:00	0.2		2018-02-25 09:00:00	0.2	0.2	0	1.9	4.1	3.5	4.7	0.5	0.2
2018-02-25 10:00:00	1.3	2018-02-25 10:00:00	0.3	2018-02-25 10:00:00	1.4	2018-02-25 10:00:00	2.3	2018-02-25 10:00:00	4.2	2018-02-25 10:00:00	3.9	2018-02-25 10:00:00	5	2018-02-25 10:00:00	0.9	2018-02-25 10:00:00	1.1		2018-02-25 10:00:00	1.3	0.3	1.4	2.3	4.2	3.9	5	0.9	1.1
2018-02-25 11:00:00	2	2018-02-25 11:00:00	1	2018-02-25 11:00:00	2.3	2018-02-25 11:00:00	1.8	2018-02-25 11:00:00	3.3	2018-02-25 11:00:00	3.3	2018-02-25 11:00:00	4.2	2018-02-25 11:00:00	0.8	2018-02-25 11:00:00	1.7		2018-02-25 11:00:00	2	1	2.3	1.8	3.3	3.3	4.2	0.8	1.7
2018-02-25 12:00:00	2.6	2018-02-25 12:00:00	2.4	2018-02-25 12:00:00	1.7	2018-02-25 12:00:00	3.5	2018-02-25 12:00:00	2.8	2018-02-25 12:00:00	2.5	2018-02-25 12:00:00	4.3	2018-02-25 12:00:00	2.7	2018-02-25 12:00:00	1.9		2018-02-25 12:00:00	2.6	2.4	1.7	3.5	2.8	2.5	4.3	2.7	1.9
2018-02-25 13:00:00	2.8	2018-02-25 13:00:00	4	2018-02-25 13:00:00	3.6	2018-02-25 13:00:00	4.2	2018-02-25 13:00:00	1.6	2018-02-25 13:00:00	2	2018-02-25 13:00:00	7.8	2018-02-25 13:00:00	4.2	2018-02-25 13:00:00	2.1		2018-02-25 13:00:00	2.8	4	3.6	4.2	1.6	2	7.8	4.2	2.1
2018-02-25 14:00:00	2.2	2018-02-25 14:00:00	3.7	2018-02-25 14:00:00	4	2018-02-25 14:00:00	4.1	2018-02-25 14:00:00	2.1	2018-02-25 14:00:00	1.3	2018-02-25 14:00:00	7.4	2018-02-25 14:00:00	3.4	2018-02-25 14:00:00	2.9		2018-02-25 14:00:00	2.2	3.7	4	4.1	2.1	1.3	7.4	3.4	2.9
2018-02-25 15:00:00	2.6	2018-02-25 15:00:00	3.3	2018-02-25 15:00:00	3.8	2018-02-25 15:00:00	4.6	2018-02-25 15:00:00	2.8	2018-02-25 15:00:00	3.9	2018-02-25 15:00:00	8.2	2018-02-25 15:00:00	3.1	2018-02-25 15:00:00	3.3		2018-02-25 15:00:00	2.6	3.3	3.8	4.6	2.8	3.9	8.2	3.1	3.3
2018-02-25 16:00:00	4	2018-02-25 16:00:00	3.8	2018-02-25 16:00:00	3.6	2018-02-25 16:00:00	4.2	2018-02-25 16:00:00	2.4	2018-02-25 16:00:00	4	2018-02-25 16:00:00	8.7	2018-02-25 16:00:00	3	2018-02-25 16:00:00	2.1		2018-02-25 16:00:00	4	3.8	3.6	4.2	2.4	4	8.7	3	2.1
2018-02-25 17:00:00	1.8	2018-02-25 17:00:00	3.1	2018-02-25 17:00:00	3.3	2018-02-25 17:00:00	3.9	2018-02-25 17:00:00	0.9	2018-02-25 17:00:00	3.9	2018-02-25 17:00:00	10.2	2018-02-25 17:00:00	2.6	2018-02-25 17:00:00	1		2018-02-25 17:00:00	1.8	3.1	3.3	3.9	0.9	3.9	10.2	2.6	1
2018-02-25 18:00:00	0.9	2018-02-25 18:00:00	2.9	2018-02-25 18:00:00	3.5	2018-02-25 18:00:00	3.7	2018-02-25 18:00:00	0.5	2018-02-25 18:00:00	3.9	2018-02-25 18:00:00	9.3	2018-02-25 18:00:00	1.6	2018-02-25 18:00:00	0.6		2018-02-25 18:00:00	0.9	2.9	3.5	3.7	0.5	3.9	9.3	1.6	0.6
2018-02-25 19:00:00	0.8	2018-02-25 19:00:00	2.2	2018-02-25 19:00:00	2	2018-02-25 19:00:00	4	2018-02-25 19:00:00	2.4	2018-02-25 19:00:00	3.7	2018-02-25 19:00:00	9	2018-02-25 19:00:00	2.5	2018-02-25 19:00:00	0.7		2018-02-25 19:00:00	0.8	2.2	2	4	2.4	3.7	9	2.5	0.7
2018-02-25 20:00:00	1.4	2018-02-25 20:00:00	2.4	2018-02-25 20:00:00	1.1	2018-02-25 20:00:00	3.5	2018-02-25 20:00:00	2.3	2018-02-25 20:00:00	3.6	2018-02-25 20:00:00	9.4	2018-02-25 20:00:00	1.6	2018-02-25 20:00:00	1.2		2018-02-25 20:00:00	1.4	2.4	1.1	3.5	2.3	3.6	9.4	1.6	1.2
2018-02-25 21:00:00	1.3	2018-02-25 21:00:00	2.1	2018-02-25 21:00:00	1.5	2018-02-25 21:00:00	3.7	2018-02-25 21:00:00	3.5	2018-02-25 21:00:00	4.6	2018-02-25 21:00:00	8.8	2018-02-25 21:00:00	0.6	2018-02-25 21:00:00	1.2		2018-02-25 21:00:00	1.3	2.1	1.5	3.7	3.5	4.6	8.8	0.6	1.2
2018-02-25 22:00:00	1.4	2018-02-25 22:00:00	3	2018-02-25 22:00:00	1.7	2018-02-25 22:00:00	2.5	2018-02-25 22:00:00	5	2018-02-25 22:00:00	5.2	2018-02-25 22:00:00	9.1	2018-02-25 22:00:00	1.2	2018-02-25 22:00:00	1.7		2018-02-25 22:00:00	1.4	3	1.7	2.5	5	5.2	9.1	1.2	1.7
2018-02-25 23:00:00	1.8	2018-02-25 23:00:00	3.5	2018-02-25 23:00:00	1.7	2018-02-25 23:00:00	2.2	2018-02-25 23:00:00	5.6	2018-02-25 23:00:00	5.2	2018-02-25 23:00:00	6.9	2018-02-25 23:00:00	1.4	2018-02-25 23:00:00	1		2018-02-25 23:00:00	1.8	3.5	1.7	2.2	5.6	5.2	6.9	1.4	1
2018-02-26	1	2018-02-26	2.6	2018-02-26	1.9	2018-02-26	2.2	2018-02-26	5.7	2018-02-26	3.2	2018-02-26	6.7	2018-02-26	1.8	2018-02-26	1		2018-02-26	1	2.6	1.9	2.2	5.7	3.2	6.7	1.8	1
2018-02-26 01:00:00	1	2018-02-26 01:00:00	2.7	2018-02-26 01:00:00	2.1	2018-02-26 01:00:00	2.3	2018-02-26 01:00:00	3.7	2018-02-26 01:00:00	3	2018-02-26 01:00:00	8.3	2018-02-26 01:00:00	1.8	2018-02-26 01:00:00	1.2		2018-02-26 01:00:00	1	2.7	2.1	2.3	3.7	3	8.3	1.8	1.2
2018-02-26 02:00:00	1.2	2018-02-26 02:00:00	3.3	2018-02-26 02:00:00	1.9	2018-02-26 02:00:00	1.5	2018-02-26 02:00:00	4.5	2018-02-26 02:00:00	5.1	2018-02-26 02:00:00	9.3	2018-02-26 02:00:00	2	2018-02-26 02:00:00	1.3		2018-02-26 02:00:00	1.2	3.3	1.9	1.5	4.5	5.1	9.3	2	1.3
2018-02-26 03:00:00	1.1	2018-02-26 03:00:00	3	2018-02-26 03:00:00	1.6	2018-02-26 03:00:00	1.9	2018-02-26 03:00:00	4	2018-02-26 03:00:00	5.2	2018-02-26 03:00:00	6.6	2018-02-26 03:00:00	2.5	2018-02-26 03:00:00	1.3		2018-02-26 03:00:00	1.1	3	1.6	1.9	4	5.2	6.6	2.5	1.3
2018-02-26 04:00:00	0.8	2018-02-26 04:00:00	3.2	2018-02-26 04:00:00	2.2	2018-02-26 04:00:00	2	2018-02-26 04:00:00	3.3	2018-02-26 04:00:00	4	2018-02-26 04:00:00	8.5	2018-02-26 04:00:00	1.7	2018-02-26 04:00:00	1.4		2018-02-26 04:00:00	0.8	3.2	2.2	2	3.3	4	8.5	1.7	1.4
2018-02-26 05:00:00	1.2	2018-02-26 05:00:00	2.5	2018-02-26 05:00:00	1.7	2018-02-26 05:00:00	1.8	2018-02-26 05:00:00	2.8	2018-02-26 05:00:00	2.4	2018-02-26 05:00:00	9.3	2018-02-26 05:00:00	1.6	2018-02-26 05:00:00	1.4		2018-02-26 05:00:00	1.2	2.5	1.7	1.8	2.8	2.4	9.3	1.6	1.4
2018-02-26 06:00:00	0.7	2018-02-26 06:00:00	3	2018-02-26 06:00:00	1.5	2018-02-26 06:00:00	2.3	2018-02-26 06:00:00	2.7	2018-02-26 06:00:00	3.4	2018-02-26 06:00:00	8.9	2018-02-26 06:00:00	1.9	2018-02-26 06:00:00	1.4		2018-02-26 06:00:00	0.7	3	1.5	2.3	2.7	3.4	8.9	1.9	1.4
2018-02-26 07:00:00	0.7	2018-02-26 07:00:00	3.2	2018-02-26 07:00:00	1.8	2018-02-26 07:00:00	2	2018-02-26 07:00:00	2.1	2018-02-26 07:00:00	3	2018-02-26 07:00:00	8.3	2018-02-26 07:00:00	1.1	2018-02-26 07:00:00	1.4		2018-02-26 07:00:00	0.7	3.2	1.8	2	2.1	3	8.3	1.1	1.4
2018-02-26 08:00:00	1	2018-02-26 08:00:00	2.6	2018-02-26 08:00:00	1.5	2018-02-26 08:00:00	1.4	2018-02-26 08:00:00	1.6	2018-02-26 08:00:00	3.6	2018-02-26 08:00:00	7.9	2018-02-26 08:00:00	1.3	2018-02-26 08:00:00	1.1		2018-02-26 08:00:00	1	2.6	1.5	1.4	1.6	3.6	7.9	1.3	1.1
2018-02-26 09:00:00	0.7	2018-02-26 09:00:00	1.8	2018-02-26 09:00:00	2.1	2018-02-26 09:00:00	2.7	2018-02-26 09:00:00	0.8	2018-02-26 09:00:00	2.8	2018-02-26 09:00:00	6.5	2018-02-26 09:00:00	0.5	2018-02-26 09:00:00	1.2		2018-02-26 09:00:00	0.7	1.8	2.1	2.7	0.8	2.8	6.5	0.5	1.2
2018-02-26 10:00:00	1.2	2018-02-26 10:00:00	2.2	2018-02-26 10:00:00	2.6	2018-02-26 10:00:00	3.6	2018-02-26 10:00:00	0.9	2018-02-26 10:00:00	3.6	2018-02-26 10:00:00	5.2	2018-02-26 10:00:00	1.5	2018-02-26 10:00:00	1.7		2018-02-26 10:00:00	1.2	2.2	2.6	3.6	0.9	3.6	5.2	1.5	1.7
2018-02-26 11:00:00	2.3	2018-02-26 11:00:00	3.6	2018-02-26 11:00:00	3.8	2018-02-26 11:00:00	4.1	2018-02-26 11:00:00	3.2	2018-02-26 11:00:00	3.8	2018-02-26 11:00:00	5.2	2018-02-26 11:00:00	2.8	2018-02-26 11:00:00	2.5		2018-02-26 11:00:00	2.3	3.6	3.8	4.1	3.2	3.8	5.2	2.8	2.5
2018-02-26 12:00:00	2.1	2018-02-26 12:00:00	2.8	2018-02-26 12:00:00	2.5	2018-02-26 12:00:00	3.4	2018-02-26 12:00:00	4	2018-02-26 12:00:00	3.7	2018-02-26 12:00:00	5.3	2018-02-26 12:00:00	2.5	2018-02-26 12:00:00	3		2018-02-26 12:00:00	2.1	2.8	2.5	3.4	4	3.7	5.3	2.5	3
2018-02-26 13:00:00	1.8	2018-02-26 13:00:00	3.1	2018-02-26 13:00:00	3.3	2018-02-26 13:00:00	3.6	2018-02-26 13:00:00	3.6	2018-02-26 13:00:00	3.6	2018-02-26 13:00:00	5	2018-02-26 13:00:00	2.5	2018-02-26 13:00:00	2		2018-02-26 13:00:00	1.8	3.1	3.3	3.6	3.6	3.6	5	2.5	2
2018-02-26 14:00:00	2.5	2018-02-26 14:00:00	2.5	2018-02-26 14:00:00	3	2018-02-26 14:00:00	3.3	2018-02-26 14:00:00	3.1	2018-02-26 14:00:00	2.8	2018-02-26 14:00:00	4.7	2018-02-26 14:00:00	1.9	2018-02-26 14:00:00	2.4		2018-02-26 14:00:00	2.5	2.5	3	3.3	3.1	2.8	4.7	1.9	2.4
2018-02-26 15:00:00	2.2	2018-02-26 15:00:00	2	2018-02-26 15:00:00	2.2	2018-02-26 15:00:00	2.5	2018-02-26 15:00:00	2.7	2018-02-26 15:00:00	3.3	2018-02-26 15:00:00	3.1	2018-02-26 15:00:00	1.9	2018-02-26 15:00:00	1.8		2018-02-26 15:00:00	2.2	2	2.2	2.5	2.7	3.3	3.1	1.9	1.8
2018-02-26 16:00:00	1.7	2018-02-26 16:00:00	1	2018-02-26 16:00:00	1.8	2018-02-26 16:00:00	2.3	2018-02-26 16:00:00	2.4	2018-02-26 16:00:00	3.2	2018-02-26 16:00:00	2	2018-02-26 16:00:00	2.3	2018-02-26 16:00:00	1.7		2018-02-26 16:00:00	1.7	1	1.8	2.3	2.4	3.2	2	2.3	1.7
2018-02-26 17:00:00	1.3	2018-02-26 17:00:00	1	2018-02-26 17:00:00	2.4	2018-02-26 17:00:00	1.4	2018-02-26 17:00:00	1.8	2018-02-26 17:00:00	2.5	2018-02-26 17:00:00	1.2	2018-02-26 17:00:00	1.5	2018-02-26 17:00:00	1.9		2018-02-26 17:00:00	1.3	1	2.4	1.4	1.8	2.5	1.2	1.5	1.9
2018-02-26 18:00:00	1	2018-02-26 18:00:00	0.4	2018-02-26 18:00:00	1.2	2018-02-26 18:00:00	1.7	2018-02-26 18:00:00	1.7	2018-02-26 18:00:00	1.3	2018-02-26 18:00:00	1.4	2018-02-26 18:00:00	0.9	2018-02-26 18:00:00	0.9		2018-02-26 18:00:00	1	0.4	1.2	1.7	1.7	1.3	1.4	0.9	0.9
2018-02-26 19:00:00	0.8	2018-02-26 19:00:00	0.1	2018-02-26 19:00:00	1.4	2018-02-26 19:00:00	0.7	2018-02-26 19:00:00	1.2	2018-02-26 19:00:00	1.3	2018-02-26 19:00:00	3.9	2018-02-26 19:00:00	1.2	2018-02-26 19:00:00	1.1		2018-02-26 19:00:00	0.8	0.1	1.4	0.7	1.2	1.3	3.9	1.2	1.1
2018-02-26 20:00:00	0.6	2018-02-26 20:00:00	1.7	2018-02-26 20:00:00	1.7	2018-02-26 20:00:00	1.5	2018-02-26 20:00:00	1.8	2018-02-26 20:00:00	1.7	2018-02-26 20:00:00	2.7	2018-02-26 20:00:00	1	2018-02-26 20:00:00	1.3		2018-02-26 20:00:00	0.6	1.7	1.7	1.5	1.8	1.7	2.7	1	1.3
2018-02-26 21:00:00	1.1	2018-02-26 21:00:00	2.6	2018-02-26 21:00:00	3	2018-02-26 21:00:00	1.7	2018-02-26 21:00:00	1.8	2018-02-26 21:00:00	1.1	2018-02-26 21:00:00	2.5	2018-02-26 21:00:00	1.4	2018-02-26 21:00:00	1.4		2018-02-26 21:00:00	1.1	2.6	3	1.7	1.8	1.1	2.5	1.4	1.4
2018-02-26 22:00:00	1.5	2018-02-26 22:00:00	1.2	2018-02-26 22:00:00	3.7	2018-02-26 22:00:00	2.5	2018-02-26 22:00:00	1.9	2018-02-26 22:00:00	1	2018-02-26 22:00:00	1.4	2018-02-26 22:00:00	1.6	2018-02-26 22:00:00	1.6		2018-02-26 22:00:00	1.5	1.2	3.7	2.5	1.9	1	1.4	1.6	1.6
2018-02-26 23:00:00	1	2018-02-26 23:00:00	2.8	2018-02-26 23:00:00	3	2018-02-26 23:00:00	2.4	2018-02-26 23:00:00	2	2018-02-26 23:00:00	0.9	2018-02-26 23:00:00	1.9	2018-02-26 23:00:00	1.5	2018-02-26 23:00:00	1.5		2018-02-26 23:00:00	1	2.8	3	2.4	2	0.9	1.9	1.5	1.5
2018-02-27	1	2018-02-27	2.9	2018-02-27	3	2018-02-27	1.1	2018-02-27	2.6	2018-02-27	0.9	2018-02-27	2.7	2018-02-27	1	2018-02-27	1.4		2018-02-27	1	2.9	3	1.1	2.6	0.9	2.7	1	1.4
2018-02-27 01:00:00	1.2	2018-02-27 01:00:00	2.5	2018-02-27 01:00:00	2.8	2018-02-27 01:00:00	1.6	2018-02-27 01:00:00	2.2	2018-02-27 01:00:00	1.2	2018-02-27 01:00:00	2.5	2018-02-27 01:00:00	1.8	2018-02-27 01:00:00	1.3		2018-02-27 01:00:00	1.2	2.5	2.8	1.6	2.2	1.2	2.5	1.8	1.3
2018-02-27 02:00:00	0.4	2018-02-27 02:00:00	2.4	2018-02-27 02:00:00	3.4	2018-02-27 02:00:00	1.8	2018-02-27 02:00:00	2.1	2018-02-27 02:00:00	1.3	2018-02-27 02:00:00	2.5	2018-02-27 02:00:00	1.7	2018-02-27 02:00:00	2.1		2018-02-27 02:00:00	0.4	2.4	3.4	1.8	2.1	1.3	2.5	1.7	2.1
2018-02-27 03:00:00	0.9	2018-02-27 03:00:00	3.1	2018-02-27 03:00:00	4.1	2018-02-27 03:00:00	1.8	2018-02-27 03:00:00	2.5	2018-02-27 03:00:00	2	2018-02-27 03:00:00	2.6	2018-02-27 03:00:00	1.6	2018-02-27 03:00:00	2		2018-02-27 03:00:00	0.9	3.1	4.1	1.8	2.5	2	2.6	1.6	2
2018-02-27 04:00:00	0.7	2018-02-27 04:00:00	2.9	2018-02-27 04:00:00	0.9	2018-02-27 04:00:00	2.1	2018-02-27 04:00:00	2.4	2018-02-27 04:00:00	1.8	2018-02-27 04:00:00	2.3	2018-02-27 04:00:00	1.4	2018-02-27 04:00:00	1.9		2018-02-27 04:00:00	0.7	2.9	0.9	2.1	2.4	1.8	2.3	1.4	1.9
2018-02-27 05:00:00	1	2018-02-27 05:00:00	2.9	2018-02-27 05:00:00	2.6	2018-02-27 05:00:00	2.3	2018-02-27 05:00:00	1.8	2018-02-27 05:00:00	1.7	2018-02-27 05:00:00	2.1	2018-02-27 05:00:00	2	2018-02-27 05:00:00	1.9		2018-02-27 05:00:00	1	2.9	2.6	2.3	1.8	1.7	2.1	2	1.9
2018-02-27 06:00:00	1.1	2018-02-27 06:00:00	2.7	2018-02-27 06:00:00	1.9	2018-02-27 06:00:00	2.7	2018-02-27 06:00:00	2.1	2018-02-27 06:00:00	1.6	2018-02-27 06:00:00	2.3	2018-02-27 06:00:00	1.7	2018-02-27 06:00:00	1.9		2018-02-27 06:00:00	1.1	2.7	1.9	2.7	2.1	1.6	2.3	1.7	1.9
2018-02-27 07:00:00	1	2018-02-27 07:00:00	2.5	2018-02-27 07:00:00	2.4	2018-02-27 07:00:00	2.6	2018-02-27 07:00:00	2.2	2018-02-27 07:00:00	1	2018-02-27 07:00:00	1.8	2018-02-27 07:00:00	1.7	2018-02-27 07:00:00	1.8		2018-02-27 07:00:00	1	2.5	2.4	2.6	2.2	1	1.8	1.7	1.8
2018-02-27 08:00:00	0.8	2018-02-27 08:00:00	2	2018-02-27 08:00:00	2	2018-02-27 08:00:00	2.4	2018-02-27 08:00:00	2	2018-02-27 08:00:00	1.6	2018-02-27 08:00:00	1.6	2018-02-27 08:00:00	1.3	2018-02-27 08:00:00	1.5		2018-02-27 08:00:00	0.8	2	2	2.4	2	1.6	1.6	1.3	1.5
2018-02-27 09:00:00	0.3	2018-02-27 09:00:00	0.4	2018-02-27 09:00:00	0.4	2018-02-27 09:00:00	1.6	2018-02-27 09:00:00	1.4	2018-02-27 09:00:00	1.4	2018-02-27 09:00:00	0.4	2018-02-27 09:00:00	1.2	2018-02-27 09:00:00	1.2		2018-02-27 09:00:00	0.3	0.4	0.4	1.6	1.4	1.4	0.4	1.2	1.2
2018-02-27 10:00:00	0.9	2018-02-27 10:00:00	0.8	2018-02-27 10:00:00	0.2	2018-02-27 10:00:00	2.3	2018-02-27 10:00:00	1.7	2018-02-27 10:00:00	2.6	2018-02-27 10:00:00	1.4	2018-02-27 10:00:00	1	2018-02-27 10:00:00	1.6		2018-02-27 10:00:00	0.9	0.8	0.2	2.3	1.7	2.6	1.4	1	1.6
2018-02-27 11:00:00	0.8	2018-02-27 11:00:00	2.2	2018-02-27 11:00:00	2.3	2018-02-27 11:00:00	3	2018-02-27 11:00:00	2.7	2018-02-27 11:00:00	3.6	2018-02-27 11:00:00	1.3	2018-02-27 11:00:00	2.6	2018-02-27 11:00:00	1.3		2018-02-27 11:00:00	0.8	2.2	2.3	3	2.7	3.6	1.3	2.6	1.3
2018-02-27 12:00:00	1	2018-02-27 12:00:00	2.2	2018-02-27 12:00:00	2.4	2018-02-27 12:00:00	3.3	2018-02-27 12:00:00	2.3	2018-02-27 12:00:00	3.5	2018-02-27 12:00:00	1.9	2018-02-27 12:00:00	3.2	2018-02-27 12:00:00	1.4		2018-02-27 12:00:00	1	2.2	2.4	3.3	2.3	3.5	1.9	3.2	1.4
2018-02-27 13:00:00	1	2018-02-27 13:00:00	3.7	2018-02-27 13:00:00	3.4	2018-02-27 13:00:00	3.5	2018-02-27 13:00:00	3	2018-02-27 13:00:00	3.4	2018-02-27 13:00:00	2.1	2018-02-27 13:00:00	3.1	2018-02-27 13:00:00	2.7		2018-02-27 13:00:00	1	3.7	3.4	3.5	3	3.4	2.1	3.1	2.7
2018-02-27 14:00:00	1.1	2018-02-27 14:00:00	3.4	2018-02-27 14:00:00	2.3	2018-02-27 14:00:00	3.4	2018-02-27 14:00:00	3	2018-02-27 14:00:00	4.1	2018-02-27 14:00:00	1.8	2018-02-27 14:00:00	2.2	2018-02-27 14:00:00	2.5		2018-02-27 14:00:00	1.1	3.4	2.3	3.4	3	4.1	1.8	2.2	2.5
2018-02-27 15:00:00	1.1	2018-02-27 15:00:00	3	2018-02-27 15:00:00	1.9	2018-02-27 15:00:00	3	2018-02-27 15:00:00	2.6	2018-02-27 15:00:00	3.1	2018-02-27 15:00:00	2.4	2018-02-27 15:00:00	2.9	2018-02-27 15:00:00	1.3		2018-02-27 15:00:00	1.1	3	1.9	3	2.6	3.1	2.4	2.9	1.3
2018-02-27 16:00:00	1.3	2018-02-27 16:00:00	4.4	2018-02-27 16:00:00	3	2018-02-27 16:00:00	3.7	2018-02-27 16:00:00	2.7	2018-02-27 16:00:00	2.2	2018-02-27 16:00:00	2.3	2018-02-27 16:00:00	3.6	2018-02-27 16:00:00	1.4		2018-02-27 16:00:00	1.3	4.4	3	3.7	2.7	2.2	2.3	3.6	1.4
2018-02-27 17:00:00	1.5	2018-02-27 17:00:00	4.1	2018-02-27 17:00:00	4.2	2018-02-27 17:00:00	2.9	2018-02-27 17:00:00	1.9	2018-02-27 17:00:00	1.8	2018-02-27 17:00:00	3.5	2018-02-27 17:00:00	3.6	2018-02-27 17:00:00	0.8		2018-02-27 17:00:00	1.5	4.1	4.2	2.9	1.9	1.8	3.5	3.6	0.8
2018-02-27 18:00:00	1.8	2018-02-27 18:00:00	3.8	2018-02-27 18:00:00	1.6	2018-02-27 18:00:00	1.8	2018-02-27 18:00:00	1	2018-02-27 18:00:00	1.4	2018-02-27 18:00:00	3.6	2018-02-27 18:00:00	2.1	2018-02-27 18:00:00	1.7		2018-02-27 18:00:00	1.8	3.8	1.6	1.8	1	1.4	3.6	2.1	1.7
2018-02-27 19:00:00	1.4	2018-02-27 19:00:00	2.2	2018-02-27 19:00:00	2.8	2018-02-27 19:00:00	1.7	2018-02-27 19:00:00	1.1	2018-02-27 19:00:00	1	2018-02-27 19:00:00	3.9	2018-02-27 19:00:00	1.8	2018-02-27 19:00:00	1.8		2018-02-27 19:00:00	1.4	2.2	2.8	1.7	1.1	1	3.9	1.8	1.8
2018-02-27 20:00:00	0.9	2018-02-27 20:00:00	5.1	2018-02-27 20:00:00	4.1	2018-02-27 20:00:00	2.4	2018-02-27 20:00:00	1.2	2018-02-27 20:00:00	1.8	2018-02-27 20:00:00	4.8	2018-02-27 20:00:00	2.4	2018-02-27 20:00:00	2.1		2018-02-27 20:00:00	0.9	5.1	4.1	2.4	1.2	1.8	4.8	2.4	2.1
2018-02-27 21:00:00	1.4	2018-02-27 21:00:00	4.4	2018-02-27 21:00:00	5.3	2018-02-27 21:00:00	3.7	2018-02-27 21:00:00	2.6	2018-02-27 21:00:00	2.4	2018-02-27 21:00:00	5.2	2018-02-27 21:00:00	2.3	2018-02-27 21:00:00	1.4		2018-02-27 21:00:00	1.4	4.4	5.3	3.7	2.6	2.4	5.2	2.3	1.4
2018-02-27 22:00:00	1.2	2018-02-27 22:00:00	5	2018-02-27 22:00:00	3.5	2018-02-27 22:00:00	3.2	2018-02-27 22:00:00	2.5	2018-02-27 22:00:00	2.6	2018-02-27 22:00:00	6.2	2018-02-27 22:00:00	2.3	2018-02-27 22:00:00	2.1		2018-02-27 22:00:00	1.2	5	3.5	3.2	2.5	2.6	6.2	2.3	2.1
2018-02-27 23:00:00	1	2018-02-27 23:00:00	4.4	2018-02-27 23:00:00	3.8	2018-02-27 23:00:00	2.5	2018-02-27 23:00:00	1.5	2018-02-27 23:00:00	2	2018-02-27 23:00:00	6.3	2018-02-27 23:00:00	1.8	2018-02-27 23:00:00	2.2		2018-02-27 23:00:00	1	4.4	3.8	2.5	1.5	2	6.3	1.8	2.2
2018-02-28	1.3	2018-02-28	4.1	2018-02-28	0.8	2018-02-28	2	2018-02-28	0.9	2018-02-28	1.8	2018-02-28	6.3	2018-02-28	0.9	2018-02-28	2.4		2018-02-28	1.3	4.1	0.8	2	0.9	1.8	6.3	0.9	2.4
2018-02-28 01:00:00	1.6	2018-02-28 01:00:00	1.7	2018-02-28 01:00:00	3.5	2018-02-28 01:00:00	3.2	2018-02-28 01:00:00	2.4	2018-02-28 01:00:00	2.1	2018-02-28 01:00:00	5.3	2018-02-28 01:00:00	2.3	2018-02-28 01:00:00	2.4		2018-02-28 01:00:00	1.6	1.7	3.5	3.2	2.4	2.1	5.3	2.3	2.4
2018-02-28 02:00:00	1.3	2018-02-28 02:00:00	0.9	2018-02-28 02:00:00	3.8	2018-02-28 02:00:00	3.1	2018-02-28 02:00:00	2.6	2018-02-28 02:00:00	1.6	2018-02-28 02:00:00	6.1	2018-02-28 02:00:00	1.7	2018-02-28 02:00:00	2.5		2018-02-28 02:00:00	1.3	0.9	3.8	3.1	2.6	1.6	6.1	1.7	2.5
2018-02-28 03:00:00	2.5	2018-02-28 03:00:00	0.5	2018-02-28 03:00:00	4.3	2018-02-28 03:00:00	3.9	2018-02-28 03:00:00	3.1	2018-02-28 03:00:00	1.4	2018-02-28 03:00:00	6.9	2018-02-28 03:00:00	1.8	2018-02-28 03:00:00	2.3		2018-02-28 03:00:00	2.5	0.5	4.3	3.9	3.1	1.4	6.9	1.8	2.3
2018-02-28 04:00:00	2.2	2018-02-28 04:00:00	3.3	2018-02-28 04:00:00	3.2	2018-02-28 04:00:00	3	2018-02-28 04:00:00	3.4	2018-02-28 04:00:00	2.2	2018-02-28 04:00:00	6.7	2018-02-28 04:00:00	1.7	2018-02-28 04:00:00	2.6		2018-02-28 04:00:00	2.2	3.3	3.2	3	3.4	2.2	6.7	1.7	2.6
2018-02-28 05:00:00	1.4	2018-02-28 05:00:00	1.6	2018-02-28 05:00:00	1.8	2018-02-28 05:00:00	3.6	2018-02-28 05:00:00	2.9	2018-02-28 05:00:00	2	2018-02-28 05:00:00	6.4	2018-02-28 05:00:00	0.8	2018-02-28 05:00:00	3.1		2018-02-28 05:00:00	1.4	1.6	1.8	3.6	2.9	2	6.4	0.8	3.1
2018-02-28 06:00:00	2	2018-02-28 06:00:00	2.1	2018-02-28 06:00:00	3.1	2018-02-28 06:00:00	0.9	2018-02-28 06:00:00	3.1	2018-02-28 06:00:00	3.5	2018-02-28 06:00:00	7.6	2018-02-28 06:00:00	0.8	2018-02-28 06:00:00	3.4		2018-02-28 06:00:00	2	2.1	3.1	0.9	3.1	3.5	7.6	0.8	3.4
2018-02-28 07:00:00	2.3	2018-02-28 07:00:00	2.7	2018-02-28 07:00:00	4	2018-02-28 07:00:00	2.1	2018-02-28 07:00:00	5.2	2018-02-28 07:00:00	4.4	2018-02-28 07:00:00	8.5	2018-02-28 07:00:00	0.6	2018-02-28 07:00:00	2.5		2018-02-28 07:00:00	2.3	2.7	4	2.1	5.2	4.4	8.5	0.6	2.5
2018-02-28 08:00:00	3.1	2018-02-28 08:00:00	2.2	2018-02-28 08:00:00	2.1	2018-02-28 08:00:00	2.9	2018-02-28 08:00:00	4.6	2018-02-28 08:00:00	5	2018-02-28 08:00:00	8.2	2018-02-28 08:00:00	0.7	2018-02-28 08:00:00	5		2018-02-28 08:00:00	3.1	2.2	2.1	2.9	4.6	5	8.2	0.7	5
2018-02-28 09:00:00	4.2	2018-02-28 09:00:00	4.6	2018-02-28 09:00:00	4.2	2018-02-28 09:00:00	1.4	2018-02-28 09:00:00	4	2018-02-28 09:00:00	6.3	2018-02-28 09:00:00	8.7	2018-02-28 09:00:00	2.6	2018-02-28 09:00:00	5.2		2018-02-28 09:00:00	4.2	4.6	4.2	1.4	4	6.3	8.7	2.6	5.2
2018-02-28 10:00:00	3.6	2018-02-28 10:00:00	5.5	2018-02-28 10:00:00	5.1	2018-02-28 10:00:00	4	2018-02-28 10:00:00	5.8	2018-02-28 10:00:00	6.8	2018-02-28 10:00:00	11.3	2018-02-28 10:00:00	3.2	2018-02-28 10:00:00	6.2		2018-02-28 10:00:00	3.6	5.5	5.1	4	5.8	6.8	11.3	3.2	6.2
2018-02-28 11:00:00	3.4	2018-02-28 11:00:00	7.3	2018-02-28 11:00:00	5.7	2018-02-28 11:00:00	3.6	2018-02-28 11:00:00	6.3	2018-02-28 11:00:00	6	2018-02-28 11:00:00	11.9	2018-02-28 11:00:00	4.6	2018-02-28 11:00:00	7		2018-02-28 11:00:00	3.4	7.3	5.7	3.6	6.3	6	11.9	4.6	7
2018-02-28 12:00:00	3.7	2018-02-28 12:00:00	7	2018-02-28 12:00:00	6.5	2018-02-28 12:00:00	6.9	2018-02-28 12:00:00	4.4	2018-02-28 12:00:00	6.8	2018-02-28 12:00:00	6.4	2018-02-28 12:00:00	4	2018-02-28 12:00:00	3.4		2018-02-28 12:00:00	3.7	7	6.5	6.9	4.4	6.8	6.4	4	3.4
2018-02-28 13:00:00	5.6	2018-02-28 13:00:00	5	2018-02-28 13:00:00	4.1	2018-02-28 13:00:00	8.9	2018-02-28 13:00:00	5.1	2018-02-28 13:00:00	8	2018-02-28 13:00:00	15	2018-02-28 13:00:00	7.8	2018-02-28 13:00:00	7		2018-02-28 13:00:00	5.6	5	4.1	8.9	5.1	8	15	7.8	7
2018-02-28 14:00:00	6.7	2018-02-28 14:00:00	4.4	2018-02-28 14:00:00	8.7	2018-02-28 14:00:00	9.5	2018-02-28 14:00:00	14.1	2018-02-28 14:00:00	8.4	2018-02-28 14:00:00	13	2018-02-28 14:00:00	9.3	2018-02-28 14:00:00	7.1		2018-02-28 14:00:00	6.7	4.4	8.7	9.5	14.1	8.4	13	9.3	7.1
2018-02-28 15:00:00	5	2018-02-28 15:00:00	6.2	2018-02-28 15:00:00	1.8	2018-02-28 15:00:00	7	2018-02-28 15:00:00	8.7	2018-02-28 15:00:00	9.8	2018-02-28 15:00:00	12.8	2018-02-28 15:00:00	10	2018-02-28 15:00:00	6.5		2018-02-28 15:00:00	5	6.2	1.8	7	8.7	9.8	12.8	10	6.5
2018-02-28 16:00:00	4.7	2018-02-28 16:00:00	5.7	2018-02-28 16:00:00	3	2018-02-28 16:00:00	5.9	2018-02-28 16:00:00	8	2018-02-28 16:00:00	8.5	2018-02-28 16:00:00	12.3	2018-02-28 16:00:00	9.5	2018-02-28 16:00:00	5.3		2018-02-28 16:00:00	4.7	5.7	3	5.9	8	8.5	12.3	9.5	5.3
2018-02-28 17:00:00	4.7	2018-02-28 17:00:00	5.1	2018-02-28 17:00:00	1.5	2018-02-28 17:00:00	7	2018-02-28 17:00:00	8.5	2018-02-28 17:00:00	9.7	2018-02-28 17:00:00	12.6	2018-02-28 17:00:00	10.2	2018-02-28 17:00:00	5.5		2018-02-28 17:00:00	4.7	5.1	1.5	7	8.5	9.7	12.6	10.2	5.5
2018-02-28 18:00:00	3.4	2018-02-28 18:00:00	5	2018-02-28 18:00:00	3.2	2018-02-28 18:00:00	5.6	2018-02-28 18:00:00	7.5	2018-02-28 18:00:00	10	2018-02-28 18:00:00	14.2	2018-02-28 18:00:00	7.8	2018-02-28 18:00:00	4		2018-02-28 18:00:00	3.4	5	3.2	5.6	7.5	10	14.2	7.8	4
2018-02-28 19:00:00	7.5	2018-02-28 19:00:00	12.8	2018-02-28 19:00:00	9.1	2018-02-28 19:00:00	5.9	2018-02-28 19:00:00	9	2018-02-28 19:00:00	3.8	2018-02-28 19:00:00	17.6	2018-02-28 19:00:00	7	2018-02-28 19:00:00	6		2018-02-28 19:00:00	7.5	12.8	9.1	5.9	9	3.8	17.6	7	6
2018-02-28 20:00:00	7.5	2018-02-28 20:00:00	11.9	2018-02-28 20:00:00	9.5	2018-02-28 20:00:00	4.3	2018-02-28 20:00:00	8.1	2018-02-28 20:00:00	8.4	2018-02-28 20:00:00	16.4	2018-02-28 20:00:00	5.6	2018-02-28 20:00:00	7.7		2018-02-28 20:00:00	7.5	11.9	9.5	4.3	8.1	8.4	16.4	5.6	7.7
2018-02-28 21:00:00	7.9	2018-02-28 21:00:00	11.2	2018-02-28 21:00:00	8.6	2018-02-28 21:00:00	6.4	2018-02-28 21:00:00	8.8	2018-02-28 21:00:00	9.5	2018-02-28 21:00:00	17.7	2018-02-28 21:00:00	8.1	2018-02-28 21:00:00	8.1		2018-02-28 21:00:00	7.9	11.2	8.6	6.4	8.8	9.5	17.7	8.1	8.1
2018-02-28 22:00:00	6	2018-02-28 22:00:00	9.5	2018-02-28 22:00:00	9.4	2018-02-28 22:00:00	5.9	2018-02-28 22:00:00	2.3	2018-02-28 22:00:00	8	2018-02-28 22:00:00	15.8	2018-02-28 22:00:00	7.3	2018-02-28 22:00:00	7.6		2018-02-28 22:00:00	6	9.5	9.4	5.9	2.3	8	15.8	7.3	7.6
2018-02-28 23:00:00	7	2018-02-28 23:00:00	8.2	2018-02-28 23:00:00	7.1	2018-02-28 23:00:00	5.7	2018-02-28 23:00:00	2.6	2018-02-28 23:00:00	11.1	2018-02-28 23:00:00	15.9	2018-02-28 23:00:00	6	2018-02-28 23:00:00	6.3		2018-02-28 23:00:00	7	8.2	7.1	5.7	2.6	11.1	15.9	6	6.3
2018-03-01	5.6	2018-03-01	7.1	2018-03-01	6.3	2018-03-01	4.9	2018-03-01	5.1	2018-03-01	12.9	2018-03-01	15.7	2018-03-01	6.5	2018-03-01	6.9		2018-03-01	5.6	7.1	6.3	4.9	5.1	12.9	15.7	6.5	6.9
2018-03-01 01:00:00	6.9	2018-03-01 01:00:00	7.4	2018-03-01 01:00:00	6.3	2018-03-01 01:00:00	4.7	2018-03-01 01:00:00	4.6	2018-03-01 01:00:00	12.1	2018-03-01 01:00:00	15	2018-03-01 01:00:00	5.5	2018-03-01 01:00:00	6.9		2018-03-01 01:00:00	6.9	7.4	6.3	4.7	4.6	12.1	15	5.5	6.9
2018-03-01 02:00:00	5.5	2018-03-01 02:00:00	7	2018-03-01 02:00:00	5.9	2018-03-01 02:00:00	3.8	2018-03-01 02:00:00	4.7	2018-03-01 02:00:00	7.7	2018-03-01 02:00:00	14.6	2018-03-01 02:00:00	4.5	2018-03-01 02:00:00	5.8		2018-03-01 02:00:00	5.5	7	5.9	3.8	4.7	7.7	14.6	4.5	5.8
2018-03-01 03:00:00	5.7	2018-03-01 03:00:00	7.9	2018-03-01 03:00:00	6	2018-03-01 03:00:00	3.9	2018-03-01 03:00:00	3.7	2018-03-01 03:00:00	3.9	2018-03-01 03:00:00	13.1	2018-03-01 03:00:00	4.4	2018-03-01 03:00:00	5.6		2018-03-01 03:00:00	5.7	7.9	6	3.9	3.7	3.9	13.1	4.4	5.6
2018-03-01 04:00:00	5.4	2018-03-01 04:00:00	6.3	2018-03-01 04:00:00	5.9	2018-03-01 04:00:00	3.1	2018-03-01 04:00:00	5.5	2018-03-01 04:00:00	3.2	2018-03-01 04:00:00	12.7	2018-03-01 04:00:00	3.4	2018-03-01 04:00:00	6.1		2018-03-01 04:00:00	5.4	6.3	5.9	3.1	5.5	3.2	12.7	3.4	6.1
2018-03-01 05:00:00	5.1	2018-03-01 05:00:00	6.2	2018-03-01 05:00:00	5.4	2018-03-01 05:00:00	4.1	2018-03-01 05:00:00	4.8	2018-03-01 05:00:00	4.1	2018-03-01 05:00:00	13.1	2018-03-01 05:00:00	3.4	2018-03-01 05:00:00	5.3		2018-03-01 05:00:00	5.1	6.2	5.4	4.1	4.8	4.1	13.1	3.4	5.3
2018-03-01 06:00:00	5.1	2018-03-01 06:00:00	7.1	2018-03-01 06:00:00	6.2	2018-03-01 06:00:00	4.2	2018-03-01 06:00:00	3.9	2018-03-01 06:00:00	4	2018-03-01 06:00:00	12.6	2018-03-01 06:00:00	4.8	2018-03-01 06:00:00	4.9		2018-03-01 06:00:00	5.1	7.1	6.2	4.2	3.9	4	12.6	4.8	4.9
2018-03-01 07:00:00	4	2018-03-01 07:00:00	6.3	2018-03-01 07:00:00	5.7	2018-03-01 07:00:00	3.7	2018-03-01 07:00:00	2.8	2018-03-01 07:00:00	6	2018-03-01 07:00:00	13.4	2018-03-01 07:00:00	5.1	2018-03-01 07:00:00	4.3		2018-03-01 07:00:00	4	6.3	5.7	3.7	2.8	6	13.4	5.1	4.3
2018-03-01 08:00:00	4.2	2018-03-01 08:00:00	9.1	2018-03-01 08:00:00	6.2	2018-03-01 08:00:00	5.9	2018-03-01 08:00:00	5.9	2018-03-01 08:00:00	4.5	2018-03-01 08:00:00	13	2018-03-01 08:00:00	5.5	2018-03-01 08:00:00	4.3		2018-03-01 08:00:00	4.2	9.1	6.2	5.9	5.9	4.5	13	5.5	4.3
2018-03-01 09:00:00	5.7	2018-03-01 09:00:00	7.9	2018-03-01 09:00:00	6.4	2018-03-01 09:00:00	4.9	2018-03-01 09:00:00	5.5	2018-03-01 09:00:00	6	2018-03-01 09:00:00	13.8	2018-03-01 09:00:00	6	2018-03-01 09:00:00	5.1		2018-03-01 09:00:00	5.7	7.9	6.4	4.9	5.5	6	13.8	6	5.1
2018-03-01 10:00:00	6.8	2018-03-01 10:00:00	9.1	2018-03-01 10:00:00	7.8	2018-03-01 10:00:00	7.4	2018-03-01 10:00:00	1.7	2018-03-01 10:00:00	6.3	2018-03-01 10:00:00	14.1	2018-03-01 10:00:00	6.9	2018-03-01 10:00:00	5.5		2018-03-01 10:00:00	6.8	9.1	7.8	7.4	1.7	6.3	14.1	6.9	5.5
2018-03-01 11:00:00	5.7	2018-03-01 11:00:00	8.4	2018-03-01 11:00:00	7.6	2018-03-01 11:00:00	7.1	2018-03-01 11:00:00	3.4	2018-03-01 11:00:00	10	2018-03-01 11:00:00	13.7	2018-03-01 11:00:00	5.3	2018-03-01 11:00:00	4.4		2018-03-01 11:00:00	5.7	8.4	7.6	7.1	3.4	10	13.7	5.3	4.4
2018-03-01 12:00:00	5.6	2018-03-01 12:00:00	7.4	2018-03-01 12:00:00	6.8	2018-03-01 12:00:00	7.1	2018-03-01 12:00:00	6	2018-03-01 12:00:00	11.6	2018-03-01 12:00:00	14.3	2018-03-01 12:00:00	6.2	2018-03-01 12:00:00	5		2018-03-01 12:00:00	5.6	7.4	6.8	7.1	6	11.6	14.3	6.2	5
2018-03-01 13:00:00	5.3	2018-03-01 13:00:00	8	2018-03-01 13:00:00	7.1	2018-03-01 13:00:00	7.4	2018-03-01 13:00:00	5.8	2018-03-01 13:00:00	10.3	2018-03-01 13:00:00	15.1	2018-03-01 13:00:00	6.1	2018-03-01 13:00:00	3		2018-03-01 13:00:00	5.3	8	7.1	7.4	5.8	10.3	15.1	6.1	3
2018-03-01 14:00:00	5.8	2018-03-01 14:00:00	7.4	2018-03-01 14:00:00	7.4	2018-03-01 14:00:00	7.1	2018-03-01 14:00:00	6.9	2018-03-01 14:00:00	12	2018-03-01 14:00:00	14.3	2018-03-01 14:00:00	5	2018-03-01 14:00:00	0.7		2018-03-01 14:00:00	5.8	7.4	7.4	7.1	6.9	12	14.3	5	0.7
2018-03-01 15:00:00	6.4	2018-03-01 15:00:00	7.8	2018-03-01 15:00:00	9.5	2018-03-01 15:00:00	8	2018-03-01 15:00:00	7.3	2018-03-01 15:00:00	11.1	2018-03-01 15:00:00	15.4	2018-03-01 15:00:00	5.5	2018-03-01 15:00:00	3.2		2018-03-01 15:00:00	6.4	7.8	9.5	8	7.3	11.1	15.4	5.5	3.2
2018-03-01 16:00:00	5.5	2018-03-01 16:00:00	7.7	2018-03-01 16:00:00	6.8	2018-03-01 16:00:00	6.8	2018-03-01 16:00:00	3.1	2018-03-01 16:00:00	11	2018-03-01 16:00:00	14.6	2018-03-01 16:00:00	4.7	2018-03-01 16:00:00	3.2		2018-03-01 16:00:00	5.5	7.7	6.8	6.8	3.1	11	14.6	4.7	3.2
2018-03-01 17:00:00	4.4	2018-03-01 17:00:00	6.8	2018-03-01 17:00:00	8.3	2018-03-01 17:00:00	7.8	2018-03-01 17:00:00	4	2018-03-01 17:00:00	6.4	2018-03-01 17:00:00	14.2	2018-03-01 17:00:00	5.3	2018-03-01 17:00:00	4.1		2018-03-01 17:00:00	4.4	6.8	8.3	7.8	4	6.4	14.2	5.3	4.1
2018-03-01 18:00:00	3.2	2018-03-01 18:00:00	6.1	2018-03-01 18:00:00	6.5	2018-03-01 18:00:00	5.9	2018-03-01 18:00:00	5	2018-03-01 18:00:00	8	2018-03-01 18:00:00	13.7	2018-03-01 18:00:00	3	2018-03-01 18:00:00	2.1		2018-03-01 18:00:00	3.2	6.1	6.5	5.9	5	8	13.7	3	2.1
2018-03-01 19:00:00	4	2018-03-01 19:00:00	6.2	2018-03-01 19:00:00	6.4	2018-03-01 19:00:00	6.6	2018-03-01 19:00:00	4.3	2018-03-01 19:00:00	7.6	2018-03-01 19:00:00	12	2018-03-01 19:00:00	2.9	2018-03-01 19:00:00	2.6		2018-03-01 19:00:00	4	6.2	6.4	6.6	4.3	7.6	12	2.9	2.6
2018-03-01 20:00:00	4.8	2018-03-01 20:00:00	5.5	2018-03-01 20:00:00	5.4	2018-03-01 20:00:00	7	2018-03-01 20:00:00	3.8	2018-03-01 20:00:00	4.6	2018-03-01 20:00:00	12.5	2018-03-01 20:00:00	2.6	2018-03-01 20:00:00	3.7		2018-03-01 20:00:00	4.8	5.5	5.4	7	3.8	4.6	12.5	2.6	3.7
2018-03-01 21:00:00	4.5	2018-03-01 21:00:00	4.5	2018-03-01 21:00:00	5.1	2018-03-01 21:00:00	6.3	2018-03-01 21:00:00	4.7	2018-03-01 21:00:00	7.1	2018-03-01 21:00:00	11.4	2018-03-01 21:00:00	1.2	2018-03-01 21:00:00	0.7		2018-03-01 21:00:00	4.5	4.5	5.1	6.3	4.7	7.1	11.4	1.2	0.7
2018-03-01 22:00:00	3.5	2018-03-01 22:00:00	4.5	2018-03-01 22:00:00	3.7	2018-03-01 22:00:00	6	2018-03-01 22:00:00	3.8	2018-03-01 22:00:00	6.1	2018-03-01 22:00:00	9.5	2018-03-01 22:00:00	1	2018-03-01 22:00:00	0.9		2018-03-01 22:00:00	3.5	4.5	3.7	6	3.8	6.1	9.5	1	0.9
2018-03-01 23:00:00	1.9	2018-03-01 23:00:00	3.8	2018-03-01 23:00:00	4.3	2018-03-01 23:00:00	6.4	2018-03-01 23:00:00	2	2018-03-01 23:00:00	4.5	2018-03-01 23:00:00	10.7	2018-03-01 23:00:00	1.1	2018-03-01 23:00:00	3.8		2018-03-01 23:00:00	1.9	3.8	4.3	6.4	2	4.5	10.7	1.1	3.8
2018-03-02	0.5	2018-03-02	4.1	2018-03-02	4.7	2018-03-02	5.4	2018-03-02	1.1	2018-03-02	5.3	2018-03-02	10.3	2018-03-02	0.8	2018-03-02	2.9		2018-03-02	0.5	4.1	4.7	5.4	1.1	5.3	10.3	0.8	2.9
2018-03-02 01:00:00	1	2018-03-02 01:00:00	3.1	2018-03-02 01:00:00	3.9	2018-03-02 01:00:00	5	2018-03-02 01:00:00	3	2018-03-02 01:00:00	2.1	2018-03-02 01:00:00	9	2018-03-02 01:00:00	1	2018-03-02 01:00:00	1.2		2018-03-02 01:00:00	1	3.1	3.9	5	3	2.1	9	1	1.2
2018-03-02 02:00:00	0.9	2018-03-02 02:00:00	3.6	2018-03-02 02:00:00	3.5	2018-03-02 02:00:00	5.1	2018-03-02 02:00:00	3	2018-03-02 02:00:00	4.7	2018-03-02 02:00:00	8.4	2018-03-02 02:00:00	1.9	2018-03-02 02:00:00	1.6		2018-03-02 02:00:00	0.9	3.6	3.5	5.1	3	4.7	8.4	1.9	1.6
2018-03-02 03:00:00	1.1	2018-03-02 03:00:00	3.9	2018-03-02 03:00:00	4.7	2018-03-02 03:00:00	5.1	2018-03-02 03:00:00	3	2018-03-02 03:00:00	4.7	2018-03-02 03:00:00	10.1	2018-03-02 03:00:00	1.9	2018-03-02 03:00:00	0.6		2018-03-02 03:00:00	1.1	3.9	4.7	5.1	3	4.7	10.1	1.9	0.6
2018-03-02 04:00:00	0.7	2018-03-02 04:00:00	2.4	2018-03-02 04:00:00	2.7	2018-03-02 04:00:00	4.5	2018-03-02 04:00:00	1.5	2018-03-02 04:00:00	4.7	2018-03-02 04:00:00	11.1	2018-03-02 04:00:00	1	2018-03-02 04:00:00	4.1		2018-03-02 04:00:00	0.7	2.4	2.7	4.5	1.5	4.7	11.1	1	4.1
2018-03-02 05:00:00	1.1	2018-03-02 05:00:00	2.3	2018-03-02 05:00:00	2.8	2018-03-02 05:00:00	3.7	2018-03-02 05:00:00	2.3	2018-03-02 05:00:00	3	2018-03-02 05:00:00	9.4	2018-03-02 05:00:00	1.4	2018-03-02 05:00:00	3.9		2018-03-02 05:00:00	1.1	2.3	2.8	3.7	2.3	3	9.4	1.4	3.9
2018-03-02 06:00:00	0.5	2018-03-02 06:00:00	2	2018-03-02 06:00:00	2.5	2018-03-02 06:00:00	2.2	2018-03-02 06:00:00	1.9	2018-03-02 06:00:00	3.1	2018-03-02 06:00:00	8.7	2018-03-02 06:00:00	0.9	2018-03-02 06:00:00	2.2		2018-03-02 06:00:00	0.5	2	2.5	2.2	1.9	3.1	8.7	0.9	2.2
2018-03-02 07:00:00	1.1	2018-03-02 07:00:00	2.3	2018-03-02 07:00:00	2.2	2018-03-02 07:00:00	2.7	2018-03-02 07:00:00	1.2	2018-03-02 07:00:00	3.3	2018-03-02 07:00:00	9	2018-03-02 07:00:00	1.2	2018-03-02 07:00:00	0.9		2018-03-02 07:00:00	1.1	2.3	2.2	2.7	1.2	3.3	9	1.2	0.9
2018-03-02 08:00:00	0.5	2018-03-02 08:00:00	2	2018-03-02 08:00:00	1.8	2018-03-02 08:00:00	2.2	2018-03-02 08:00:00	0.9	2018-03-02 08:00:00	3.6	2018-03-02 08:00:00	7.8	2018-03-02 08:00:00	1.2	2018-03-02 08:00:00	0.1		2018-03-02 08:00:00	0.5	2	1.8	2.2	0.9	3.6	7.8	1.2	0.1
2018-03-02 09:00:00	0.4	2018-03-02 09:00:00	2.3	2018-03-02 09:00:00	2.3	2018-03-02 09:00:00	3.1	2018-03-02 09:00:00	1.7	2018-03-02 09:00:00	4.8	2018-03-02 09:00:00	7.2	2018-03-02 09:00:00	1.8	2018-03-02 09:00:00	0.7		2018-03-02 09:00:00	0.4	2.3	2.3	3.1	1.7	4.8	7.2	1.8	0.7
2018-03-02 10:00:00	0.5	2018-03-02 10:00:00	1.8	2018-03-02 10:00:00	2.8	2018-03-02 10:00:00	3.6	2018-03-02 10:00:00	1.6	2018-03-02 10:00:00	2.9	2018-03-02 10:00:00	2.7	2018-03-02 10:00:00	2.2	2018-03-02 10:00:00	0.5		2018-03-02 10:00:00	0.5	1.8	2.8	3.6	1.6	2.9	2.7	2.2	0.5
2018-03-02 11:00:00	1.6	2018-03-02 11:00:00	2.5	2018-03-02 11:00:00	3.2	2018-03-02 11:00:00	3.6	2018-03-02 11:00:00	2.3	2018-03-02 11:00:00	2.5	2018-03-02 11:00:00	1.1	2018-03-02 11:00:00	2.8	2018-03-02 11:00:00	2.1		2018-03-02 11:00:00	1.6	2.5	3.2	3.6	2.3	2.5	1.1	2.8	2.1
2018-03-02 12:00:00	1.9	2018-03-02 12:00:00	2.7	2018-03-02 12:00:00	1.7	2018-03-02 12:00:00	2.5	2018-03-02 12:00:00	3	2018-03-02 12:00:00	2.1	2018-03-02 12:00:00	1.3	2018-03-02 12:00:00	2.7	2018-03-02 12:00:00	2.2		2018-03-02 12:00:00	1.9	2.7	1.7	2.5	3	2.1	1.3	2.7	2.2
2018-03-02 13:00:00	1.3	2018-03-02 13:00:00	2.6	2018-03-02 13:00:00	3.3	2018-03-02 13:00:00	3.4	2018-03-02 13:00:00	2.2	2018-03-02 13:00:00	2.8	2018-03-02 13:00:00	1.5	2018-03-02 13:00:00	2.1	2018-03-02 13:00:00	1.7		2018-03-02 13:00:00	1.3	2.6	3.3	3.4	2.2	2.8	1.5	2.1	1.7
2018-03-02 14:00:00	1.4	2018-03-02 14:00:00	2.6	2018-03-02 14:00:00	3.5	2018-03-02 14:00:00	3.5	2018-03-02 14:00:00	2.4	2018-03-02 14:00:00	3.1	2018-03-02 14:00:00	1.4	2018-03-02 14:00:00	1.8	2018-03-02 14:00:00	2.3		2018-03-02 14:00:00	1.4	2.6	3.5	3.5	2.4	3.1	1.4	1.8	2.3
2018-03-02 15:00:00	1.7	2018-03-02 15:00:00	1.7	2018-03-02 15:00:00	1.9	2018-03-02 15:00:00	1.8	2018-03-02 15:00:00	2.2	2018-03-02 15:00:00	2.4	2018-03-02 15:00:00	2.2	2018-03-02 15:00:00	1.9	2018-03-02 15:00:00	3		2018-03-02 15:00:00	1.7	1.7	1.9	1.8	2.2	2.4	2.2	1.9	3
2018-03-02 16:00:00	1.4	2018-03-02 16:00:00	2.3	2018-03-02 16:00:00	2.3	2018-03-02 16:00:00	1.5	2018-03-02 16:00:00	2.1	2018-03-02 16:00:00	2.3	2018-03-02 16:00:00	1	2018-03-02 16:00:00	2.2	2018-03-02 16:00:00	2.3		2018-03-02 16:00:00	1.4	2.3	2.3	1.5	2.1	2.3	1	2.2	2.3
2018-03-02 17:00:00	1.2	2018-03-02 17:00:00	0.5	2018-03-02 17:00:00	1.5	2018-03-02 17:00:00	1.1	2018-03-02 17:00:00	1.9	2018-03-02 17:00:00	2.3	2018-03-02 17:00:00	2.7	2018-03-02 17:00:00	1.5	2018-03-02 17:00:00	1.9		2018-03-02 17:00:00	1.2	0.5	1.5	1.1	1.9	2.3	2.7	1.5	1.9
2018-03-02 18:00:00	1	2018-03-02 18:00:00	0.3	2018-03-02 18:00:00	1.1	2018-03-02 18:00:00	1.1	2018-03-02 18:00:00	2.2	2018-03-02 18:00:00	1.6	2018-03-02 18:00:00	3.6	2018-03-02 18:00:00	1.1	2018-03-02 18:00:00	0.7		2018-03-02 18:00:00	1	0.3	1.1	1.1	2.2	1.6	3.6	1.1	0.7
2018-03-02 19:00:00	1.1	2018-03-02 19:00:00	0	2018-03-02 19:00:00	0.6	2018-03-02 19:00:00	0.5	2018-03-02 19:00:00	1.4	2018-03-02 19:00:00	1	2018-03-02 19:00:00	2.4	2018-03-02 19:00:00	0	2018-03-02 19:00:00	1.6		2018-03-02 19:00:00	1.1	0	0.6	0.5	1.4	1	2.4	0	1.6
2018-03-02 20:00:00	1.2	2018-03-02 20:00:00	1.4	2018-03-02 20:00:00	1	2018-03-02 20:00:00	1.5	2018-03-02 20:00:00	1.6	2018-03-02 20:00:00	0.8	2018-03-02 20:00:00	3.3	2018-03-02 20:00:00	1.2	2018-03-02 20:00:00	2.7		2018-03-02 20:00:00	1.2	1.4	1	1.5	1.6	0.8	3.3	1.2	2.7
2018-03-02 21:00:00	1	2018-03-02 21:00:00	1.8	2018-03-02 21:00:00	0.8	2018-03-02 21:00:00	1.9	2018-03-02 21:00:00	2.1	2018-03-02 21:00:00	1.2	2018-03-02 21:00:00	2.5	2018-03-02 21:00:00	1.1	2018-03-02 21:00:00	0.6		2018-03-02 21:00:00	1	1.8	0.8	1.9	2.1	1.2	2.5	1.1	0.6
2018-03-02 22:00:00	0.8	2018-03-02 22:00:00	1.8	2018-03-02 22:00:00	1.1	2018-03-02 22:00:00	1.9	2018-03-02 22:00:00	2.2	2018-03-02 22:00:00	2	2018-03-02 22:00:00	3.1	2018-03-02 22:00:00	1.9	2018-03-02 22:00:00	1.1		2018-03-02 22:00:00	0.8	1.8	1.1	1.9	2.2	2	3.1	1.9	1.1
2018-03-02 23:00:00	1.2	2018-03-02 23:00:00	1.7	2018-03-02 23:00:00	1	2018-03-02 23:00:00	1.4	2018-03-02 23:00:00	2	2018-03-02 23:00:00	2.4	2018-03-02 23:00:00	1.8	2018-03-02 23:00:00	0.6	2018-03-02 23:00:00	1.3		2018-03-02 23:00:00	1.2	1.7	1	1.4	2	2.4	1.8	0.6	1.3
2018-03-03	0.3	2018-03-03	1.7	2018-03-03	1	2018-03-03	1.2	2018-03-03	2.3	2018-03-03	1.1	2018-03-03	0.3	2018-03-03	1.4	2018-03-03	1.3		2018-03-03	0.3	1.7	1	1.2	2.3	1.1	0.3	1.4	1.3
2018-03-03 01:00:00	1.1	2018-03-03 01:00:00	2.4	2018-03-03 01:00:00	1.7	2018-03-03 01:00:00	1.2	2018-03-03 01:00:00	1.9	2018-03-03 01:00:00	0.5	2018-03-03 01:00:00	0.7	2018-03-03 01:00:00	1.1	2018-03-03 01:00:00	1.7		2018-03-03 01:00:00	1.1	2.4	1.7	1.2	1.9	0.5	0.7	1.1	1.7
2018-03-03 02:00:00	0.7	2018-03-03 02:00:00	1.8	2018-03-03 02:00:00	2	2018-03-03 02:00:00	0.2	2018-03-03 02:00:00	1.4	2018-03-03 02:00:00	1.2	2018-03-03 02:00:00	1.3	2018-03-03 02:00:00	1.2	2018-03-03 02:00:00	1.1		2018-03-03 02:00:00	0.7	1.8	2	0.2	1.4	1.2	1.3	1.2	1.1
2018-03-03 03:00:00	0.7	2018-03-03 03:00:00	1.7	2018-03-03 03:00:00	1.9	2018-03-03 03:00:00	0.7	2018-03-03 03:00:00	0.9	2018-03-03 03:00:00	0.9	2018-03-03 03:00:00	1.7	2018-03-03 03:00:00	1.1	2018-03-03 03:00:00	0.7		2018-03-03 03:00:00	0.7	1.7	1.9	0.7	0.9	0.9	1.7	1.1	0.7
2018-03-03 04:00:00	0.8	2018-03-03 04:00:00	0.6	2018-03-03 04:00:00	1	2018-03-03 04:00:00	1.3	2018-03-03 04:00:00	1.2	2018-03-03 04:00:00	0.8	2018-03-03 04:00:00	2.4	2018-03-03 04:00:00	1.3	2018-03-03 04:00:00	0.7		2018-03-03 04:00:00	0.8	0.6	1	1.3	1.2	0.8	2.4	1.3	0.7
2018-03-03 05:00:00	0.6	2018-03-03 05:00:00	0.3	2018-03-03 05:00:00	4.1	2018-03-03 05:00:00	1	2018-03-03 05:00:00	1.8	2018-03-03 05:00:00	0.9	2018-03-03 05:00:00	3.1	2018-03-03 05:00:00	2.1	2018-03-03 05:00:00	1.7		2018-03-03 05:00:00	0.6	0.3	4.1	1	1.8	0.9	3.1	2.1	1.7
2018-03-03 06:00:00	1.1	2018-03-03 06:00:00	1.5	2018-03-03 06:00:00	3	2018-03-03 06:00:00	1.7	2018-03-03 06:00:00	1.4	2018-03-03 06:00:00	0.8	2018-03-03 06:00:00	4.8	2018-03-03 06:00:00	2.1	2018-03-03 06:00:00	3.1		2018-03-03 06:00:00	1.1	1.5	3	1.7	1.4	0.8	4.8	2.1	3.1
2018-03-03 07:00:00	1.6	2018-03-03 07:00:00	2.9	2018-03-03 07:00:00	2.3	2018-03-03 07:00:00	0.8	2018-03-03 07:00:00	1.8	2018-03-03 07:00:00	1.6	2018-03-03 07:00:00	5.2	2018-03-03 07:00:00	0.7	2018-03-03 07:00:00	2.9		2018-03-03 07:00:00	1.6	2.9	2.3	0.8	1.8	1.6	5.2	0.7	2.9
2018-03-03 08:00:00	2.4	2018-03-03 08:00:00	2.5	2018-03-03 08:00:00	3	2018-03-03 08:00:00	0.9	2018-03-03 08:00:00	1.8	2018-03-03 08:00:00	0.6	2018-03-03 08:00:00	6.7	2018-03-03 08:00:00	1	2018-03-03 08:00:00	2.5		2018-03-03 08:00:00	2.4	2.5	3	0.9	1.8	0.6	6.7	1	2.5
2018-03-03 09:00:00	1.5	2018-03-03 09:00:00	2.5	2018-03-03 09:00:00	2.6	2018-03-03 09:00:00	0.8	2018-03-03 09:00:00	1.5	2018-03-03 09:00:00	1.3	2018-03-03 09:00:00	6.7	2018-03-03 09:00:00	0.3	2018-03-03 09:00:00	3.1		2018-03-03 09:00:00	1.5	2.5	2.6	0.8	1.5	1.3	6.7	0.3	3.1
2018-03-03 10:00:00	2.4	2018-03-03 10:00:00	3.3	2018-03-03 10:00:00	1.7	2018-03-03 10:00:00	0.8	2018-03-03 10:00:00	0.8	2018-03-03 10:00:00	0.7	2018-03-03 10:00:00	9	2018-03-03 10:00:00	0.6	2018-03-03 10:00:00	3.8		2018-03-03 10:00:00	2.4	3.3	1.7	0.8	0.8	0.7	9	0.6	3.8
2018-03-03 11:00:00	2.7	2018-03-03 11:00:00	7.6	2018-03-03 11:00:00	2.9	2018-03-03 11:00:00	0.7	2018-03-03 11:00:00	3	2018-03-03 11:00:00	1.5	2018-03-03 11:00:00	8.6	2018-03-03 11:00:00	1.7	2018-03-03 11:00:00	3.5		2018-03-03 11:00:00	2.7	7.6	2.9	0.7	3	1.5	8.6	1.7	3.5
2018-03-03 12:00:00	2.7	2018-03-03 12:00:00	4.5	2018-03-03 12:00:00	2.9	2018-03-03 12:00:00	2.3	2018-03-03 12:00:00	1.9	2018-03-03 12:00:00	2	2018-03-03 12:00:00	8.2	2018-03-03 12:00:00	1.7	2018-03-03 12:00:00	3.9		2018-03-03 12:00:00	2.7	4.5	2.9	2.3	1.9	2	8.2	1.7	3.9
2018-03-03 13:00:00	2	2018-03-03 13:00:00	4.6	2018-03-03 13:00:00	1.6	2018-03-03 13:00:00	2.8	2018-03-03 13:00:00	1.7	2018-03-03 13:00:00	2	2018-03-03 13:00:00	7.4	2018-03-03 13:00:00	1.1	2018-03-03 13:00:00	3.7		2018-03-03 13:00:00	2	4.6	1.6	2.8	1.7	2	7.4	1.1	3.7
2018-03-03 14:00:00	2	2018-03-03 14:00:00	5.5	2018-03-03 14:00:00	2.6	2018-03-03 14:00:00	0.8	2018-03-03 14:00:00	2.2	2018-03-03 14:00:00	1.3	2018-03-03 14:00:00	7	2018-03-03 14:00:00	2.3	2018-03-03 14:00:00	4		2018-03-03 14:00:00	2	5.5	2.6	0.8	2.2	1.3	7	2.3	4
2018-03-03 15:00:00	2	2018-03-03 15:00:00	4.2	2018-03-03 15:00:00	2.2	2018-03-03 15:00:00	1.4	2018-03-03 15:00:00	2.4	2018-03-03 15:00:00	1.8	2018-03-03 15:00:00	6.8	2018-03-03 15:00:00	2.5	2018-03-03 15:00:00	4		2018-03-03 15:00:00	2	4.2	2.2	1.4	2.4	1.8	6.8	2.5	4
2018-03-03 16:00:00	2.9	2018-03-03 16:00:00	6.2	2018-03-03 16:00:00	4.9	2018-03-03 16:00:00	1.2	2018-03-03 16:00:00	1.8	2018-03-03 16:00:00	2	2018-03-03 16:00:00	6.6	2018-03-03 16:00:00	1	2018-03-03 16:00:00	4.1		2018-03-03 16:00:00	2.9	6.2	4.9	1.2	1.8	2	6.6	1	4.1
2018-03-03 17:00:00	2.6	2018-03-03 17:00:00	4.9	2018-03-03 17:00:00	4.3	2018-03-03 17:00:00	3.5	2018-03-03 17:00:00	1.2	2018-03-03 17:00:00	1.8	2018-03-03 17:00:00	5.8	2018-03-03 17:00:00	3.1	2018-03-03 17:00:00	3.8		2018-03-03 17:00:00	2.6	4.9	4.3	3.5	1.2	1.8	5.8	3.1	3.8
2018-03-03 18:00:00	2.2	2018-03-03 18:00:00	5.6	2018-03-03 18:00:00	5.2	2018-03-03 18:00:00	0.7	2018-03-03 18:00:00	1.4	2018-03-03 18:00:00	0.1	2018-03-03 18:00:00	5.6	2018-03-03 18:00:00	1	2018-03-03 18:00:00	3.7		2018-03-03 18:00:00	2.2	5.6	5.2	0.7	1.4	0.1	5.6	1	3.7
2018-03-03 19:00:00	2.2	2018-03-03 19:00:00	6	2018-03-03 19:00:00	4.9	2018-03-03 19:00:00	0.6	2018-03-03 19:00:00	1.3	2018-03-03 19:00:00	0.7	2018-03-03 19:00:00	6.1	2018-03-03 19:00:00	1.1	2018-03-03 19:00:00	3.6		2018-03-03 19:00:00	2.2	6	4.9	0.6	1.3	0.7	6.1	1.1	3.6
2018-03-03 20:00:00	2.1	2018-03-03 20:00:00	4.9	2018-03-03 20:00:00	4.4	2018-03-03 20:00:00	1.6	2018-03-03 20:00:00	0.4	2018-03-03 20:00:00	0.6	2018-03-03 20:00:00	6.1	2018-03-03 20:00:00	0.8	2018-03-03 20:00:00	3.1		2018-03-03 20:00:00	2.1	4.9	4.4	1.6	0.4	0.6	6.1	0.8	3.1
2018-03-03 21:00:00	1.2	2018-03-03 21:00:00	4.2	2018-03-03 21:00:00	4.3	2018-03-03 21:00:00	3.8	2018-03-03 21:00:00	1.5	2018-03-03 21:00:00	0.5	2018-03-03 21:00:00	6.1	2018-03-03 21:00:00	1.3	2018-03-03 21:00:00	3.4		2018-03-03 21:00:00	1.2	4.2	4.3	3.8	1.5	0.5	6.1	1.3	3.4
[truncated: 7,257 more rows]

## Sheet: Sheet5
	5.87361	3.05206	2.9713	3.30533	3.02936	3.1407	2.62255	2.26438
[truncated: 8,556 more rows]

[truncated: 3 more sheets: Dec, One yaer, Nov]
